# Supplementary material for: Therapeutical interference with the epigenetic landscape of germ cell tumors: a comparative drug study and new mechanistical insights
Source: Clin Epigenetics. 2022 Jan 7;14:5. doi: 10.1186/s13148-021-01223-1 (PMC8742467; doi:10.1186/s13148-021-01223-1)
Supplement: Supplementary file 11 — Additional file 11: Table S1. A Raw data of mass spectrometry analysis of histone modifications given as peptide frequency (n = 3). B Corresponding bar charts to (A) scaled to histone peptide frequency of 100%, 10% and 1%. C–I RNA seq data given as fold change compared to solvent control (log2) as well as DAVID functional annotation analysis for C Quisinostat, D JIB-04, E Chaetocin, F MZ-1, G LP99, H PRT4165 and I GSK343. [file 13148_2021_1223_MOESM11_ESM.xlsx]

## Sheet: A - Mod Spec Raw Data
	% of peptide pool										standard deviation
	DMSO	Quisinostat	JIB-04	Chaetocin	MZ-1	LP99	PRT4165	GSK343			DMSO	Quisinostat	JIB-04	Chaetocin	MZ-1	LP99	PRT4165	GSK343
H1.4: K25UN	97.8882	98.1009	97.7528	97.812	97.9109	97.6933	97.522	97.6705		H1.4: K25UN	0.029327	0.0303503	0.040596	0.0419189	0.0240179	0.0192326	0.0895688	0.0284939
H1.4: K25AC	0.00598886	0.0241939	0.00391527	0.0298783	0.00862483	0.00902807	0.0517326	0.00621625		H1.4: K25AC	0.00311792	0.00320578	0.00246785	0.0103921	0.00136096	0.00251098	0.00762656	0.00308184
H1.4: K25ME1	2.08728	1.75425	2.18	2.01896	2.06809	2.26941	2.29814	2.26331		H1.4: K25ME1	0.0345412	0.0202008	0.0405956	0.0351514	0.0220997	0.0205821	0.0940747	0.0286444
H1.4: K25ME2	0.0137327	0.101705	0.0604059	0.118596	0.00790653	0.0226729	0.104219	0.0537944		H1.4: K25ME2	0.00216473	0.0121548	0.00185984	0.0121307	0.00131425	0.00283788	0.0153873	0.0054608
H1.4: K25ME3	0.00477276	0.018957	0.00290337	0.0206054	0.00444684	0.00556991	0.0239511	0.00621957		H1.4: K25ME3	0.00237201	0.00825703	0.000472846	0.00590296	0.00220681	0.00072988	0.0104681	0.00282627
H2A: K5UN	84.7884	69.4975	82.6565	85.6812	83.2308	87.4625	84.5818	86.8994		H2A: K5UN	0.0681164	0.486039	0.117012	0.311381	0.164151	0.165329	0.317497	0.174239
H2A: K5AC	15.2116	30.5025	17.3435	14.3188	16.7692	12.5375	15.4182	13.1006		H2A: K5AC	0.0681164	0.486039	0.117012	0.311381	0.164151	0.165329	0.317497	0.174239
H2A: K9UN	98.0319	95.2735	97.3916	98.3248	98.08	98.6475	98.0496	98.3613		H2A: K9UN	0.0466306	0.0184217	0.0438099	0.0588203	0.0161733	0.0274059	0.0301764	0.0105309
H2A: K9AC	1.96815	4.72655	2.60839	1.67524	1.91995	1.35254	1.95039	1.63872		H2A: K9AC	0.0466306	0.0184217	0.0438099	0.0588203	0.0161733	0.0274059	0.0301764	0.0105309
H2A: K36UN	99.9753	99.9638	99.9735	99.9406	99.9713	99.9653	99.9441	99.9601		H2A: K36UN	0.00249807	0.00546643	0.00186853	0.00638403	0.00282081	0.00749086	0.00672548	0.00786346
H2A: K36AC	0.0247361	0.0362252	0.0265321	0.0593806	0.028732	0.034696	0.0559215	0.0399349		H2A: K36AC	0.00249807	0.00546643	0.00186853	0.00638403	0.00282081	0.00749086	0.00672548	0.00786346
H2A1: K13UN	99.9858	99.9755	99.9823	99.9854	99.9834	99.9891	99.9917	99.9917		H2A1: K13UN	0.000968306	0.00179891	0.00110277	0.00400385	0.00166105	0.00338879	0.00253927	0.00222281
H2A1: K13AC	0.0141531	0.0244538	0.0177431	0.0146046	0.0166387	0.0109341	0.00834357	0.0083485		H2A1: K13AC	0.000968306	0.00179891	0.00110277	0.00400385	0.00166105	0.00338879	0.00253927	0.00222281
H2A1: K15UN	99.9958	99.9916	99.9931	99.9884	99.9976	99.9983	99.9973	99.9884		H2A1: K15UN	0.00315815	0.00396489	0.00441142	0.0104911	0.000843985	0.0006521	0.00111698	0.0115512
H2A1: K15AC	0.00418716	0.00835646	0.00694664	0.0115944	0.00242867	0.00174775	0.00272799	0.0115513		H2A1: K15AC	0.00315815	0.00396489	0.00441142	0.0104911	0.000843985	0.0006521	0.00111698	0.0115512
H2A1: K15UB	0	0	0	0	0	0	0	0		H2A1: K15UB	0	0	0	0	0	0	0	0
H2A3: K13UN	99.9731	99.9688	99.9551	99.9511	99.9769	99.968	99.963	99.933		H2A3: K13UN	0.00193693	0.00269729	0.00465865	0.000499256	0.00181062	0.00577404	0.00519988	0.012791
H2A3: K13AC	0.0269183	0.0311603	0.0449008	0.0489297	0.0230944	0.0319621	0.0369807	0.0669529		H2A3: K13AC	0.00193693	0.00269729	0.00465865	0.000499256	0.00181062	0.00577404	0.00519988	0.012791
H2A3: K15UN	99.7988	99.9001	99.9532	99.9234	99.7028	99.9664	99.9171	99.9329		H2A3: K15UN	0.00255842	0.00271243	0.00700481	0.00543319	0.00585877	0.00309496	0.00225769	0.00859626
H2A3: K15AC	0.20124	0.0998861	0.0467631	0.0765878	0.297178	0.0336223	0.0828521	0.0671448		H2A3: K15AC	0.00255842	0.00271243	0.00700481	0.00543319	0.00585877	0.00309496	0.00225769	0.00859626
H2A3: K15UB	0	0	0	0	0	0	0	0		H2A3: K15UB	0	0	0	0	0	0	0	0
H3R2UN: K4UN	82.0904	75.9587	81.8781	81.8281	83.0582	82.3733	81.2822	81.2835		H3R2UN: K4UN	0.691847	0.224347	0.593401	0.847266	0.214974	0.423145	0.242107	0.685036
H3R2UN: K4ME1	17.6097	23.4933	17.7716	17.5028	16.637	17.3555	18.1935	18.4584		H3R2UN: K4ME1	0.684154	0.294022	0.584299	0.797374	0.216244	0.43148	0.194451	0.710347
H3R2UN: K4ME2	0.201883	0.291235	0.223102	0.338644	0.216544	0.160699	0.235603	0.134637		H3R2UN: K4ME2	0.00701331	0.0506903	0.0143564	0.0189625	0.0107379	0.0197331	0.00567692	0.0239236
H3R2UN: K4ME3	0.0498805	0.0536254	0.0684407	0.148151	0.0419228	0.061219	0.0900785	0.0559005		H3R2UN: K4ME3	0.00565196	0.00334032	0.00104881	0.0211722	0.00202842	0.00821654	0.0128116	0.0075198
H3R2UN: K4AC	0.0481477	0.203051	0.0587565	0.182311	0.0463277	0.0492984	0.198562	0.0675877		H3R2UN: K4AC	0.00697653	0.0214032	0.00485475	0.0103056	0.00434923	0.00383958	0.0521398	0.0155184
H3R2UN: Q5UN	99.9498	99.9336	99.9717	99.9031	99.9185	99.9411	99.8897	99.8875		H3R2UN: Q5UN	0.00605528	0.0094397	0.00306285	0.0203269	0.00372013	0.00983255	0.00453298	0.0182636
H3R2UN: Q5ME1	0.0502249	0.0664482	0.0283084	0.0968717	0.0814842	0.058898	0.110347	0.112535		H3R2UN: Q5ME1	0.00605528	0.0094397	0.00306285	0.0203269	0.00372013	0.00983255	0.00453298	0.0182636
H3: K9UN	36.326	35.7584	32.2094	37.8878	36.24	35.1066	31.5183	28.9663		H3: K9UN	0.844686	0.597885	0.201653	0.486109	0.229241	0.443971	0.563704	0.811931
H3: K9AC	0.994	3.62255	0.70262	0.866207	0.887905	0.687564	0.779085	0.699299		H3: K9AC	0.014821	0.0532285	0.00772107	0.0840099	0.0366938	0.0375617	0.0251019	0.0445866
H3: K9ME1	31.1886	30.7914	34.4011	34.1794	31.6276	38.1257	33.7783	34.216		H3: K9ME1	0.282724	0.13557	0.0676757	0.70515	0.165288	0.435369	0.167804	0.682847
H3: K9ME2	28.5571	27.5315	29.5437	24.6408	28.3662	23.7135	30.8531	32.7434		H3: K9ME2	0.639425	0.575969	0.190099	0.460022	0.354102	0.0768995	0.533257	1.22943
H3: K9ME3	2.93431	2.29609	3.1432	2.42571	2.87829	2.36666	3.07125	3.37502		H3: K9ME3	0.0752888	0.0209473	0.0524728	0.0646913	0.0407596	0.0648602	0.0546573	0.126692
H3: K14UN	67.482	41.6073	70.2869	70.114	66.8544	70.7469	67.9039	68.2908		H3: K14UN	0.0689558	0.311293	0.106704	0.4006	0.135462	0.326768	0.3006	0.156037
H3: K14AC	32.518	58.3927	29.7131	29.886	33.1456	29.2531	32.0961	31.7092		H3: K14AC	0.0689558	0.311293	0.106704	0.4006	0.135462	0.326768	0.3006	0.156037
H3: K18UN	85.1213	61.6134	85.9064	86.9709	84.8052	89.6611	86.8401	87.2625		H3: K18UN	0.230982	0.455764	0.40422	0.105393	0.420122	0.202744	0.0768283	0.209915
H3: K18AC	14.7075	38.2845	13.9058	12.8748	15.0157	10.1375	12.9985	12.5517		H3: K18AC	0.230332	0.464697	0.408558	0.0803421	0.402255	0.204359	0.0945585	0.211912
H3: K18ME1	0.171176	0.102096	0.187759	0.154252	0.179046	0.201388	0.161401	0.185811		H3: K18ME1	0.00146495	0.0106836	0.00492051	0.0277173	0.018146	0.0130937	0.0181139	0.00842679
H3: Q19UN	99.9961	99.9938	99.9968	99.9692	99.9955	99.9918	99.9844	99.9923		H3: Q19UN	0.00103825	0.00153574	0.000906265	0.0195781	0.00167951	0.00527671	0.00217908	0.00340568
H3: Q19ME1	0.00391	0.00623998	0.00316697	0.0307723	0.00451466	0.00815949	0.0155519	0.00770656		H3: Q19ME1	0.00103825	0.00153574	0.000906265	0.0195781	0.00167951	0.00527671	0.00217908	0.00340568
H3: K23UN	78.1573	53.5295	78.3377	80.7437	78.2464	83.2943	80.4904	78.76		H3: K23UN	0.479619	0.561151	0.596756	0.135474	0.415743	0.162355	0.135073	0.277797
H3: K23AC	21.8256	46.4415	21.6519	19.2205	21.7451	16.6835	19.4498	21.2228		H3: K23AC	0.482131	0.564707	0.595733	0.136332	0.416708	0.161246	0.12187	0.276428
H3: K23ME1	0.0170832	0.0290297	0.0104746	0.035845	0.00843051	0.0221327	0.0597452	0.017215		H3: K23ME1	0.00291671	0.00858165	0.00141018	0.015144	0.00201786	0.00424685	0.0175694	0.00153995
H3: R42UN	98.9944	97.1374	98.1041	97.7541	98.6131	97.9783	97.0223	96.8039		H3: R42UN	0.0752747	0.479834	0.20917	0.348489	0.238447	0.357648	0.561905	0.198158
H3: R42ME2	1.00561	2.86262	1.89591	2.24589	1.38688	2.02166	2.97774	3.19607		H3: R42ME2	0.0752747	0.479834	0.20917	0.348489	0.238447	0.357648	0.561905	0.198158
H3: R49UN	97.9284	93.5429	95.789	93.1597	96.9084	94.1642	90.0271	92.3639		H3: R49UN	0.209048	0.88382	0.204243	0.324017	0.230075	0.728925	1.71209	0.413718
H3: R49ME2	2.07165	6.45714	4.21099	6.84031	3.09157	5.83576	9.97291	7.63608		H3: R49ME2	0.209048	0.88382	0.204243	0.324017	0.230075	0.728925	1.71209	0.413718
H3: Q55UN	99.876	99.6904	99.968	99.7313	99.8063	99.875	99.4713	99.8522		H3: Q55UN	0.083036	0.0212334	0.0115225	0.0682464	0.0141219	0.0603523	0.272138	0.0224834
H3: Q55ME1	0.123995	0.309588	0.0319977	0.268749	0.193694	0.12504	0.528736	0.14778		H3: Q55ME1	0.083036	0.0212334	0.0115225	0.0682464	0.0141219	0.0603523	0.272138	0.0224834
H3: K56UN	99.855	98.8174	99.8611	98.7718	99.8946	99.5697	98.5137	99.2689		H3: K56UN	0.00863441	0.0354253	0.0193523	0.338282	0.0319304	0.146459	0.137242	0.185355
H3: K56AC	0.0772746	0.171347	0.0932363	0.239352	0.0690077	0.126487	0.411746	0.29465		H3: K56AC	0.0170523	0.042028	0.00872196	0.178426	0.0277492	0.0893609	0.0125161	0.100574
H3: K56ME1	0.0677607	1.01125	0.04566	0.988805	0.0363845	0.303802	1.0746	0.436493		H3: K56ME1	0.0161445	0.0375992	0.0106307	0.218199	0.01213	0.112452	0.147363	0.220172
H3: K64UN	99.991	99.9691	99.9865	99.9626	99.939	99.9854	99.9774	99.9833		H3: K64UN	0.00220157	0.0168628	0.00126641	0.00705613	0.00512672	0.00826469	0.00544067	0.00596007
H3: K64AC	0.00899101	0.0309456	0.0135264	0.0374052	0.0610201	0.0146415	0.0225794	0.0166657		H3: K64AC	0.00220157	0.0168628	0.00126641	0.00705613	0.00512672	0.00826469	0.00544067	0.00596007
H3: K79UN	66.1885	61.9691	75.8979	59.719	68.0612	70.1029	53.7325	65.7124		H3: K79UN	0.328616	0.970702	1.03835	0.528904	0.421179	0.983647	2.09653	0.467769
H3: K79AC	0.0462687	0.677632	0.0368353	1.81317	0.0543239	0.68282	3.31128	0.71837		H3: K79AC	0.0243173	0.122661	0.0173283	0.312882	0.0292461	0.0921316	0.469177	0.191141
H3: K79ME1	14.1974	18.2028	12.2939	15.4225	14.344	14.7289	23.508	16.7848		H3: K79ME1	0.0548508	1.25491	0.36782	0.685781	0.511674	0.596851	0.722659	0.219876
H3: K79ME2	6.41818	5.70228	5.57047	5.18245	7.35678	6.11324	7.99215	6.65103		H3: K79ME2	0.25858	0.108827	0.533184	0.154844	0.213565	0.404883	0.528978	0.477855
H3: K79ME3	13.1497	13.4482	6.20095	17.8629	10.1837	8.37215	11.4561	10.1333		H3: K79ME3	0.193663	0.560574	0.17234	0.19918	0.365203	0.436536	0.625175	0.223964
H3: K122UN	99.9559	99.8362	99.9664	99.8187	99.9639	99.8894	99.8261	99.864		H3: K122UN	0.00491255	0.0355661	0.00186544	0.0864751	0.0120759	0.0287638	0.0586256	0.024405
H3: K122AC	0.0441374	0.163828	0.0335612	0.181335	0.0360782	0.110551	0.173949	0.136003		H3: K122AC	0.00491255	0.0355661	0.00186544	0.0864751	0.0120759	0.0287638	0.0586256	0.024405
H3.1: K27UN	28.4777	27.08	30.2382	28.0999	28.7602	26.2781	24.0551	30.5467		H3.1: K27UN	0.268761	0.234311	0.323057	0.33953	0.160998	0.351717	0.0830387	0.237633
H3.1: K27AC	2.83035	8.04905	2.41391	2.46191	2.91484	1.84787	2.4319	2.59477		H3.1: K27AC	0.054848	0.153603	0.0636668	0.0215853	0.0699821	0.240506	0.217861	0.109335
H3.1: K27ME1	47.2886	45.2407	49.3304	46.5828	46.4162	50.2872	48.1679	48.9633		H3.1: K27ME1	0.52042	0.479317	0.467897	0.37072	0.188088	0.204706	0.480926	0.403078
H3.1: K27ME2	19.1805	17.0794	16.204	19.949	19.546	19.0002	21.916	15.6374		H3.1: K27ME2	0.291544	0.154952	0.172807	0.314362	0.246795	0.186173	0.26439	0.145805
H3.1: K27ME3	2.22284	2.55077	1.81356	2.90641	2.36274	2.58668	3.42912	2.25793		H3.1: K27ME3	0.0182489	0.1044	0.0755632	0.0797317	0.0544197	0.0421769	0.236306	0.121377
H3.1: K36UN	16.102	16.3791	13.9372	19.3097	16.4484	16.7105	17.2016	14.9959		H3.1: K36UN	0.209014	0.0956825	0.248748	0.48779	0.0888688	0.240813	0.447357	0.272368
H3.1: K36AC	0.106583	0.295645	0.110593	0.356615	0.0904303	0.193394	0.435642	0.223758		H3.1: K36AC	0.0325994	0.0612095	0.0075529	0.0670263	0.00744266	0.0553296	0.0385117	0.034768
H3.1: K36ME1	13.7514	12.4481	13.2702	14.5986	14.1558	15.1441	14.9062	13.8902		H3.1: K36ME1	0.291025	0.362287	0.1464	0.240048	0.142475	0.175514	0.134402	0.165659
H3.1: K36ME2	49.8922	50.5827	51.7553	44.4208	48.8646	47.7578	45.0841	50.2838		H3.1: K36ME2	0.489259	0.305427	0.582512	0.740027	0.173728	0.34589	0.511898	0.419148
H3.1: K36ME3	20.1478	20.2944	20.9267	21.3142	20.4408	20.1942	22.3724	20.6064		H3.1: K36ME3	0.136219	0.133396	0.234098	0.272359	0.208575	0.116171	0.318143	0.24437
H3.3: K27UN	23.7072	24.1102	28.488	28.0564	26.8119	27.2241	24.4778	31.6757		H3.3: K27UN	0.427745	0.690006	0.612982	0.550311	0.968218	1.54934	1.59381	1.23143
H3.3: K27AC	5.58078	13.7879	4.40818	5.58123	6.23284	4.52644	6.48161	7.13846		H3.3: K27AC	0.360071	1.08571	0.500275	0.0953438	0.162666	0.330235	1.28836	0.614152
H3.3: K27ME1	52.6885	42.1096	52.2182	45.9713	47.8396	50.6483	46.8114	44.2688		H3.3: K27ME1	0.588233	1.08783	0.784029	1.57753	0.328404	0.861688	1.16047	0.61155
H3.3: K27ME2	14.5357	14.1824	11.913	14.9979	15.5733	13.3962	16.0905	12.6213		H3.3: K27ME2	0.144116	0.695949	0.464163	1.45316	0.872125	1.2528	1.27542	0.433782
H3.3: K27ME3	3.48778	5.8099	2.97263	5.39311	3.5424	4.20508	6.13871	4.2957		H3.3: K27ME3	0.0963205	0.515571	0.337503	0.375026	0.394546	0.517081	0.165991	0.230541
H3.3: K27M	0	0	0	0	0	0	0	0		H3.3: K27M	0	0	0	0	0	0	0	0
H3.3: K36UN	11.2917	11.8156	9.96139	14.6709	12.6864	13.6847	13.9089	13.0282		H3.3: K36UN	0.284332	1.23318	0.817033	0.243234	0.723294	0.543548	0.610078	0.876584
H3.3: K36AC	1.39691	4.02664	1.2917	3.23835	1.86416	1.98845	3.38987	3.01506		H3.3: K36AC	0.118607	0.653736	0.156063	0.593226	0.279762	0.488178	0.541209	0.209741
H3.3: K36ME1	12.3976	9.93557	11.4367	13.4078	12.2128	13.5047	13.3786	12.2658		H3.3: K36ME1	0.727957	0.643138	0.687166	0.941344	0.295081	0.680986	0.50394	1.10586
H3.3: K36ME2	54.4601	52.9264	56.7436	46.3675	53.2755	50.9616	45.5834	51.706		H3.3: K36ME2	1.36408	1.4884	2.86049	1.13301	1.77661	2.09961	1.75488	0.687519
H3.3: K36ME3	20.4536	21.2958	20.5666	22.3154	19.9611	19.8606	23.7392	19.9849		H3.3: K36ME3	0.819472	0.516446	1.30968	1.25784	0.700851	0.884576	1.47783	1.78982
H4: K5UN	92.2098	86.6604	92.5334	92.4335	92.164	93.2819	91.9614	92.3159		H4: K5UN	0.0334138	0.138917	0.0613798	0.496642	0.133099	0.28781	0.39382	0.137676
H4: K5AC	7.79019	13.3396	7.46664	7.56651	7.83603	6.71807	8.03861	7.68414		H4: K5AC	0.0334138	0.138917	0.0613798	0.496642	0.133099	0.28781	0.39382	0.137676
H4: K8UN	87.9216	67.3213	88.6124	88.1563	87.5926	90.9409	87.6925	89.3177		H4: K8UN	0.140518	0.276995	0.139419	0.379403	0.186239	0.286525	0.202724	0.213906
H4: K8AC	12.0784	32.6787	11.3876	11.8437	12.4074	9.0591	12.3075	10.6823		H4: K8AC	0.140518	0.276995	0.139419	0.379403	0.186239	0.286525	0.202724	0.213906
H4: K12UN	92.87	78.264	93.2862	93.1103	92.7945	94.9152	93.045	93.9609		H4: K12UN	0.0136387	0.293902	0.125972	0.28094	0.210828	0.372651	0.115917	0.168666
H4: K12AC	7.13003	21.736	6.71378	6.88971	7.20553	5.08478	6.95498	6.03905		H4: K12AC	0.0136387	0.293902	0.125972	0.28094	0.210828	0.372651	0.115917	0.168666
H4: K16UN	50.3057	30.6454	53.3178	51.185	50.8173	57.6255	54.4218	58.4304		H4: K16UN	0.328909	0.121349	0.156707	0.363364	0.29381	0.24892	0.339849	1.17235
H4: K16AC	49.6943	69.3546	46.6822	48.815	49.1827	42.3745	45.5782	41.5696		H4: K16AC	0.328909	0.121349	0.156707	0.363364	0.29381	0.24892	0.339849	1.17235
H4: K20UN	16.8147	19.0735	24.182	26.2873	17.7556	28.8535	16.8517	31.3272		H4: K20UN	0.304663	0.694127	0.585118	0.597357	0.271181	0.449147	0.109955	0.144836
H4: K20ME1	4.27031	5.01831	5.18327	5.49814	4.39609	4.44886	4.32966	3.55415		H4: K20ME1	0.249119	0.11481	0.550037	0.557619	0.310896	0.190933	0.112466	0.28487
H4: K20ME2	58.4459	57.6801	53.9426	42.9015	54.2158	43.6517	44.5336	42.0499		H4: K20ME2	0.00555656	0.806167	0.616326	0.719157	0.814325	0.560632	0.480041	0.480762
H4: K20ME3	2.60307	3.19163	2.17696	1.55969	2.46723	1.29188	2.10172	1.77831		H4: K20ME3	0.0703268	0.309087	0.308531	0.70081	0.120721	0.229717	0.161885	0.252013
H4: K20AC	17.8661	15.0365	14.5151	23.7533	21.1654	21.754	32.1833	21.2904		H4: K20AC	0.394759	0.376242	0.217392	0.392683	0.364934	0.645909	0.305018	0.496302

## Sheet: B - Mod Spec Bar Charts
	scaled to 100%											scaled to 100%																									scaled to 100%
	scaled to 10%											scaled to 10%																									scaled to 10%
	scaled to 1%											scaled to 1%																									scaled to 1%

## Sheet: C - RNASeq Quisinostat
unsorted data					sorted data: log2>±1.5, FDR p-value<0.05										DAVID functional annotation analysis
					upregulated					downregulated					upregulated				downregulated
Name	Quisinostat vs. DMSO - Log2 fold change	Quisinostat vs. DMSO - P-value	Quisinostat vs. DMSO - FDR p-value		Name	Quisinostat vs. DMSO - Log2 fold change	Quisinostat vs. DMSO - P-value	Quisinostat vs. DMSO - FDR p-value		Name	Quisinostat vs. DMSO - Log2 fold change	Quisinostat vs. DMSO - P-value	Quisinostat vs. DMSO - FDR p-value		Category	Term	P-Value		Category	Term	P-Value
A1BG	1.06787	0.0603598	0.357713		TSPY4	5.17156	1.66639e-05	0.00331237		EIF3CL	-3.6945	3.38021e-20	3.49463e-16		UP_KEYWORDS	Calcium	1,8E-11		GOTERM_BP_DIRECT	activation of adenylate cyclase activity	3,7E-2
A1CF	2.77166	0.0603716	#N/A		HBA1	5.01447	1.35644e-07	0.000107874		LYST	-2.72741	2.6294e-08	3.62454e-05		UP_KEYWORDS	Ion channel	5,3E-11		GOTERM_BP_DIRECT	protein transport	5,3E-2
A2M	-0.1032	0.870115	0.967382		TTC9B	4.98262	0.000750885	0.0359399		IL13RA2	-2.69468	1.2321e-06	0.000480682		UP_KEYWORDS	Voltage-gated channel	8,2E-11		GOTERM_BP_DIRECT	response to glucocorticoid	6,0E-2
A2ML1	0.33319	0.342785	0.712558		SPATA31A6	4.76663	9.17606e-06	0.00213183		NAV3	-2.55317	5.21686e-05	0.0066912		UP_KEYWORDS	Ion transport	3,2E-10
A3GALT2	-0.200632	0.965819	#N/A		CPNE5	4.17654	0.000671976	0.0334001		AK4	-2.10797	6.02195e-17	4.15053e-13		UP_KEYWORDS	Glycoprotein	3,3E-10
A4GALT	0.101481	0.714963	0.912988		PAX1	3.8727	0.000482088	0.0276893		LYPD1	-2.06712	8.23729e-06	0.00200379		GOTERM_BP_DIRECT	regulation of ion transmembrane transport	6,0E-7
AAAS	-0.268195	0.258744	0.646531		SCN3A	3.84057	0.000135232	0.0130663		PTCHD4	-2.01814	0.00128181	0.0494475		UP_KEYWORDS	Membrane	7,0E-7
AACS	-0.244488	0.31042	0.68895		SCN1A	3.80591	0.000359555	0.0233057		PAPPA	-1.95995	0.000160378	0.0146584		UP_KEYWORDS	Cell membrane	1,1E-6
AADACL3	0.604362	0.236239	0.624775		CPED1	3.64008	0.000116114	0.0120647		DPPA3	-1.94942	3.64193e-06	0.00104589		UP_KEYWORDS	Calcium transport	1,1E-6
AADACL4	-0.200632	0.965819	#N/A		DHRS2	3.63054	9.55618e-21	1.97593e-16		CALCR	-1.88647	0.00018876	0.0163305		UP_KEYWORDS	Transport	2,4E-6
AADAT	0.0982897	0.789033	0.937847		ABCD2	3.58508	0.000984429	0.0420824		HORMAD1	-1.86096	0.000432147	0.0257141		UP_KEYWORDS	Disulfide bond	7,2E-6
AAGAB	-0.23755	0.342661	0.712558		GPAT2	3.48874	0.000393181	0.0247107		GAD2	-1.78407	2.33827e-05	0.00386787		KEGG_PATHWAY	Cholinergic synapse	7,9E-6
AAK1	0.311493	0.23815	0.627131		GBP5	3.42776	0.000675555	0.0334975		EFCAB2	-1.774	0.000227232	0.0182101		GOTERM_BP_DIRECT	calcium ion transmembrane transport	9,5E-6
AAMDC	1.20321	0.00393786	0.090874		WNT11	3.41798	3.07415e-07	0.000202336		CCDC141	-1.67216	7.94197e-06	0.00200379		UP_KEYWORDS	Transmembrane helix	1,1E-5
AAMP	-0.0690617	0.783199	0.9362		SLC7A10	3.40399	2.7665e-06	0.000844455		RGS4	-1.63807	1.17236e-07	0.000101004		KEGG_PATHWAY	MAPK signaling pathway	1,1E-5
AANAT	-0.58988	0.506378	0.814883		KIF19	3.38526	0.000139642	0.0132505		LRP1B	-1.59463	0.00118116	0.0471485		UP_KEYWORDS	Transmembrane	1,3E-5
AAR2	-0.262189	0.303892	0.684264		FOXF1	3.3785	0.000562227	0.0300392		SMAGP	-1.53641	1.05088e-07	0.000101004		GOTERM_BP_DIRECT	chemical synaptic transmission	2,2E-5
AARD	-0.00227176	0.996711	0.999757		C1QL4	3.3642	2.80099e-06	0.000844455		TTN	-1.52768	4.10457e-07	0.000241652		UP_KEYWORDS	Synapse	3,4E-5
AARS2	0.294408	0.308957	0.687801		GSTA2	3.35782	0.00122615	0.0484295		CAP2	-1.51593	0.00040275	0.0249666		UP_KEYWORDS	Epilepsy	7,0E-5
AARSD1	0.0193648	0.945664	0.987434		KCNH4	3.28739	2.53599e-05	0.00407701		LRAT	-1.50612	0.000402452	0.0249666		UP_KEYWORDS	Calcium channel	7,6E-5
AASDH	-0.184095	0.560415	0.841991		RP1	3.20678	0.00127552	0.0494475							GOTERM_MF_DIRECT	voltage-gated calcium channel activity	8,0E-5
AASDHPPT	-0.486262	0.0973037	0.438429		EDN2	3.18683	0.000344122	0.0227699							UP_KEYWORDS	Extracellular matrix	1,1E-4
AASS	0.0429818	0.852687	0.960765		CDH22	3.16995	0.000102777	0.011011							KEGG_PATHWAY	Nicotine addiction	1,2E-4
AATF	-0.394857	0.0897984	0.423918		KCNH3	3.11826	3.73989e-05	0.00531747							KEGG_PATHWAY	Dopaminergic synapse	1,7E-4
AATK	1.53213	0.0409101	0.303417		CD8B	3.09955	0.000455777	0.0266972							GOTERM_BP_DIRECT	calcium ion transport	2,4E-4
ABAT	0.818225	0.101877	0.445859		REM1	3.08178	0.00053075	0.0289809							GOTERM_BP_DIRECT	membrane depolarization during action potential	2,8E-4
ABCA1	0.100712	0.713444	0.912582		GFRA2	3.0719	0.000764781	0.03623							KEGG_PATHWAY	Serotonergic synapse	4,1E-4
ABCA10	1.05176	0.405408	0.756297		SPATA31A1	3.07058	0.000553084	0.0298194							GOTERM_MF_DIRECT	voltage-gated potassium channel activity	4,7E-4
ABCA11P	-0.581084	0.2189	0.609963		SLC18A2	3.06499	1.86805e-05	0.00344871							KEGG_PATHWAY	GABAergic synapse	6,0E-4
ABCA12	-0.979176	0.305235	0.685247		ALOXE3	2.96984	0.000332362	0.0225474							UP_KEYWORDS	Postsynaptic cell membrane	7,2E-4
ABCA13	1.46522	0.0123423	0.172331		ZNF716	2.94883	3.26065e-05	0.00495738							GOTERM_BP_DIRECT	regulation of alpha-amino-3-hydroxy-5-methyl-4-isoxazole propionate selective glutamate receptor activity	7,5E-4
ABCA2	1.40392	0.00728593	0.129425		GRIN2B	2.93046	5.21791e-05	0.0066912							GOTERM_MF_DIRECT	extracellular matrix structural constituent	9,2E-4
ABCA3	0.079288	0.849134	0.959009		SCRT1	2.92881	0.000230719	0.0182781							KEGG_PATHWAY	Synaptic vesicle cycle	1,0E-3
ABCA4	-0.690726	0.277506	0.662968		CGREF1	2.92318	6.36607e-10	1.31631e-06							UP_KEYWORDS	Cell junction	1,0E-3
ABCA5	0.760256	0.0999333	0.44349		FCER2	2.9191	0.000927271	0.0407074							UP_KEYWORDS	Signal	1,1E-3
ABCA6	-0.200632	0.965819	#N/A		RHBG	2.91473	0.000124075	0.0123937							GOTERM_MF_DIRECT	ion channel activity	1,3E-3
ABCA7	1.0792	0.010881	0.161355		FRRS1L	2.87999	0.000388289	0.0244776							GOTERM_BP_DIRECT	transmission of nerve impulse	1,5E-3
ABCA8	-0.200632	0.965819	#N/A		ABLIM3	2.87984	2.59375e-05	0.00412547							KEGG_PATHWAY	Retrograde endocannabinoid signaling	1,5E-3
ABCA9	2.27833	0.0832303	0.409211		PLEKHH2	2.86335	7.34313e-07	0.000337408							UP_KEYWORDS	Potassium transport	1,6E-3
ABCB1	2.07135	0.00597187	0.115002		RTBDN	2.8617	5.8488e-05	0.00719855							UP_KEYWORDS	Sodium transport	1,7E-3
ABCB10	-0.708	0.0073548	0.129835		CYP4F22	2.85933	2.90485e-05	0.00451606							GOTERM_BP_DIRECT	regulation of membrane potential	1,7E-3
ABCB11	-0.987555	0.443364	0.781911		LAMP5	2.85002	7.94153e-07	0.000356972							UP_KEYWORDS	Proteoglycan	1,9E-3
ABCB4	0.963804	0.11057	0.461782		PADI1	2.83586	0.000195696	0.0167207							UP_KEYWORDS	Cell projection	2,1E-3
ABCB5	-0.415967	0.801994	#N/A		GOLGA8IP	2.82234	0.000137403	0.0131532							UP_KEYWORDS	Sodium	2,2E-3
ABCB6	0.562639	0.282051	0.667272		TGM2	2.75582	2.36698e-09	4.44928e-06							UP_KEYWORDS	Potassium	2,7E-3
ABCB7	-0.229805	0.363555	0.727215		BHMT	2.70934	1.73154e-05	0.0033766							KEGG_PATHWAY	Glutamatergic synapse	2,7E-3
ABCB8	0.0301373	0.923484	0.981235		CACNA1G	2.7071	8.50702e-07	0.000366458							GOTERM_BP_DIRECT	neurotransmitter secretion	2,8E-3
ABCB9	0.208765	0.632589	0.878423		CCDC103	2.70586	0.00024462	0.0189843							KEGG_PATHWAY	Type II diabetes mellitus	2,8E-3
ABCC1	0.026404	0.910634	0.978679		HS3ST6	2.70136	0.000337175	0.0227581							GOTERM_BP_DIRECT	membrane depolarization	2,9E-3
ABCC10	0.364591	0.332719	0.706617		GALNT16	2.69894	1.9307e-06	0.000633668							GOTERM_MF_DIRECT	calcium ion binding	2,9E-3
ABCC11	0.398979	0.590742	0.859405		COL8A2	2.68378	2.4445e-05	0.00397991							GOTERM_BP_DIRECT	regulation of exocytosis	3,2E-3
ABCC12	2.19418	0.0207864	0.219759		PTGS1	2.68198	4.44011e-08	5.40047e-05							GOTERM_MF_DIRECT	channel regulator activity	3,3E-3
ABCC2	0.0386275	0.946017	0.987434		DCAF8L2	2.67453	0.000119054	0.0121866							UP_KEYWORDS	Collagen	4,1E-3
ABCC3	1.66346	0.0619456	0.362059		CHRNB2	2.66769	0.000377928	0.0241186							UP_KEYWORDS	EGF-like domain	4,3E-3
ABCC4	0.0433848	0.900577	0.976058		DCAF8L1	2.65038	0.000181413	0.0158944							KEGG_PATHWAY	Morphine addiction	5,2E-3
ABCC5	-0.0249305	0.919907	0.980225		CHRM4	2.65028	0.000161635	0.0146584							UP_KEYWORDS	Spinocerebellar ataxia	5,3E-3
ABCC6	0.775152	0.277135	0.662813		HES4	2.64958	2.14635e-05	0.00379317							GOTERM_MF_DIRECT	high voltage-gated calcium channel activity	5,3E-3
ABCC8	2.59106	0.00222255	0.0669428		HLA-F	2.63897	8.72437e-05	0.00980401							KEGG_PATHWAY	Circadian entrainment	6,2E-3
ABCC9	-0.584	0.416451	0.763249		ASIC1	2.61046	0.000126005	0.012526							UP_KEYWORDS	Neurotransmitter transport	7,3E-3
ABCD1	0.0750861	0.832442	0.951697		F12	2.60838	0.000133895	0.0129979							GOTERM_BP_DIRECT	regulation of insulin secretion	7,4E-3
ABCD2	3.58508	0.000984429	0.0420824		FMOD	2.59477	0.000543982	0.0295152							GOTERM_BP_DIRECT	extracellular matrix organization	7,6E-3
ABCD3	-0.0122783	0.959338	0.990029		KCNC1	2.56922	4.93359e-05	0.0065814							UP_KEYWORDS	Potassium channel	8,3E-3
ABCD4	0.290728	0.305995	0.685918		TRIM46	2.53509	3.3285e-05	0.00502361							KEGG_PATHWAY	Amphetamine addiction	8,7E-3
ABCE1	-0.453257	0.0581249	0.353901		CACNG5	2.53506	0.000246688	0.0189843							UP_KEYWORDS	Protein kinase inhibitor	9,6E-3
ABCF1	-0.164692	0.48054	0.803829		ESPNL	2.53024	0.00111531	0.0452422							KEGG_PATHWAY	Amoebiasis	9,8E-3
ABCF2	-0.275644	0.238682	0.627522		TEX13A	2.52682	0.000155894	0.0143902							GOTERM_BP_DIRECT	prostaglandin biosynthetic process	1,1E-2
ABCF3	-0.0935385	0.728752	0.917583		CHGA	2.51958	8.08321e-06	0.00200379							GOTERM_BP_DIRECT	potassium ion transmembrane transport	1,3E-2
ABCG1	0.477171	0.421959	0.767289		CES1	2.51093	7.16623e-05	0.00827799							KEGG_PATHWAY	Cardiac muscle contraction	1,4E-2
ABCG2	-1.39869	4.64009e-06	0.00126241		GAL3ST1	2.50268	1.9441e-05	0.00355737							GOTERM_BP_DIRECT	sodium ion transport	1,4E-2
ABCG4	1.23914	0.0322947	0.271251		PRKCB	2.4986	1.42181e-05	0.00301075							GOTERM_BP_DIRECT	cardiac muscle cell action potential involved in contraction	1,4E-2
ABCG5	5.90709	0.0237721	0.234873		PLIN5	2.4976	0.000137062	0.0131532							GOTERM_BP_DIRECT	potassium ion transport	1,5E-2
ABCG8	-0.200632	0.965819	#N/A		SYT11	2.45776	0.000961909	0.0416096							UP_KEYWORDS	Cell adhesion	1,5E-2
ABHD1	1.05171	0.421919	0.767289		ELAVL3	2.43837	2.93072e-06	0.000853499							GOTERM_BP_DIRECT	cardiac conduction	1,5E-2
ABHD10	-0.288037	0.310676	0.689032		COL5A3	2.42998	3.67488e-05	0.00531747							GOTERM_BP_DIRECT	response to pain	1,6E-2
ABHD11	0.447998	0.163013	0.542956		CHRNA4	2.4038	0.000587823	0.0307732							UP_KEYWORDS	Cytoplasmic vesicle	1,7E-2
ABHD12	0.0700493	0.80092	0.941533		ONECUT3	2.39984	0.000409641	0.0249898							GOTERM_BP_DIRECT	cell adhesion	1,7E-2
ABHD12B	-0.848083	0.000545283	0.0295152		ICAM5	2.39648	0.000725368	0.0349678							GOTERM_BP_DIRECT	cell differentiation	1,8E-2
ABHD13	0.189877	0.60624	0.867307		SLC13A5	2.38805	0.00020415	0.0170899							KEGG_PATHWAY	Insulin secretion	2,1E-2
ABHD14A	0.288363	0.656226	0.886573		FER1L4	2.37804	9.69043e-05	0.0106015							GOTERM_BP_DIRECT	skeletal system development	2,1E-2
ABHD14B	0.230003	0.619607	0.873439		ST8SIA1	2.3746	0.00016099	0.0146584							UP_KEYWORDS	Disease mutation	2,2E-2
ABHD15	0.814311	0.108411	0.457565		COMP	2.37053	0.00010416	0.0111016							KEGG_PATHWAY	Calcium signaling pathway	2,3E-2
ABHD16A	-0.0738532	0.801999	0.941624		MAPT	2.36551	2.95005e-05	0.0045521							UP_KEYWORDS	Developmental protein	2,7E-2
ABHD16B	1.40227	0.0109686	0.162094		AIPL1	2.36545	0.000394606	0.024725							GOTERM_BP_DIRECT	single organismal cell-cell adhesion	2,9E-2
ABHD17A	0.543347	0.0722112	0.388443		PMEL	2.3583	4.20732e-07	0.000241652							GOTERM_MF_DIRECT	microtubule binding	3,0E-2
ABHD17B	-0.31888	0.28888	0.672529		GABRD	2.34282	0.00109206	0.0448026							GOTERM_BP_DIRECT	ionotropic glutamate receptor signaling pathway	3,1E-2
ABHD17C	0.433673	0.256607	0.64415		SEMA3B	2.33856	1.07438e-06	0.000435586							GOTERM_BP_DIRECT	associative learning	3,1E-2
ABHD18	-0.193485	0.54022	0.831977		ENOX1	2.33322	0.00104804	0.0434039							UP_KEYWORDS	Secreted	3,1E-2
ABHD2	0.170804	0.546818	0.835563		CCDC184	2.31808	0.000342417	0.0227658							GOTERM_BP_DIRECT	heart looping	3,3E-2
ABHD3	0.296137	0.501735	0.812459		SLC38A4	2.30894	0.000314707	0.0218362							GOTERM_MF_DIRECT	voltage-gated calcium channel activity involved in AV node cell action potential	3,3E-2
ABHD4	-0.947003	0.00150004	0.0541296		FOXN4	2.30825	0.00124585	0.0487886							GOTERM_BP_DIRECT	positive regulation of killing of cells of other organism	3,4E-2
ABHD5	-0.447985	0.127642	0.49341		HMCN2	2.30337	0.00017401	0.0154421							GOTERM_BP_DIRECT	protein targeting to plasma membrane	3,6E-2
ABHD6	0.800473	0.0438801	0.314109		SYT5	2.29262	0.000954736	0.0414729							GOTERM_BP_DIRECT	neuromuscular synaptic transmission	3,6E-2
ABHD8	0.638014	0.265461	0.652744		TFR2	2.29112	0.000949128	0.0413957							GOTERM_BP_DIRECT	collagen catabolic process	3,7E-2
ABI1	-0.20032	0.464593	0.795297		NMUR2	2.27993	0.00103032	0.0428701							KEGG_PATHWAY	Oxytocin signaling pathway	3,8E-2
ABI2	-0.130711	0.590626	0.859405		NXF2	2.26908	0.000569125	0.0302514							UP_KEYWORDS	Sodium channel	3,9E-2
ABI3	0.474118	0.354923	0.720836		LPAR5	2.25941	0.000819132	0.0381148							GOTERM_BP_DIRECT	B cell activation	4,4E-2
ABI3BP	0.118869	0.929761	0.983342		GNG13	2.25172	0.000502788	0.0282504							GOTERM_MF_DIRECT	calcium-dependent protein kinase C activity	4,4E-2
ABL1	-0.0551861	0.81012	0.942968		SOX3	2.23912	5.9925e-07	0.000298735							GOTERM_BP_DIRECT	cellular response to carbohydrate stimulus	4,5E-2
ABL2	-0.201014	0.458808	0.792413		PLIN4	2.22363	0.000716543	0.0347793							GOTERM_BP_DIRECT	acetylcholine receptor signaling pathway	4,5E-2
ABLIM1	-0.377522	0.139425	0.51079		LY6H	2.21102	0.000983357	0.0420824							KEGG_PATHWAY	Long-term potentiation	4,8E-2
ABLIM2	0.758831	0.195931	0.584344		SHD	2.20834	0.00118537	0.0472252							GOTERM_BP_DIRECT	nervous system development	4,8E-2
ABLIM3	2.87984	2.59375e-05	0.00412547		RORC	2.20201	0.000585607	0.0307732							UP_KEYWORDS	Lipid droplet	4,9E-2
ABO	1.27436	0.166834	0.546964		GCK	2.1758	0.00128767	0.0494745							GOTERM_BP_DIRECT	adult walking behavior	4,9E-2
ABR	0.660764	0.0196934	0.215954		NEURL1B	2.172	4.02952e-06	0.00112592							KEGG_PATHWAY	Arrhythmogenic right ventricular cardiomyopathy (ARVC)	5,0E-2
ABRACL	-0.68275	0.0170742	0.203836		GALNT18	2.17006	0.000425988	0.0255084							GOTERM_BP_DIRECT	central nervous system development	5,0E-2
ABT1	-0.0517217	0.849759	0.959349		SGSM1	2.16808	0.00101413	0.0425338							GOTERM_BP_DIRECT	sodium ion transmembrane transport	5,2E-2
ABTB1	0.374526	0.369847	0.731521		ANPEP	2.16805	0.000205693	0.0171021							KEGG_PATHWAY	Neuroactive ligand-receptor interaction	5,5E-2
ABTB2	0.0742715	0.803962	0.942066		RCN3	2.1584	8.20289e-06	0.00200379							UP_KEYWORDS	Ligand-gated ion channel	5,5E-2
ACAA1	0.236013	0.366451	0.728919		SCUBE1	2.14291	0.000532807	0.0289917							GOTERM_BP_DIRECT	negative regulation of neurotransmitter secretion	5,6E-2
ACAA2	-0.354165	0.136098	0.505316		ATP8B3	2.14176	0.000907286	0.0400854							GOTERM_BP_DIRECT	membrane depolarization during AV node cell action potential	5,6E-2
ACACA	-0.605653	0.0114995	0.166742		RAB26	2.13614	0.000809182	0.0379398							UP_KEYWORDS	Differentiation	5,7E-2
ACACB	0.364741	0.325582	0.701098		STX1B	2.13583	2.25589e-05	0.00385496							GOTERM_BP_DIRECT	regulation of calcium ion-dependent exocytosis	6,1E-2
ACAD10	0.350193	0.221371	0.611408		PKP1	2.13546	0.000829799	0.0381283							GOTERM_MF_DIRECT	ligand-gated ion channel activity	6,1E-2
ACAD11	0.658602	0.0298216	0.262156		PNMA5	2.13517	0.000778138	0.0366505							GOTERM_MF_DIRECT	delayed rectifier potassium channel activity	6,1E-2
ACAD8	0.454371	0.0990719	0.441837		CRABP1	2.12934	1.42697e-05	0.00301075							KEGG_PATHWAY	African trypanosomiasis	6,2E-2
ACAD9	0.0462216	0.86905	0.966926		UNC5A	2.12721	0.000432775	0.0257141							GOTERM_MF_DIRECT	phosphorelay sensor kinase activity	6,5E-2
ACADL	0.276912	0.682316	0.898898		DDN	2.11777	0.00120323	0.0477529							KEGG_PATHWAY	Antigen processing and presentation	6,7E-2
ACADM	-0.473439	0.0563277	0.3485		CRB2	2.11064	0.000511582	0.0285121							GOTERM_BP_DIRECT	synaptic transmission, cholinergic	6,7E-2
ACADS	0.815316	0.119197	0.478941		ZCCHC12	2.10379	8.02026e-06	0.00200379							UP_KEYWORDS	Autism spectrum disorder	6,9E-2
ACADSB	-0.655373	0.0451644	0.317749		COL20A1	2.09913	0.000274082	0.02024							GOTERM_BP_DIRECT	blood vessel development	7,1E-2
ACADVL	0.639882	0.0386082	0.29453		NCAM1	2.0988	0.000854479	0.0385765							KEGG_PATHWAY	Hypertrophic cardiomyopathy (HCM)	7,2E-2
ACAN	0.746859	0.0433094	0.312156		FXYD7	2.09582	0.000526387	0.0289485							GOTERM_BP_DIRECT	locomotory behavior	7,3E-2
ACAP1	0.592115	0.275747	0.661595		P2RY2	2.08111	0.00130156	0.0494745							GOTERM_BP_DIRECT	somitogenesis	7,4E-2
ACAP2	-0.119768	0.64838	0.883731		TNFRSF1B	2.07962	0.000373105	0.0239153							GOTERM_BP_DIRECT	calcium ion-regulated exocytosis of neurotransmitter	7,4E-2
ACAP3	1.12503	0.0155552	0.19468		DPYSL5	2.07048	4.22039e-06	0.00116353							GOTERM_BP_DIRECT	collagen fibril organization	7,4E-2
ACAT1	-0.203299	0.55342	0.839489		ANKRD6	2.05286	0.000123526	0.0123937							GOTERM_BP_DIRECT	response to toxic substance	7,5E-2
ACAT2	-1.28513	6.43678e-08	6.9009e-05		ATP2C2	2.05149	0.000111947	0.0117764							UP_KEYWORDS	Lipoprotein	7,6E-2
ACBD3	-0.128353	0.617934	0.873131		KCNAB3	2.05115	0.000151692	0.0140652							GOTERM_BP_DIRECT	phosphorelay signal transduction system	7,8E-2
ACBD4	0.42614	0.494401	0.810012		VCX3A	2.0484	0.000683903	0.0337495							KEGG_PATHWAY	Aldosterone synthesis and secretion	7,8E-2
ACBD5	-0.176236	0.545324	0.834937		PYY	2.04488	0.000828329	0.0381283							UP_KEYWORDS	Hydroxylation	8,3E-2
ACBD6	-0.217949	0.418002	0.764126		IRX6	2.04482	0.000493392	0.0279503							KEGG_PATHWAY	Aldosterone-regulated sodium reabsorption	8,3E-2
ACBD7	-0.246559	0.592212	0.860062		CACNA1B	2.0426	1.83476e-05	0.0034331							KEGG_PATHWAY	Dilated cardiomyopathy	8,5E-2
ACCS	1.13791	0.0401047	0.300234		ADGRE2	2.03489	0.0001122	0.0117764							GOTERM_BP_DIRECT	neurological system process	8,8E-2
ACCSL	2.89551	0.307208	#N/A		ELFN1	2.02422	2.11906e-05	0.00377722							GOTERM_BP_DIRECT	regulation of cardiac muscle cell membrane potential	8,8E-2
ACD	0.0788833	0.760784	0.929892		RPRML	2.01104	0.000173711	0.0154421							KEGG_PATHWAY	Adrenergic signaling in cardiomyocytes	9,1E-2
ACE	0.0598678	0.901948	0.976723		DGAT2	1.97898	5.01411e-05	0.00663404							UP_KEYWORDS	Paired box	9,3E-2
ACE2	-0.285463	0.693284	0.90456		MLXIPL	1.97642	0.00129974	0.0494745							GOTERM_BP_DIRECT	visual learning	9,4E-2
ACER1	0.90409	0.624143	#N/A		PDLIM3	1.97381	0.000765706	0.03623							KEGG_PATHWAY	Protein digestion and absorption	9,5E-2
ACER2	-0.622608	0.165503	0.545558		CSPG4	1.96865	0.000299578	0.0210693							GOTERM_BP_DIRECT	ion transmembrane transport	9,5E-2
ACER3	-0.1427	0.696944	0.906049		ZDHHC22	1.96129	0.00133756	0.0498546							UP_KEYWORDS	Cleavage on pair of basic residues	9,8E-2
ACHE	0.695636	0.0315265	0.269165		CELF5	1.94677	0.00032912	0.0224595							KEGG_PATHWAY	Cell adhesion molecules (CAMs)	9,8E-2
ACIN1	-0.110533	0.616665	0.871908		CILP2	1.9346	4.01487e-05	0.00558569							GOTERM_BP_DIRECT	transmembrane receptor protein tyrosine kinase signaling pathway	9,9E-2
ACKR1	0.497017	0.696164	#N/A		ENTPD2	1.93004	0.000310507	0.0216904							GOTERM_BP_DIRECT	phototransduction, visible light	9,9E-2
ACKR2	0.838794	0.434099	0.775395		TMEM121	1.92604	0.000725501	0.0349678							GOTERM_BP_DIRECT	positive regulation of fatty acid beta-oxidation	9,9E-2
ACKR3	0.383976	0.463383	0.794306		CLIC6	1.91553	0.000590446	0.0308299							GOTERM_BP_DIRECT	maintenance of epithelial cell apical/basal polarity	9,9E-2
ACKR4	1.60414	0.0243885	0.23798		NOS2	1.90147	0.000691132	0.0339443							GOTERM_BP_DIRECT	behavioral response to nicotine	9,9E-2
ACLY	-0.925537	1.80984e-05	0.0034331		COL9A2	1.90092	1.18883e-06	0.000472718
ACMSD	1.81726	0.279658	#N/A		SOX18	1.90003	0.000658847	0.033146
ACO1	-0.218824	0.388109	0.745289		PRKCG	1.89403	0.00132067	0.0496498
ACO2	-0.638864	0.00672993	0.122765		NEFM	1.88749	0.000404261	0.0249666
ACOT1	-0.980057	0.192421	0.580723		CBARP	1.87912	3.13138e-07	0.000202336
ACOT11	0.812543	0.0439981	0.314295		GOLGA8N	1.87474	0.000950958	0.0413957
ACOT12	0.627579	0.623221	0.874484		MAPK8IP2	1.86908	8.84587e-07	0.000373278
ACOT13	-0.0594137	0.838136	0.954935		TSPAN7	1.86598	0.000287978	0.0207047
ACOT2	-0.128008	0.776843	0.934426		ADGRB2	1.85266	0.000399484	0.024955
ACOT4	0.785662	0.192582	0.580723		UBE2L6	1.84069	0.000694027	0.0340057
ACOT6	0.90409	0.632368	#N/A		KIFC2	1.8406	0.000524103	0.0289485
ACOT7	-0.283342	0.234883	0.623507		DNAH3	1.83798	6.90421e-05	0.00806544
ACOT8	-0.167356	0.574202	0.850747		CAMK2N2	1.82867	0.000665377	0.0333678
ACOT9	0.22773	0.397122	0.751423		SUSD3	1.82187	9.80884e-05	0.0106746
ACOX1	-0.377097	0.189424	0.576136		CPLX1	1.81946	0.000460971	0.0269251
ACOX2	0.20894	0.718604	0.914487		DLX3	1.80049	0.000517648	0.0286954
ACOX3	0.404629	0.38229	0.74121		HSPA12B	1.80015	0.000118515	0.0121866
ACOXL	-0.28216	0.459742	0.792941		RBMY1A1	1.79201	0.000298624	0.0210693
ACP1	-0.400729	0.090447	0.425428		CACNA1C	1.79084	0.000404498	0.0249666
ACP2	-0.271152	0.435858	0.776279		CAPN6	1.78277	4.02509e-05	0.00558569
ACP5	0.518402	0.441826	0.780556		CPLX2	1.78142	0.000121612	0.0123039
ACP6	-0.0925193	0.754107	0.92696		GRIK3	1.77911	0.000203889	0.0170899
ACP7	4.36337	0.095908	#N/A		ANKRD13B	1.77121	1.0249e-06	0.000423839
ACR	1.0867	0.343579	#N/A		COL1A1	1.77085	2.96852e-10	8.76858e-07
ACRBP	0.659872	0.35646	0.721809		TINAGL1	1.7696	0.000649684	0.0329012
ACRV1	-0.768242	0.339941	0.710884		CDH6	1.76699	0.00127924	0.0494475
ACSBG1	-0.647453	0.0729083	0.389759		BCAN	1.76085	0.000216562	0.017699
ACSBG2	0.199086	0.810402	0.942968		JUNB	1.75948	6.12208e-05	0.0074117
ACSF2	0.718263	0.0911887	0.426682		HMX1	1.75622	3.63404e-05	0.00531747
ACSF3	0.324757	0.354817	0.720836		DUSP9	1.75527	0.000228099	0.0182101
ACSL1	1.17342	0.000904149	0.0400854		CACNG7	1.74544	0.000219759	0.0178896
ACSL3	-0.604442	0.00860178	0.141046		PCBP3	1.74475	0.00086882	0.0389688
ACSL4	-0.799318	0.00253867	0.0722423		FAM171A2	1.73923	5.97113e-05	0.00730562
ACSL5	-0.180505	0.898472	0.975966		DUSP8	1.7385	5.64014e-05	0.00702537
ACSL6	0.871186	0.09804	0.440422		NKD2	1.73343	0.00130054	0.0494745
ACSM1	0.49698	0.730531	0.918025		RRAGD	1.72935	0.000990402	0.0421369
ACSM2A	3.80859	0.155191	#N/A		CEBPA	1.72887	4.8594e-05	0.00652454
ACSM2B	-0.200632	0.965819	#N/A		SLC22A17	1.72861	0.000468181	0.0271926
ACSM3	0.2129	0.717081	0.913549		MATK	1.7281	1.84298e-05	0.0034331
ACSM4	2.89551	0.307208	#N/A		TESC	1.7208	0.000364953	0.0235817
ACSM5	-0.200632	0.965819	#N/A		PRSS35	1.72077	0.00132009	0.0496498
ACSM6	0.61769	0.447647	0.784739		GPRIN1	1.71293	2.81798e-06	0.000844455
ACSS1	1.52361	0.00573818	0.112677		CACNG8	1.7126	0.00131987	0.0496498
ACSS2	-0.625929	0.0736343	0.390042		ATP1A3	1.69931	6.87799e-05	0.00806544
ACSS3	-0.240013	0.462273	0.794101		NRXN2	1.69887	0.000818609	0.0381148
ACTA1	0.0470231	0.954117	0.988923		STAC2	1.69879	0.00083637	0.0381906
ACTA2	-0.420917	0.50462	0.814244		CLDN3	1.69676	0.000836696	0.0381906
ACTB	-0.430107	0.0427481	0.310032		PPFIA3	1.69102	0.000151269	0.0140652
ACTC1	0.575551	0.348036	0.715939		PTPRU	1.68887	1.16778e-08	1.72473e-05
ACTG1	-0.282527	0.180785	0.567049		SLC16A3	1.68152	3.47365e-09	5.98539e-06
ACTG2	0.270169	0.662945	0.88933		SERPINB9	1.67994	1.13093e-07	0.000101004
ACTL10	0.943504	0.305807	0.685841		PAX5	1.66794	0.000844429	0.0383742
ACTL6A	-0.378059	0.108234	0.457238		DPYSL4	1.66434	0.000127057	0.0125399
ACTL6B	2.5479	0.0120735	0.170872		SLFN13	1.65374	2.16734e-06	0.000700219
ACTL8	-0.34243	0.532119	0.827292		CACNA1A	1.6504	0.000370932	0.0238933
ACTN1	-0.519421	0.0201298	0.217628		LRRC32	1.64816	0.0012814	0.0494475
ACTN2	0.771975	0.134526	0.503649		KCNC3	1.64383	0.000142593	0.013463
ACTN3	0.198613	0.813749	0.944108		SRRM3	1.64215	0.000325785	0.0223796
ACTN4	-0.223328	0.314588	0.692295		RADIL	1.63881	0.000229105	0.01822
ACTR10	-0.0865299	0.743414	0.92318		NDRG4	1.62952	1.4191e-05	0.00301075
ACTR1A	-0.202301	0.38189	0.741153		CDKN1C	1.62525	0.000652392	0.0329012
ACTR1B	0.354216	0.262383	0.64888		NPTX2	1.62178	8.14751e-06	0.00200379
ACTR2	-0.574658	0.0147868	0.189787		TMEM59L	1.62148	4.23881e-05	0.00584306
ACTR3	-0.650782	0.00730111	0.1295		LRFN1	1.61121	0.00131744	0.0496498
ACTR3B	-0.0128179	0.964406	0.992208		PIANP	1.57782	4.80316e-06	0.00128981
ACTR3C	0.0981066	0.953922	#N/A		SLITRK4	1.56971	0.000950612	0.0413957
ACTR5	0.0366967	0.891325	0.975133		CD74	1.5675	0.00090636	0.0400854
ACTR6	-0.234811	0.368326	0.730119		SLC8B1	1.55541	8.5666e-06	0.0020561
ACTR8	-0.0449597	0.867021	0.966228		MMP16	1.54558	5.70915e-05	0.00706875
ACTRT1	-0.200632	0.965819	#N/A		KCNQ2	1.5437	1.59813e-05	0.0032082
ACTRT2	1.96555	0.113303	#N/A		PLPPR3	1.53412	3.84214e-06	0.00108827
ACTRT3	0.518138	0.307234	0.686322		DIRAS1	1.52991	2.32186e-05	0.00386787
ACVR1	-0.0840622	0.77751	0.934467		EPOP	1.52334	1.56526e-05	0.00317304
ACVR1B	0.375054	0.154136	0.532102		CASZ1	1.52193	0.00112341	0.0452816
ACVR1C	0.000293008	0.999499	0.999871		NPAS1	1.5184	0.000669748	0.0333696
ACVR2A	0.15317	0.686201	0.900862		EEF1A2	1.51062	4.36971e-05	0.00596583
ACVR2B	-0.16878	0.52532	0.82409		HSPA2	1.50429	2.97058e-07	0.000202336
ACVRL1	1.65483	0.0226397	0.22891
ACY1	0.0478637	0.892044	0.975254
ACY3	0.136421	0.878431	0.970334
ACYP1	0.179413	0.697298	0.906249
ACYP2	1.0076	0.0586083	0.354237
ADA	0.612404	0.117031	0.473898
ADAD1	2.52553	0.0044419	0.0971906
ADAD2	0.687196	0.238835	0.627522
ADAL	-0.385061	0.260133	0.647187
ADAM10	0.0417115	0.862414	0.964348
ADAM11	0.812504	0.140911	0.512516
ADAM12	2.05	0.0595401	0.355915
ADAM15	0.797458	0.0774655	0.397655
ADAM17	-0.119652	0.640708	0.881305
ADAM18	0.27946	0.777076	0.934427
ADAM19	0.37088	0.139361	0.510678
ADAM2	-0.200632	0.965819	#N/A
ADAM20	2.37205	0.130794	#N/A
ADAM21	-4.43744	0.27769	#N/A
ADAM22	0.0610468	0.859246	0.963429
ADAM23	-0.0199516	0.958192	0.989408
ADAM28	1.87476	0.0282788	0.254746
ADAM29	0.0980337	0.9536	#N/A
ADAM32	-2.99807	0.466511	0.796855
ADAM33	1.49263	0.00295677	0.0775852
ADAM5	-2.19199	0.598015	#N/A
ADAM7	-0.200632	0.965819	#N/A
ADAM8	1.4869	0.0128674	0.177137
ADAM9	-0.323317	0.256434	0.64415
ADAMDEC1	-2.19196	0.598022	#N/A
ADAMTS1	-0.216795	0.48813	0.80841
ADAMTS10	0.420878	0.345138	0.713542
ADAMTS12	-0.40906	0.159569	0.538239
ADAMTS13	1.15364	0.0890433	0.421895
ADAMTS14	0.889197	0.216468	0.606604
ADAMTS15	-0.170185	0.580016	0.853715
ADAMTS16	-1.10478	0.0255644	0.24348
ADAMTS17	1.17326	0.0470111	0.32294
ADAMTS18	-1.47892	0.0563863	0.348731
ADAMTS19	0.271713	0.699546	0.907224
ADAMTS2	1.33132	0.000495085	0.0279696
ADAMTS20	1.10878	0.0137888	0.182763
ADAMTS3	0.549361	0.199074	0.588206
ADAMTS4	-0.0580875	0.919973	0.980225
ADAMTS5	-0.684524	0.327693	0.702771
ADAMTS6	0.715201	0.265759	0.652934
ADAMTS7	1.12439	0.0228296	0.229707
ADAMTS8	0.174389	0.719118	0.914803
ADAMTS9	-0.476298	0.259105	0.646637
ADAMTSL1	1.82027	0.0278951	0.25331
ADAMTSL2	0.77035	0.187099	0.573
ADAMTSL3	-0.24404	0.712428	0.912072
ADAMTSL4	0.720939	0.0729728	0.389759
ADAMTSL5	1.59541	0.00367768	0.0880019
ADAP1	1.05319	0.0544185	0.34277
ADAP2	0.67917	0.304023	0.684264
ADAR	-0.786941	0.000611174	0.0315143
ADARB1	0.435154	0.160301	0.539531
ADARB2	0.372609	0.562916	0.843742
ADAT1	-0.00588748	0.984015	0.995133
ADAT2	0.232209	0.565349	0.845063
ADAT3	0.663249	0.0919213	0.428365
ADCK1	-0.143505	0.673415	0.894354
ADCK2	-0.162013	0.589072	0.858699
ADCK5	1.07494	0.0372124	0.288775
ADCY1	-0.715844	0.00978183	0.152849
ADCY10	-0.313427	0.771297	0.93242
ADCY2	-0.477028	0.142016	0.514339
ADCY3	0.41781	0.122256	0.483621
ADCY4	0.541533	0.538231	0.831338
ADCY5	-0.054517	0.904034	0.977435
ADCY6	1.30027	0.000373587	0.0239153
ADCY7	1.12695	0.0222771	0.227099
ADCY8	0.47257	0.496662	0.810348
ADCY9	0.0415975	0.877781	0.970139
ADCYAP1	3.80859	0.15789	#N/A
ADCYAP1R1	1.26266	0.00210015	0.0653004
ADD1	-0.282173	0.224939	0.614651
ADD2	-0.441768	0.0711892	0.386042
ADD3	-0.780558	0.00484022	0.101141
ADGB	2.89551	0.307208	#N/A
ADGRA1	0.835159	0.252155	0.641183
ADGRA2	0.636831	0.0242615	0.237526
ADGRA3	-0.108855	0.651051	0.884221
ADGRB1	0.239572	0.616452	0.871904
ADGRB2	1.85266	0.000399484	0.024955
ADGRB3	1.33877	0.112556	0.465429
ADGRD1	0.338343	0.51245	0.817563
ADGRD2	1.79061	0.0119737	0.170041
ADGRE1	0.576885	0.247068	0.636907
ADGRE2	2.03489	0.0001122	0.0117764
ADGRE3	-0.200632	0.965819	#N/A
ADGRE4P	0.374093	0.764021	0.930607
ADGRE5	0.987822	0.0482405	0.327791
ADGRF1	-1.55281	0.304018	#N/A
ADGRF2	-2.30947	0.054557	0.343297
ADGRF3	1.13221	0.128625	0.495358
ADGRF4	-4.4413	0.279087	#N/A
ADGRF5	-1.37666	0.335681	0.708109
ADGRG1	0.155324	0.79123	0.938407
ADGRG2	-0.39601	0.38892	0.745706
ADGRG3	-0.74909	0.462491	0.794263
ADGRG4	-2.99811	0.463663	#N/A
ADGRG5	0.383027	0.41577	0.762872
ADGRG6	-0.572722	0.266236	0.653365
ADGRG7	2.89551	0.314122	#N/A
ADGRL1	0.488503	0.0633835	0.366226
ADGRL2	-0.391671	0.0926719	0.430118
ADGRL3	0.478902	0.333461	0.707242
ADGRL4	-1.55399	0.193188	0.581484
ADGRV1	-0.276707	0.343133	0.712672
ADH1C	-0.200632	0.965819	#N/A
ADH4	-0.200632	0.965819	#N/A
ADH5	-0.523033	0.0329861	0.273478
ADH6	-0.428314	0.742607	0.92318
ADHFE1	0.615964	0.410493	0.759406
ADI1	-1.1566	2.64489e-06	0.000828611
ADIG	-2.19196	0.598022	#N/A
ADIPOQ	-0.200632	0.965819	#N/A
ADIPOR1	-1.0061	4.38558e-05	0.00596583
ADIPOR2	-0.127136	0.562405	0.843366
ADIRF	1.01105	0.460374	#N/A
ADK	-0.20185	0.5599	0.841991
ADM	0.863626	0.108169	0.457172
ADM2	-0.789124	0.0309782	0.266668
ADM5	0.0810579	0.879914	0.970804
ADNP	-0.193931	0.414682	0.762438
ADNP2	0.113988	0.639758	0.881002
ADO	0.0452313	0.864179	0.965148
ADORA1	-0.0387941	0.931057	0.983342
ADORA2A	0.108337	0.772417	0.932901
ADORA2B	0.247489	0.648829	0.883731
ADORA3	-0.200632	0.965875	#N/A
ADPGK	-0.108626	0.672153	0.894109
ADPRH	-0.460906	0.387661	0.74509
ADPRHL1	0.485325	0.388672	0.745578
ADPRM	0.404127	0.391453	0.747256
ADRA1A	-1.29163	0.183438	0.569629
ADRA1B	0.445079	0.509358	0.816261
ADRA1D	1.66305	0.0632873	0.36604
ADRA2A	0.946407	0.247649	0.637608
ADRA2B	1.22697	0.031156	0.267717
ADRA2C	0.372523	0.346298	0.714538
ADRB1	1.37059	0.086611	0.416285
ADRB2	0.681471	0.368027	0.729802
ADRB3	-0.947246	0.400164	0.75357
ADRM1	-0.0346458	0.878843	0.970487
ADSL	-0.349156	0.136082	0.505316
ADTRP	-0.834856	0.513656	0.81796
AEBP1	0.580731	0.0390246	0.296435
AEBP2	-0.0452352	0.853584	0.96126
AEN	-0.207718	0.388282	0.745312
AFAP1	-0.206398	0.372823	0.733479
AFAP1L1	-0.190631	0.610402	0.869292
AFAP1L2	1.16141	0.0373743	0.28937
AFDN	0.17242	0.468809	0.797376
AFF1	-0.203165	0.385188	0.743566
AFF2	-0.290809	0.291814	0.675251
AFF3	1.62419	0.0123407	0.172331
AFF4	-0.340397	0.168099	0.548999
AFG3L2	-0.317277	0.191982	0.580013
AFMID	0.310443	0.289717	0.673086
AFP	-0.0334153	0.976195	0.992858
AFTPH	0.0591165	0.842292	0.956217
AGA	-0.019409	0.963011	0.991741
AGAP1	-0.0447747	0.86044	0.963544
AGAP11	2.53496	0.0462464	#N/A
AGAP2	1.5281	0.00817196	0.138049
AGAP3	0.668166	0.0214675	0.222722
AGAP4	0.391228	0.272018	0.658539
AGAP5	0.353754	0.619384	0.873364
AGAP6	0.103283	0.779806	0.934886
AGAP7P	0.739425	0.363104	0.726875
AGAP9	0.684939	0.0641831	0.368618
AGBL1	1.76429	0.157131	#N/A
AGBL2	2.89551	0.307208	#N/A
AGBL3	-0.179379	0.778558	0.93485
AGBL4	-0.800695	0.105803	0.452469
AGBL5	0.0430518	0.87459	0.968621
AGER	-0.412243	0.374758	0.734879
AGFG1	-0.290825	0.210007	0.599652
AGFG2	0.0818827	0.845194	0.957594
AGGF1	-0.793359	0.158488	0.536982
AGK	-0.0581436	0.828984	0.950106
AGL	-0.283073	0.233772	0.623128
AGMAT	0.00956829	0.984624	0.995377
AGMO	-0.0799567	0.911351	0.978695
AGO1	-0.1674	0.480427	0.80377
AGO2	-0.545567	0.0262357	0.245825
AGO3	-0.0275099	0.924379	0.981235
AGO4	0.428466	0.218436	0.609775
AGPAT1	-0.334079	0.160724	0.53967
AGPAT2	0.00706653	0.982135	0.994111
AGPAT3	0.156801	0.729775	0.917922
AGPAT4	0.0917076	0.747744	0.924651
AGPAT5	-0.0184288	0.952927	0.988923
AGPS	-0.0646513	0.786935	0.937674
AGR2	-1.34143	0.364306	#N/A
AGRN	0.856319	0.0159076	0.1964
AGRP	-0.200632	0.965819	#N/A
AGT	3.80859	0.155191	#N/A
AGTPBP1	-0.0839348	0.753518	0.926583
AGTR1	2.36719	0.0230516	0.230742
AGTRAP	0.0503362	0.860318	0.963544
AGXT	1.81726	0.255484	#N/A
AGXT2	0.904147	0.624124	#N/A
AHCTF1	-0.383834	0.0959659	0.436506
AHCY	-0.366483	0.0832674	0.409211
AHCYL1	-0.376231	0.105576	0.452149
AHCYL2	-0.290572	0.304812	0.684883
AHDC1	0.841416	0.00295499	0.0775852
AHI1	-0.0257042	0.939907	0.985774
AHNAK	-0.0520981	0.856574	0.962279
AHNAK2	0.941364	0.131838	0.500739
AHR	-0.00199191	0.996584	0.999727
AHRR	1.24081	0.0580808	0.353858
AHSA1	-0.24279	0.302176	0.683552
AHSG	0.627247	0.570184	0.848249
AHSP	0.442508	0.576785	0.852053
AICDA	0.358861	0.578295	0.852752
AIDA	-0.710101	0.00290054	0.0767918
AIF1	-0.000308743	0.999774	0.999871
AIF1L	-0.355031	0.132009	0.500814
AIFM1	-0.138511	0.551795	0.838938
AIFM2	-0.283162	0.461341	0.793606
AIFM3	0.104103	0.891863	0.975229
AIG1	0.115174	0.743054	0.92318
AIM2	2.02088	0.083569	0.409771
AIMP1	-0.600565	0.0186434	0.21089
AIMP2	-0.453693	0.0584343	0.354237
AIP	0.0828759	0.799889	0.941343
AIPL1	2.36545	0.000394606	0.024725
AIRE	-0.427432	0.556692	0.840731
AJAP1	-0.264455	0.479101	0.80285
AJUBA	0.66648	0.0767999	0.396305
AK1	0.193461	0.673795	0.894514
AK2	-0.298991	0.204646	0.593163
AK3	-0.200467	0.496293	0.810348
AK4	-2.10797	6.02195e-17	4.15053e-13
AK5	-0.29129	0.623247	0.874484
AK6	-0.525194	0.0501331	0.333421
AK7	0.804514	0.34076	0.711276
AK8	1.00582	0.29145	0.675065
AK9	-0.0595121	0.912073	0.979033
AKAIN1	2.89551	0.307208	#N/A
AKAP1	-0.392462	0.103545	0.4489
AKAP10	-0.142134	0.58461	0.856757
AKAP11	-0.0274157	0.925903	0.981538
AKAP12	0.238431	0.298772	0.680978
AKAP13	0.0251153	0.922946	0.981235
AKAP14	1.08636	0.366078	#N/A
AKAP17A	0.657424	0.00503946	0.103374
AKAP3	0.143442	0.788258	0.937847
AKAP4	2.27824	0.0681636	#N/A
AKAP5	0.378932	0.506172	0.814864
AKAP6	0.491011	0.406873	0.757115
AKAP7	-0.384051	0.351608	0.718385
AKAP8	0.083198	0.734981	0.919574
AKAP8L	0.0114703	0.962017	0.991409
AKAP9	-0.296348	0.316987	0.694259
AKIP1	-0.10299	0.781603	0.935309
AKIRIN1	-0.460206	0.0400408	0.299994
AKIRIN2	-0.260833	0.305643	0.685591
AKNA	-0.261024	0.333624	0.707378
AKNAD1	1.76429	0.159891	#N/A
AKR1A1	0.175894	0.473942	0.799941
AKR1B1	-0.101467	0.660592	0.888452
AKR1B10	-0.200632	0.965941	#N/A
AKR1B15	-0.416154	0.792851	#N/A
AKR1C1	0.250772	0.707553	0.910223
AKR1C2	-0.477554	0.476558	0.801643
AKR1C3	1.43265	0.00694566	0.124861
AKR1C4	2.89551	0.307208	#N/A
AKR1C8P	-0.200632	0.965819	#N/A
AKR1D1	-0.432916	0.717627	0.913974
AKR1E2	0.0761247	0.894709	0.975802
AKR7A2	-0.135822	0.629253	0.876587
AKR7A3	0.445232	0.495255	0.810264
AKR7L	0.620924	0.351153	0.718106
AKT1	0.153644	0.553028	0.839324
AKT1S1	-0.65725	0.00997913	0.154445
AKT2	-0.226756	0.354141	0.720229
AKT3	-0.59796	0.0506059	0.333879
AKTIP	-0.274176	0.358429	0.72382
ALAD	0.451343	0.176131	0.560115
ALAS1	-0.0481503	0.848051	0.95863
ALAS2	-1.09371	0.479115	#N/A
ALB	-0.200632	0.965828	#N/A
ALCAM	0.478808	0.105154	0.451217
ALDH16A1	-0.43275	0.191749	0.579647
ALDH18A1	-0.470365	0.0501988	0.333428
ALDH1A1	0.851531	0.208572	0.598151
ALDH1A2	0.79667	0.394796	0.74974
ALDH1A3	0.238095	0.520756	0.821582
ALDH1B1	0.259814	0.31401	0.691825
ALDH1L1	-1.40078	0.0867574	0.416601
ALDH1L2	0.431977	0.330084	0.704643
ALDH2	-0.561455	0.0585948	0.354237
ALDH3A1	1.05186	0.415826	0.762872
ALDH3A2	-0.147293	0.542748	0.833679
ALDH3B1	0.778939	0.310446	0.68895
ALDH3B2	-2.99803	0.463997	#N/A
ALDH4A1	0.214395	0.446665	0.784414
ALDH5A1	-0.0947074	0.781694	0.93531
ALDH6A1	-0.05027	0.89109	0.975133
ALDH7A1	-0.0386464	0.87215	0.967945
ALDH8A1	2.07995	0.0335783	0.276032
ALDH9A1	-0.387107	0.115636	0.47196
ALDOA	-0.55123	0.00731588	0.129615
ALDOB	1.5659	0.264048	#N/A
ALDOC	-0.407297	0.105769	0.452469
ALG1	0.0158702	0.954135	0.988923
ALG10	0.1466	0.624804	0.875139
ALG10B	0.121385	0.736924	0.920186
ALG11	-0.00653225	0.987357	0.996758
ALG12	0.00596918	0.984013	0.995133
ALG13	-0.0511548	0.842698	0.956512
ALG14	-0.393305	0.40154	0.754368
ALG1L	-0.111913	0.852576	0.960693
ALG1L2	-0.235791	0.776173	0.934227
ALG2	0.0666449	0.816161	0.944934
ALG3	-0.219971	0.391974	0.747694
ALG5	-0.0686277	0.85212	0.96044
ALG6	-0.0167982	0.953235	0.988923
ALG8	-0.626962	0.0116404	0.167727
ALG9	-0.291709	0.476759	0.801785
ALK	1.05171	0.407724	#N/A
ALKAL1	0.696859	0.346829	0.71485
ALKAL2	-0.296654	0.759973	0.929546
ALKBH1	-0.142534	0.631036	0.877474
ALKBH2	0.289826	0.36749	0.729651
ALKBH3	-0.00528995	0.988446	0.997078
ALKBH4	0.114406	0.734996	0.919574
ALKBH5	-0.100504	0.662182	0.889022
ALKBH6	-0.00436706	0.989771	0.997297
ALKBH7	0.140298	0.598901	0.86395
ALKBH8	-0.00841608	0.983556	0.99504
ALLC	2.77166	0.072461	#N/A
ALMS1	-0.249345	0.344861	0.713418
ALOX12	0.722249	0.18445	0.570513
ALOX12B	-0.0725583	0.916816	0.979942
ALOX15	2.23643	0.00183836	0.061215
ALOX15B	2.06772	0.0547753	0.343953
ALOX5	1.44475	0.0247774	0.239956
ALOX5AP	-0.200632	0.965819	#N/A
ALOXE3	2.96984	0.000332362	0.0225474
ALPI	4.36337	0.095908	#N/A
ALPK1	-0.65183	0.516332	0.819854
ALPK2	0.17607	0.806303	0.942332
ALPK3	0.301592	0.302767	0.683876
ALPL	-0.261015	0.252285	0.641183
ALPP	1.11143	0.0210763	0.220544
ALS2	0.152173	0.564422	0.844529
ALS2CL	0.961797	0.0258133	0.244723
ALX1	0.599923	0.219678	0.610522
ALX3	0.0784253	0.861053	0.963732
ALX4	-1.66605	0.11848	0.477283
ALYREF	-0.264579	0.284887	0.669317
AMACR	-0.605248	0.11159	0.463774
AMBP	-1.34149	0.38058	#N/A
AMBRA1	0.0577316	0.821064	0.946551
AMD1	-0.51941	0.0201104	0.217628
AMDHD1	1.90616	0.0112223	0.164337
AMDHD2	0.678079	0.0506339	0.333886
AMELY	-2.19196	0.598022	#N/A
AMER1	0.449911	0.100766	0.444293
AMER2	0.722793	0.33663	0.708736
AMER3	0.929031	0.109795	0.460303
AMFR	-0.272531	0.303709	0.684264
AMH	1.29149	0.0170147	0.203595
AMHR2	0.596528	0.507397	0.815439
AMIGO1	0.00964937	0.985724	0.995957
AMIGO2	0.646427	0.294801	0.678587
AMIGO3	5.73978	0.0259484	#N/A
AMMECR1	-0.242236	0.37775	0.737435
AMMECR1L	-0.077536	0.781662	0.93531
AMN	1.8882	0.00888064	0.14433
AMN1	0.611882	0.139985	0.511262
AMOT	0.677173	0.0471278	0.323526
AMOTL1	0.261589	0.375262	0.734996
AMOTL2	-0.258089	0.333526	0.707242
AMPD1	-2.19199	0.598015	#N/A
AMPD2	0.293067	0.302893	0.683876
AMPD3	-0.0641403	0.89403	0.975794
AMPH	1.15608	0.0453842	0.317997
AMT	-0.227387	0.410927	0.759927
AMY2B	1.38305	0.0525015	0.338396
AMZ1	0.822385	0.164031	0.543493
AMZ2	-0.451304	0.0621334	0.362621
ANAPC1	-0.333297	0.162227	0.541681
ANAPC10	-0.646178	0.0552886	0.34584
ANAPC11	0.356569	0.183309	0.569599
ANAPC13	-0.58987	0.0442793	0.314785
ANAPC15	-0.253316	0.364476	0.72749
ANAPC16	-0.954782	0.000469897	0.0272158
ANAPC2	0.569481	0.0881068	0.419863
ANAPC4	0.00104618	0.996938	0.999857
ANAPC5	0.0677898	0.769568	0.931771
ANAPC7	-0.243711	0.296418	0.679938
ANG	1.5754	0.0288742	0.258047
ANGEL1	0.0155423	0.956281	0.988923
ANGEL2	-0.513375	0.0565781	0.349318
ANGPT1	-0.378112	0.379923	0.739405
ANGPT2	1.56584	0.248828	0.638714
ANGPT4	1.09561	0.299291	0.681237
ANGPTL1	-0.416154	0.800179	#N/A
ANGPTL2	-0.00448082	0.992495	0.998386
ANGPTL3	0.773879	0.484832	0.80696
ANGPTL4	0.955629	0.0976446	0.439319
ANGPTL5	-2.99807	0.462049	#N/A
ANGPTL6	2.03108	0.0233052	0.232232
ANGPTL7	-2.19199	0.598015	#N/A
ANGPTL8	1.64259	0.171645	0.55394
ANHX	4.36337	0.095908	#N/A
ANK1	1.23726	0.00506307	0.103736
ANK2	-0.0654541	0.833989	0.952308
ANK3	0.145989	0.595021	0.861934
ANKAR	0.139786	0.845565	0.957777
ANKDD1A	0.801356	0.127071	0.492399
ANKDD1B	-1.24069	0.0292833	0.26009
ANKEF1	0.404279	0.163557	0.543273
ANKFY1	0.0520619	0.821581	0.946661
ANKH	-0.185967	0.512895	0.817563
ANKHD1	0.198835	0.389426	0.746188
ANKIB1	0.265593	0.335645	0.708109
ANKK1	4.36337	0.0997625	#N/A
ANKLE1	0.986423	0.0556176	0.346596
ANKLE2	0.111337	0.644647	0.882235
ANKMY1	0.00366515	0.993808	0.999074
ANKMY2	0.0318674	0.918834	0.980225
ANKRA2	-0.102582	0.778413	0.934807
ANKRD1	0.458099	0.340613	0.711276
ANKRD10	-0.0576342	0.843215	0.956625
ANKRD11	-0.0829876	0.720231	0.915156
ANKRD12	-0.176747	0.545689	0.834937
ANKRD13A	0.112049	0.679729	0.897545
ANKRD13B	1.77121	1.0249e-06	0.000423839
ANKRD13C	-0.109731	0.67316	0.894224
ANKRD13D	0.457078	0.217935	0.609035
ANKRD16	-0.116941	0.77877	0.93485
ANKRD17	-0.0644521	0.788288	0.937847
ANKRD2	0.69017	0.390446	0.746762
ANKRD20A1	-4.43759	0.2749	0.661029
ANKRD23	0.859756	0.127725	0.49364
ANKRD26	0.0909437	0.75845	0.928715
ANKRD26P1	0.470659	0.607485	0.867687
ANKRD27	0.112902	0.672982	0.894201
ANKRD28	-0.0590893	0.806992	0.94261
ANKRD30A	2.89551	0.307208	#N/A
ANKRD30B	-0.914167	0.401598	0.754368
ANKRD31	0.491506	0.495898	0.810348
ANKRD33	2.64635	0.00776906	0.134315
ANKRD34B	2.88116	0.0107909	0.1611
ANKRD36B	0.596161	0.240081	0.628772
ANKRD36C	0.828744	0.176696	0.560875
ANKRD37	0.738285	0.177304	0.561932
ANKRD39	0.268321	0.527279	0.824772
ANKRD40	-0.148514	0.524492	0.824008
ANKRD44	0.592243	0.402673	0.754856
ANKRD45	0.893147	0.200444	0.589389
ANKRD46	-0.477416	0.0909769	0.426557
ANKRD49	-0.48336	0.292092	0.675251
ANKRD50	0.258408	0.364948	0.727748
ANKRD52	0.218759	0.372432	0.733268
ANKRD53	1.42331	0.0495056	0.332304
ANKRD54	0.165659	0.645928	0.882798
ANKRD6	2.05286	0.000123526	0.0123937
ANKRD61	0.759856	0.309592	0.688104
ANKRD7	-1.16587	0.151694	0.528472
ANKRD9	1.03883	0.00386287	0.0900409
ANKS1A	0.270344	0.289866	0.67317
ANKS1B	-0.179244	0.795068	0.939305
ANKS3	0.561859	0.103318	0.448521
ANKS4B	0.130346	0.903354	0.977224
ANKS6	0.11842	0.659851	0.888133
ANKZF1	0.347584	0.212277	0.601644
ANLN	-0.345591	0.141177	0.513206
ANO1	0.768575	0.165523	0.545558
ANO10	-0.00390674	0.988227	0.997033
ANO2	0.626457	0.168574	0.549563
ANO3	-2.99822	0.466879	#N/A
ANO4	0.346509	0.343404	0.712765
ANO5	-0.62862	0.0555335	0.346548
ANO6	-0.0316062	0.894627	0.975802
ANO7	-0.032491	0.946665	0.987541
ANO8	0.965212	0.00207871	0.0649269
ANO9	1.93109	0.00378643	0.0894767
ANOS1	0.316405	0.319566	0.696754
ANP32A	0.375911	0.180511	0.566623
ANP32B	-0.727639	0.00636472	0.119098
ANP32E	-0.599133	0.0177906	0.207217
ANPEP	2.16805	0.000205693	0.0171021
ANTXR1	0.139606	0.683758	0.899486
ANTXR2	0.412221	0.375946	0.735842
ANTXRL	4.76308	0.0677193	#N/A
ANXA1	-1.40696	2.00169e-07	0.000153292
ANXA11	-0.134766	0.584312	0.856563
ANXA2	-0.507257	0.0241621	0.236737
ANXA2R	0.118812	0.924596	#N/A
ANXA3	-1.29898	1.33374e-05	0.00290292
ANXA4	-1.151	0.0116783	0.167923
ANXA5	-0.588051	0.0116992	0.167923
ANXA6	-0.0796931	0.718026	0.914302
ANXA7	-0.455938	0.063766	0.367677
ANXA8	1.2051	0.0736226	0.390042
ANXA8L1	0.6277	0.346435	0.714538
ANXA9	-0.229321	0.770122	0.93198
AOAH	-3.8905	0.340503	0.71125
AOC1	1.81717	0.281676	#N/A
AOC2	0.912402	0.0593644	0.355675
AOC3	1.15933	0.0478722	0.326685
AOX1	0.722216	0.111654	0.463774
AP1AR	-0.191896	0.508298	0.815747
AP1B1	0.000922252	0.996956	0.999857
AP1G1	-0.160032	0.504747	0.814244
AP1G2	0.513544	0.0664521	0.375213
AP1M1	0.171926	0.537224	0.83077
AP1M2	-0.00682483	0.979178	0.993391
AP1S1	-0.0957795	0.724163	0.916099
AP1S2	-0.538457	0.0653371	0.37169
AP1S3	-0.152512	0.750663	0.925298
AP2A1	0.151957	0.520795	0.821582
AP2A2	0.158805	0.541115	0.832301
AP2B1	-0.795134	0.000182454	0.0159181
AP2M1	-0.568338	0.0116907	0.167923
AP2S1	0.0973558	0.680365	0.89799
AP3B1	-0.334164	0.169189	0.550712
AP3B2	0.203173	0.565566	0.845085
AP3D1	0.0560782	0.798094	0.940607
AP3M1	-0.63771	0.0132378	0.180151
AP3M2	-0.0128472	0.964525	0.992208
AP3S1	-0.58495	0.0304735	0.264406
AP3S2	-0.00935879	0.974653	0.992858
AP4B1	0.186599	0.514884	0.81888
AP4E1	0.104813	0.728927	0.917638
AP4M1	0.0770468	0.823307	0.947359
AP4S1	-0.845411	0.0499053	0.333421
AP5B1	0.848421	0.0271964	0.250708
AP5M1	-0.0972325	0.723096	0.915853
AP5S1	0.0484295	0.894993	0.97582
AP5Z1	0.453816	0.143001	0.515615
APAF1	0.160642	0.560995	0.842389
APBA1	0.0268856	0.952053	0.988923
APBA2	0.0378817	0.910715	0.978679
APBA3	0.461608	0.149498	0.52548
APBB1	0.361685	0.216112	0.606307
APBB1IP	1.63092	0.023786	0.234873
APBB2	0.238894	0.415057	0.762788
APBB3	0.922226	0.0186934	0.21089
APC	-0.128775	0.658711	0.887596
APC2	1.4732	0.00190118	0.0620044
APCDD1	0.213163	0.685416	0.900518
APCDD1L	1.13034	0.0295619	0.260773
APEH	0.0919146	0.696261	0.905938
APELA	1.48245	0.00294262	0.0775089
APEX1	-0.404693	0.0769737	0.39645
APEX2	-0.102186	0.676134	0.895836
APH1A	-0.584264	0.0224215	0.228154
APH1B	1.29838	0.0191782	0.213428
API5	-0.0911958	0.705923	0.910161
APIP	-1.07865	0.000145675	0.0136295
APLF	-0.708449	0.159473	0.538239
APLN	-1.32962	0.00615931	0.117055
APLNR	0.121368	0.804476	0.942091
APLP1	1.01457	0.050687	0.334094
APLP2	-0.0550658	0.795518	0.939305
APMAP	0.122129	0.631734	0.877965
APOA1	0.345949	0.673589	0.894413
APOA2	0.497147	0.734683	#N/A
APOA5	1.81722	0.276145	#N/A
APOB	-0.39333	0.418494	0.764777
APOBEC1	2.27829	0.0644392	#N/A
APOBEC2	0.83855	0.445445	0.783232
APOBEC3A	1.05171	0.402724	#N/A
APOBEC3B	0.0207927	0.975738	0.992858
APOBEC3C	-0.432178	0.224347	0.614554
APOBEC3D	0.266856	0.615443	0.871554
APOBEC3F	-0.255013	0.599787	0.864478
APOBEC3G	-0.403999	0.413358	0.761648
APOBEC3H	0.690387	0.475773	0.801169
APOBEC4	-0.200632	0.965819	#N/A
APOBR	2.05009	0.0610702	0.359535
APOC1	-0.894781	0.00123515	0.0486462
APOC2	-2.19205	0.598005	#N/A
APOC3	-2.19199	0.598015	#N/A
APOC4	-0.794416	0.63192	#N/A
APOD	1.96558	0.125735	#N/A
APOE	0.167621	0.462791	0.794306
APOF	1.81722	0.270257	#N/A
APOL1	1.76422	0.125979	0.490518
APOL2	-0.308818	0.329082	0.703936
APOL3	-2.00875	0.0933351	0.43126
APOL4	1.81726	0.254433	#N/A
APOL6	1.08642	0.329189	0.703936
APOLD1	1.27456	0.103054	0.448315
APOM	0.139634	0.846705	0.957958
APOO	-0.868522	0.00145906	0.0531143
APOOL	-0.0337129	0.900268	0.975966
APP	-0.472547	0.0358129	0.28358
APPBP2	-0.0969116	0.779431	0.93486
APPL1	-0.0940773	0.724794	0.916099
APPL2	0.0370436	0.896397	0.975939
APRT	-0.19244	0.447195	0.784678
APTX	-0.189694	0.484054	0.806639
AQP1	0.808361	0.292138	0.675251
AQP10	2.89551	0.307208	#N/A
AQP11	0.25012	0.638543	0.881002
AQP12A	-2.19205	0.598005	#N/A
AQP12B	-0.200632	0.965819	#N/A
AQP3	0.957241	0.0323159	0.271251
AQP4	0.680301	0.42042	0.766243
AQP5	1.199	0.0767282	0.396268
AQP6	2.27824	0.0676659	#N/A
AQP7	0.90409	0.624143	#N/A
AQP8	-0.200632	0.965819	#N/A
AQP9	2.89551	0.307208	#N/A
AQR	0.00243556	0.991655	0.99822
AR	-0.0367746	0.925431	0.981235
ARAF	-0.375027	0.133992	0.503406
ARAP1	0.280161	0.255845	0.643537
ARAP2	1.0867	0.342221	0.712241
ARAP3	0.0868822	0.764932	0.930607
ARC	1.24581	0.0328015	0.272603
ARCN1	-0.0772634	0.740588	0.921923
AREG	0.754341	0.435571	0.776272
AREL1	0.18701	0.476125	0.801436
ARF1	-0.574057	0.0116912	0.167923
ARF3	-0.376158	0.0885721	0.420723
ARF4	-0.430045	0.0904474	0.425428
ARF5	-0.398083	0.128033	0.494091
ARF6	-0.289956	0.219406	0.6104
ARFGAP1	0.592948	0.0495145	0.332304
ARFGAP2	-0.304771	0.234754	0.623306
ARFGAP3	0.124859	0.665614	0.890571
ARFGEF1	-0.287531	0.223739	0.613642
ARFGEF2	-0.22355	0.328667	0.703649
ARFGEF3	-0.442537	0.329278	0.703936
ARFIP1	-0.102946	0.717567	0.913954
ARFIP2	-0.0793853	0.764993	0.930621
ARFRP1	0.48557	0.1218	0.482833
ARG1	-2.07624	0.00474447	0.100206
ARG2	-0.0753764	0.788765	0.937847
ARGFX	0.90409	0.624715	#N/A
ARGLU1	0.00972816	0.968041	0.992224
ARHGAP1	-0.458258	0.0684491	0.379597
ARHGAP10	-0.216788	0.533286	0.828083
ARHGAP11A	0.14337	0.54139	0.832552
ARHGAP11B	0.48985	0.142758	0.51521
ARHGAP12	-0.245813	0.363775	0.727344
ARHGAP15	2.89551	0.307208	#N/A
ARHGAP17	0.0315067	0.895604	0.97585
ARHGAP18	0.242944	0.544114	0.833999
ARHGAP19	-0.369213	0.125698	0.490018
ARHGAP20	2.77166	0.0767546	0.396268
ARHGAP21	-0.388111	0.157997	0.536173
ARHGAP22	0.213721	0.531832	0.827292
ARHGAP23	0.0775049	0.743432	0.92318
ARHGAP24	0.552857	0.431877	0.774359
ARHGAP25	0.0831969	0.899252	0.975966
ARHGAP26	-0.133268	0.629684	0.876872
ARHGAP27	0.239233	0.518171	0.821057
ARHGAP28	0.440836	0.355368	0.720953
ARHGAP29	-0.485542	0.0468822	0.322465
ARHGAP30	-0.179576	0.810418	0.942968
ARHGAP31	-0.707759	0.131236	0.499573
ARHGAP32	0.227211	0.436026	0.776279
ARHGAP33	-0.0140705	0.970908	0.992858
ARHGAP35	-0.113323	0.648273	0.883731
ARHGAP36	-0.516904	0.339839	0.710884
ARHGAP39	0.745625	0.0167469	0.201823
ARHGAP4	0.527309	0.38012	0.739405
ARHGAP40	-0.395501	0.307723	0.686681
ARHGAP42	-0.213358	0.569635	0.84779
ARHGAP44	0.25368	0.333258	0.707046
ARHGAP45	1.08256	0.000923055	0.0406085
ARHGAP5	-0.224204	0.385977	0.744155
ARHGAP6	0.543171	0.488241	0.80841
ARHGAP8	0.487998	0.0964015	0.437222
ARHGAP9	0.305453	0.585421	0.857168
ARHGDIA	-0.15226	0.526402	0.824576
ARHGDIB	0.300502	0.488318	0.80841
ARHGDIG	-0.284289	0.563471	0.843918
ARHGEF1	0.63543	0.0367474	0.286835
ARHGEF10	-0.0682977	0.802273	0.941624
ARHGEF10L	0.0931101	0.746777	0.924014
ARHGEF11	-0.46992	0.0627212	0.364315
ARHGEF12	-0.232408	0.344073	0.712986
ARHGEF15	1.96923	0.00575835	0.112751
ARHGEF16	-0.164711	0.61863	0.873131
ARHGEF17	0.703399	0.05463	0.343532
ARHGEF18	0.47522	0.0446454	0.315301
ARHGEF19	0.733526	0.106451	0.45346
ARHGEF2	0.0238785	0.930803	0.983342
ARHGEF25	0.809785	0.053258	0.34051
ARHGEF26	0.302368	0.397045	0.751423
ARHGEF28	0.632307	0.380909	0.739883
ARHGEF3	-0.083611	0.841805	0.956028
ARHGEF33	-0.478336	0.382031	0.74121
ARHGEF37	0.279553	0.780346	0.934886
ARHGEF38	-2.19196	0.599904	#N/A
ARHGEF39	0.175588	0.553542	0.839551
ARHGEF4	0.64906	0.204914	0.593363
ARHGEF40	0.96914	0.0150282	0.191342
ARHGEF5	-0.154346	0.568554	0.847095
ARHGEF6	0.307065	0.587932	0.858177
ARHGEF7	-0.131796	0.631641	0.877895
ARHGEF9	-0.113806	0.66561	0.890571
ARID1A	-0.222497	0.344207	0.712986
ARID1B	-0.506271	0.0464833	0.321665
ARID2	-0.382714	0.138325	0.508834
ARID3A	0.301194	0.214418	0.604269
ARID3B	-0.269168	0.250857	0.640223
ARID3C	-0.794359	0.604679	#N/A
ARID4A	0.161461	0.633562	0.878615
ARID4B	-0.272904	0.299136	0.681119
ARID5A	0.290897	0.513957	0.817996
ARID5B	0.79933	0.149102	0.524981
ARIH1	-0.197516	0.397582	0.751995
ARIH2	-0.0401194	0.866577	0.966045
ARIH2OS	0.466222	0.458923	0.792502
ARL1	-0.292653	0.231605	0.620646
ARL10	0.462262	0.182636	0.568672
ARL11	0.358737	0.639006	0.881002
ARL13A	-0.200632	0.965819	#N/A
ARL13B	-0.0895746	0.79066	0.938275
ARL14	-2.99822	0.467771	#N/A
ARL14EP	-0.215057	0.463075	0.794306
ARL15	-0.0151676	0.968231	0.992224
ARL16	-0.0997704	0.709748	0.911203
ARL17A	0.502043	0.0537908	0.341071
ARL2	-0.167501	0.520766	0.821582
ARL2BP	-0.960891	0.000297415	0.0210693
ARL3	-0.194762	0.539797	0.831969
ARL4A	0.233469	0.493197	0.809652
ARL4C	0.660641	0.084044	0.410401
ARL4D	0.22342	0.529275	0.826149
ARL5A	-0.335196	0.240693	0.629735
ARL5B	-0.288905	0.26304	0.649574
ARL5C	1.76418	0.1652	0.545203
ARL6	0.293829	0.536714	0.830661
ARL6IP1	-0.520215	0.0230588	0.230742
ARL6IP4	-0.0273354	0.906315	0.97779
ARL6IP5	0.265289	0.416761	0.763341
ARL6IP6	0.0601478	0.829555	0.950552
ARL8A	0.115344	0.733783	0.919088
ARL8B	-0.237691	0.389222	0.746036
ARL9	0.399258	0.604015	0.866223
ARMC1	-0.117278	0.655823	0.886462
ARMC10	-0.753489	0.0068141	0.123484
ARMC12	1.02964	0.159634	0.538358
ARMC2	-0.468681	0.371216	0.732253
ARMC3	1.09563	0.335663	0.708109
ARMC4	0.907833	0.220821	0.611234
ARMC5	0.124554	0.758628	0.928779
ARMC6	-0.153881	0.537285	0.83077
ARMC7	0.066647	0.840539	0.955701
ARMC8	-0.195964	0.454685	0.789579
ARMC9	0.141521	0.619325	0.873364
ARMCX1	-0.262716	0.352304	0.718881
ARMCX2	0.10579	0.673478	0.894364
ARMCX3	-0.107865	0.702543	0.9086
ARMCX4	-0.20322	0.607289	0.867548
ARMCX5	0.217118	0.444279	0.782417
ARMCX6	-0.048701	0.872651	0.968049
ARMS2	-0.200632	0.965819	#N/A
ARMT1	-0.0843285	0.719164	0.914805
ARNT	-0.262458	0.339405	0.710672
ARNT2	1.32607	0.020402	0.218709
ARNTL	0.25987	0.548984	0.837059
ARNTL2	-0.326198	0.256898	0.644411
ARPC1A	-0.265133	0.268238	0.65498
ARPC1B	0.377318	0.161951	0.541421
ARPC2	-0.540829	0.0229356	0.230325
ARPC3	-0.59015	0.0156851	0.195605
ARPC4	-0.45012	0.0689242	0.380444
ARPC5	-0.0197549	0.93498	0.984269
ARPC5L	0.145023	0.589348	0.858831
ARPIN	0.250024	0.612652	0.870341
ARPP19	-0.373046	0.13788	0.507827
ARPP21	-2.19196	0.598022	#N/A
ARR3	1.81722	0.270642	#N/A
ARRB1	-0.0072602	0.975443	0.992858
ARRB2	0.455716	0.0922704	0.429036
ARRDC1	0.226952	0.610165	0.869241
ARRDC2	0.416232	0.240312	0.629058
ARRDC3	0.328326	0.333143	0.707046
ARRDC4	0.196344	0.661381	0.888814
ARSA	1.06484	0.0214987	0.222821
ARSB	-0.88894	0.0139514	0.184093
ARSD	-0.467633	0.336836	0.708769
ARSG	0.142363	0.800332	0.941489
ARSI	0.630037	0.0876599	0.418838
ARSJ	-0.222608	0.653067	0.884933
ARSK	-0.101099	0.812671	0.943933
ART1	-2.99813	0.46204	#N/A
ART3	0.684195	0.428409	0.77189
ART4	2.89551	0.307547	#N/A
ART5	0.302198	0.521552	0.821882
ARTN	1.07766	0.0280159	0.254072
ARV1	-0.520521	0.165086	0.545013
ARVCF	0.395565	0.259859	0.647015
ARX	-0.840514	0.410011	0.759319
AS3MT	0.291781	0.470038	0.79769
ASAH1	-0.0695427	0.815464	0.944613
ASAH2	-0.217213	0.652734	0.884826
ASAH2B	-0.254074	0.550733	0.83855
ASAP1	-0.522563	0.0451026	0.31753
ASAP2	0.842266	0.0551796	0.345428
ASAP3	0.436967	0.130055	0.497897
ASB1	0.132406	0.64036	0.881124
ASB10	-0.200632	0.965819	#N/A
ASB12	0.0846216	0.915194	0.979662
ASB13	-0.267257	0.514131	0.81806
ASB14	0.0977221	0.89875	0.975966
ASB15	0.098013	0.952763	#N/A
ASB16	0.653512	0.238452	0.627522
ASB18	0.904147	0.624697	#N/A
ASB2	1.03412	0.149591	0.525499
ASB3	-1.05814	0.000979205	0.0420824
ASB4	2.37205	0.112275	#N/A
ASB5	0.904147	0.624124	#N/A
ASB6	0.497642	0.102136	0.446485
ASB7	0.00547093	0.987323	0.996758
ASB8	-0.306437	0.422033	0.767357
ASB9	-0.642865	0.207225	0.596214
ASCC1	-0.431369	0.127952	0.493963
ASCC2	0.0715721	0.780091	0.934886
ASCC3	-0.222679	0.332701	0.706617
ASCL1	-0.0927048	0.89891	0.975966
ASCL2	0.762944	0.246663	0.636453
ASCL3	2.89551	0.307208	#N/A
ASCL5	0.663513	0.452916	0.788919
ASF1A	-0.236538	0.398375	0.752461
ASF1B	0.285033	0.337157	0.709124
ASGR1	1.25409	0.0272204	0.250728
ASGR2	1.01115	0.475481	#N/A
ASH1L	-0.344691	0.186363	0.572454
ASH2L	-0.554876	0.0196576	0.215954
ASIC1	2.61046	0.000126005	0.012526
ASIC2	0.0415314	0.952055	0.988923
ASIC3	0.394564	0.499277	0.811676
ASIC4	1.20739	0.120242	0.481511
ASIC5	-0.200632	0.965819	#N/A
ASIP	-4.18987	0.305192	#N/A
ASL	0.482372	0.124404	0.48801
ASMT	1.81722	0.254439	#N/A
ASMTL	1.46165	5.91121e-07	0.000298735
ASNS	-1.08166	0.000273196	0.02024
ASNSD1	-0.19675	0.425597	0.770314
ASPA	0.904147	0.630253	#N/A
ASPDH	1.09559	0.316249	0.693728
ASPG	2.56794	0.00454797	0.0986749
ASPH	-0.0065096	0.980969	0.993944
ASPHD1	1.11749	0.00153344	0.055046
ASPHD2	0.432247	0.37253	0.733301
ASPM	-0.22492	0.339736	0.710884
ASPRV1	-0.628385	0.479868	0.803412
ASPSCR1	-0.00193466	0.994956	0.9995
ASRGL1	-0.209204	0.417614	0.763921
ASS1	-0.614657	0.0278083	0.253054
ASTE1	-0.0290919	0.948671	0.987739
ASTL	-2.99813	0.46204	#N/A
ASTN1	1.83248	0.0421177	0.307722
ASTN2	0.202669	0.616359	0.871904
ASXL1	0.494807	0.0541902	0.341926
ASXL2	-0.00474112	0.984193	0.995216
ASXL3	1.68428	0.0828109	0.408711
ASZ1	0.188104	0.813501	0.943933
ATAD1	-0.553959	0.0316122	0.269165
ATAD2	0.0891449	0.746174	0.924014
ATAD2B	-0.528125	0.0613765	0.360637
ATAD3A	0.147389	0.570585	0.848593
ATAD3B	0.328219	0.25115	0.640404
ATAD3C	0.808456	0.321603	0.698249
ATAD5	-0.102515	0.700054	0.907353
ATAT1	0.102838	0.790101	0.938014
ATCAY	1.44403	3.75466e-05	0.00531747
ATE1	-0.455353	0.102412	0.446857
ATF1	-0.66596	0.0205177	0.218914
ATF2	-0.337133	0.231419	0.620388
ATF3	-0.0410447	0.900018	0.975966
ATF4	-0.451181	0.0399726	0.299678
ATF5	-1.30516	1.98972e-05	0.00360891
ATF6	-0.29577	0.309464	0.688104
ATF6B	-0.172905	0.528598	0.825952
ATF7	-0.460445	0.0965775	0.437301
ATF7IP	0.241531	0.351462	0.718314
ATF7IP2	0.445162	0.229799	0.61829
ATG10	0.0192807	0.964817	0.992208
ATG101	0.189313	0.482163	0.805493
ATG12	-0.21645	0.417643	0.763921
ATG13	-0.223158	0.368207	0.730024
ATG14	-0.102365	0.707288	0.910223
ATG16L1	0.0487674	0.856898	0.962357
ATG16L2	1.09838	0.021714	0.224042
ATG2A	0.671669	0.0289049	0.25806
ATG2B	-0.071087	0.80242	0.941624
ATG3	-0.00338391	0.988857	0.99729
ATG4A	-0.189572	0.530314	0.826572
ATG4B	0.361981	0.164658	0.544567
ATG4C	-0.311554	0.285564	0.669547
ATG4D	0.0426948	0.881712	0.971882
ATG5	-0.247616	0.362694	0.726602
ATG7	-0.165637	0.579602	0.853715
ATG9A	-0.167708	0.521891	0.822244
ATG9B	0.340365	0.575615	0.851542
ATIC	-0.437119	0.0724609	0.38876
ATL1	0.555429	0.342577	0.712551
ATL2	-0.14071	0.541002	0.832301
ATL3	-0.0135833	0.961751	0.991376
ATM	-0.281922	0.316561	0.694045
ATMIN	-0.439605	0.0628251	0.364795
ATN1	-0.396291	0.0919865	0.428476
ATOH1	-0.809176	0.300217	0.681643
ATOH7	-0.712835	0.521502	0.821882
ATOH8	1.02022	0.116287	0.472949
ATOX1	-0.128092	0.657339	0.886905
ATP10A	0.33662	0.487481	0.808403
ATP10B	-2.99822	0.466985	#N/A
ATP10D	1.20531	0.0142528	0.185699
ATP11A	0.152703	0.589161	0.858709
ATP11B	-0.0132601	0.967708	0.992208
ATP11C	-0.209985	0.39985	0.753308
ATP12A	0.643721	0.189901	0.577015
ATP13A1	0.230186	0.387268	0.744874
ATP13A2	0.621473	0.0136229	0.181944
ATP13A3	-0.312522	0.192504	0.580723
ATP13A4	0.49696	0.719272	#N/A
ATP13A5	-2.19199	0.598015	#N/A
ATP1A1	-0.173496	0.399681	0.753308
ATP1A2	0.920472	0.0563015	0.3485
ATP1A3	1.69931	6.87799e-05	0.00806544
ATP1A4	0.983924	0.10761	0.455812
ATP1B1	0.0911377	0.732884	0.918798
ATP1B2	-0.324765	0.419417	0.765731
ATP1B3	-0.263106	0.288398	0.672122
ATP1B4	3.80859	0.155191	#N/A
ATP23	-0.0125247	0.975999	0.992858
ATP2A1	0.798117	0.163074	0.542956
ATP2A2	-0.277975	0.172807	0.556276
ATP2A3	0.914138	0.0189148	0.212105
ATP2B1	0.0953422	0.702023	0.908425
ATP2B2	1.29148	0.230313	0.61909
ATP2B3	1.85388	0.00496641	0.102485
ATP2B4	0.0332347	0.898999	0.975966
ATP2C1	-0.26146	0.280059	0.664843
ATP2C2	2.05149	0.000111947	0.0117764
ATP4A	0.584258	0.478589	0.802708
ATP6AP1	-0.186967	0.439633	0.778612
ATP6AP1L	-0.0668839	0.91901	0.980225
ATP6AP2	-0.259434	0.26845	0.65498
ATP6V0A1	0.0416176	0.864465	0.965148
ATP6V0A2	-0.257065	0.312371	0.6902
ATP6V0A4	0.403492	0.382873	0.741953
ATP6V0B	0.17086	0.538943	0.831557
ATP6V0C	0.062124	0.793535	0.939067
ATP6V0D1	0.00226559	0.992489	0.998386
ATP6V0D2	-0.200632	0.966086	0.992208
ATP6V0E1	-0.549589	0.0214336	0.222481
ATP6V0E2	0.366189	0.248813	0.638714
ATP6V1A	-0.108265	0.647543	0.883604
ATP6V1B1	0.210347	0.796752	0.94
ATP6V1B2	0.0673926	0.802793	0.941755
ATP6V1C1	0.126369	0.595725	0.862221
ATP6V1C2	0.291996	0.49028	0.808852
ATP6V1D	-0.186504	0.479026	0.80285
ATP6V1E1	-0.249298	0.30005	0.681624
ATP6V1E2	-0.0840948	0.839297	0.955309
ATP6V1F	-0.0170774	0.946777	0.987541
ATP6V1G1	-0.680869	0.00486373	0.10144
ATP6V1G2	-0.112511	0.86326	0.964652
ATP6V1H	-0.00683022	0.979951	0.993501
ATP7A	-0.0786786	0.831608	0.951079
ATP7B	0.26732	0.555566	0.840189
ATP8A1	0.500112	0.331503	0.70563
ATP8A2	1.12217	0.022086	0.22574
ATP8B1	-0.327058	0.513972	0.817996
ATP8B2	-0.0117447	0.962585	0.991629
ATP8B3	2.14176	0.000907286	0.0400854
ATP8B4	0.778513	0.312427	0.690251
ATP9A	-0.835404	0.0163259	0.198799
ATP9B	-0.092719	0.781374	0.9352
ATPAF1	-0.34778	0.143726	0.51639
ATPAF2	-0.269912	0.355217	0.720953
ATR	-0.43545	0.136352	0.505893
ATRAID	-0.322671	0.170157	0.551935
ATRIP	0.0970485	0.721425	0.915481
ATRN	0.494467	0.0468534	0.322392
ATRNL1	0.310307	0.554586	0.839901
ATRX	-0.38582	0.104994	0.451173
ATXN1	0.379785	0.462211	0.794101
ATXN10	-0.66006	0.00667228	0.122101
ATXN1L	0.0945081	0.681946	0.898803
ATXN2	-0.0289833	0.905924	0.977738
ATXN2L	-0.189486	0.398351	0.752461
ATXN3	-0.184419	0.517337	0.820697
ATXN7	0.12416	0.669139	0.892554
ATXN7L1	-0.104213	0.754678	0.927127
ATXN7L3	0.055296	0.811857	0.943586
ATXN7L3B	-0.323783	0.180336	0.566623
AUH	-0.165357	0.574273	0.850747
AUNIP	-0.137685	0.619789	0.873467
AUP1	-0.0696681	0.780696	0.935102
AURKA	-0.290242	0.240513	0.629345
AURKAIP1	0.148751	0.562437	0.843366
AURKB	-0.182626	0.456435	0.790016
AURKC	1.19963	0.0461501	0.320219
AUTS2	-0.348084	0.135388	0.504637
AVEN	-0.809259	0.0512374	0.335371
AVIL	-0.0288814	0.966336	0.992208
AVL9	-0.236143	0.339284	0.710602
AVP	3.55906	0.0150838	#N/A
AVPI1	0.402222	0.378083	0.73779
AVPR1A	0.393094	0.550184	0.837899
AVPR1B	0.904147	0.624697	#N/A
AVPR2	-0.180047	0.862383	0.964348
AWAT2	1.01109	0.493654	0.809652
AXIN1	-0.018097	0.940407	0.985894
AXIN2	0.0653857	0.799897	0.941343
AXL	0.130962	0.662944	0.88933
AZGP1	-0.200632	0.965819	#N/A
AZI2	-0.373944	0.204763	0.593163
AZIN1	-0.310158	0.162447	0.541847
AZIN2	0.541461	0.331909	0.706112
AZU1	1.02762	0.307366	0.686403
B2M	0.561103	0.0539426	0.341313
B3GALNT1	-0.104265	0.806263	0.942332
B3GALNT2	-0.283706	0.374811	0.734879
B3GALT1	0.126375	0.797799	0.940431
B3GALT2	-0.200632	0.965819	#N/A
B3GALT4	0.178034	0.790826	0.938309
B3GALT5	0.151417	0.627101	0.875468
B3GALT6	0.277623	0.380127	0.739405
B3GAT1	0.0562002	0.865763	0.965625
B3GAT2	1.20603	0.0911221	0.426622
B3GAT3	0.131797	0.69681	0.906034
B3GLCT	-0.39281	0.42994	0.773266
B3GNT2	0.238728	0.436812	0.776727
B3GNT3	1.30286	0.0470908	0.32338
B3GNT4	0.903632	0.085644	0.413093
B3GNT5	-0.12945	0.784826	0.936905
B3GNT6	-3.87565	0.347173	#N/A
B3GNT7	0.588108	0.113343	0.467037
B3GNT8	0.218279	0.821761	0.94668
B3GNT9	2.08698	0.00331556	0.0826971
B3GNTL1	-0.20261	0.672058	0.894109
B4GALNT1	1.24275	0.00209441	0.0652249
B4GALNT2	0.809786	0.244035	0.632954
B4GALNT3	1.00388	0.000622374	0.0318535
B4GALNT4	0.964877	0.00337368	0.0830446
B4GALT1	0.121568	0.654259	0.885232
B4GALT2	0.176895	0.542718	0.833679
B4GALT3	-0.539522	0.073637	0.390042
B4GALT4	-0.0940408	0.73034	0.918018
B4GALT5	-0.083654	0.727221	0.917036
B4GALT6	-0.686954	0.0182115	0.209199
B4GALT7	-0.00116002	0.99692	0.999857
B4GAT1	0.0680527	0.841842	0.956028
B9D1	0.591227	0.0842593	0.410612
B9D2	0.590099	0.26944	0.656285
BAALC	-0.457171	0.487897	0.80841
BAAT	-0.756992	0.374233	0.734501
BABAM1	-0.232041	0.323027	0.699476
BACE1	0.367649	0.225827	0.615121
BACE2	-0.77656	0.00935893	0.148857
BACH1	-0.303796	0.282308	0.667688
BACH2	-0.0167492	0.972354	0.992858
BAD	0.165308	0.665461	0.890567
BAG1	-0.21083	0.413653	0.761902
BAG2	-0.5237	0.0519843	0.336505
BAG3	-0.0486441	0.865867	0.965625
BAG4	-0.0532252	0.848128	0.958641
BAG5	0.0661439	0.794951	0.939305
BAG6	-0.272748	0.228656	0.617753
BAGE2	2.89551	0.307208	#N/A
BAHCC1	1.22546	0.0968506	0.437722
BAHD1	0.189278	0.459616	0.792941
BAIAP2	0.320814	0.274148	0.66044
BAIAP2L1	0.492168	0.0689128	0.380444
BAIAP2L2	-0.694048	0.137039	0.506069
BAIAP3	1.71868	0.00259007	0.0725676
BAK1	-0.0330718	0.898445	0.975966
BAMBI	0.202797	0.467953	0.797376
BANF1	-0.565903	0.0141232	0.185061
BANF2	2.89551	0.307208	#N/A
BANK1	-0.575083	0.48547	0.807266
BANP	0.0420987	0.893961	0.975794
BAP1	0.103391	0.657905	0.887204
BARD1	-0.182194	0.528698	0.826045
BARHL1	0.0980701	0.952736	#N/A
BARHL2	2.27617	0.00299967	0.0781047
BARX1	-0.00810815	0.974675	0.992858
BARX2	1.9557	0.0504479	0.333879
BASP1	0.474554	0.0558064	0.347372
BATF	2.89551	0.307208	#N/A
BATF2	0.724695	0.258398	0.646203
BATF3	0.198541	0.678674	0.89707
BAX	-0.0162132	0.947736	0.987739
BAZ1A	0.722662	0.0490034	0.330703
BAZ1B	-0.253816	0.270539	0.657183
BAZ2A	-0.211134	0.349632	0.717158
BAZ2B	-0.523685	0.134271	0.503649
BBC3	-0.0503885	0.887525	0.974051
BBIP1	-0.311573	0.50195	0.812459
BBOF1	0.139224	0.856793	0.962357
BBOX1	-2.11273	0.0016716	0.0576502
BBS1	0.257874	0.501512	0.812459
BBS10	0.354705	0.261258	0.648347
BBS12	0.44724	0.375211	0.734996
BBS2	-0.0501173	0.847622	0.958348
BBS4	0.335582	0.327357	0.702419
BBS5	0.722014	0.19026	0.577094
BBS7	0.310644	0.34134	0.711552
BBS9	0.219533	0.427207	0.771467
BBX	0.0106162	0.97078	0.992858
BCAM	0.557413	0.0413645	0.304484
BCAN	1.76085	0.000216562	0.017699
BCAP29	-0.522334	0.074936	0.393063
BCAP31	-0.421177	0.0777288	0.398137
BCAR1	-0.239973	0.307059	0.686322
BCAR3	0.130166	0.610679	0.869292
BCAS1	1.3902	0.0633846	0.366226
BCAS2	-0.325154	0.192488	0.580723
BCAS3	-0.227123	0.438131	0.777598
BCAS4	0.69641	0.0737299	0.390093
BCAT1	-0.83247	9.54995e-05	0.0105034
BCAT2	0.359994	0.447444	0.784685
BCCIP	-0.484605	0.0679569	0.378439
BCDIN3D	0.0356442	0.937242	0.984805
BCHE	3.39531	0.00844662	0.140064
BCKDHA	-0.448871	0.197873	0.587003
BCKDHB	-0.0591773	0.874607	0.968621
BCKDK	0.222807	0.397938	0.752193
BCL10	-0.210865	0.485015	0.807005
BCL11A	0.11732	0.762422	0.930427
BCL11B	0.371226	0.428899	0.772503
BCL2	-0.452596	0.420144	0.766045
BCL2A1	-2.19196	0.598141	#N/A
BCL2L1	-0.294767	0.200437	0.589389
BCL2L10	-3.51224	0.389285	#N/A
BCL2L11	0.209681	0.481294	0.804765
BCL2L12	-0.0841909	0.754161	0.92696
BCL2L13	-0.310499	0.228989	0.618004
BCL2L14	-0.793373	0.129722	0.497177
BCL2L15	0.366541	0.612805	0.870439
BCL2L2	0.377984	0.226296	0.61516
BCL3	0.911241	0.0520897	0.336791
BCL6	0.349112	0.456465	0.790016
BCL6B	0.480344	0.420611	0.766385
BCL7A	-0.155311	0.644365	0.882235
BCL7B	-0.441995	0.0997494	0.443171
BCL7C	0.249414	0.4633	0.794306
BCL9	-0.423306	0.0866728	0.416457
BCL9L	0.116633	0.62623	0.875468
BCLAF1	-0.513434	0.0228431	0.229731
BCO1	3.80859	0.155191	#N/A
BCO2	0.256306	0.794498	0.939305
BCOR	-0.520186	0.024699	0.239689
BCORL1	0.623671	0.0349116	0.28143
BCR	0.179959	0.459988	0.792941
BCS1L	0.146362	0.618469	0.873131
BDH1	0.422887	0.628418	0.87577
BDH2	-0.100806	0.751958	0.925857
BDKRB2	0.286892	0.762748	0.930462
BDNF	-0.302446	0.473513	0.799941
BDP1	-0.219744	0.39583	0.750569
BEAN1	1.79842	0.0446487	0.315301
BECN1	-0.152768	0.549429	0.83723
BECN2	3.80859	0.155191	#N/A
BEGAIN	1.19273	0.151293	0.527891
BEND3	-0.193935	0.455691	0.789803
BEND5	0.294257	0.525332	0.82409
BEND6	-1.47064	0.0324822	0.271778
BEND7	0.301505	0.478577	0.802708
BEST1	0.770569	0.246473	0.636259
BEST2	0.496923	0.711931	#N/A
BEST3	-1.73735	0.268426	0.65498
BEST4	0.918816	0.25903	0.646572
BET1	-0.122896	0.699556	0.907224
BET1L	-0.217604	0.399708	0.753308
BEX1	1.19298	0.0243199	0.237536
BEX2	0.0451195	0.877914	0.970139
BEX3	-0.619462	0.00978405	0.152849
BEX4	-0.454062	0.0814012	0.405966
BEX5	0.999525	0.103427	0.448806
BFAR	-0.280432	0.23038	0.61909
BFSP1	-0.599085	0.222802	0.612942
BFSP2	-0.737203	0.298686	0.680978
BGLAP	0.511215	0.573069	0.850312
BGN	1.02159	0.173398	0.556949
BHLHA15	3.80859	0.160268	#N/A
BHLHA9	1.95363	0.0282815	0.254746
BHLHB9	0.442447	0.187198	0.57301
BHLHE22	-0.712855	0.522945	0.822652
BHLHE23	1.27799	0.0222503	0.227099
BHLHE40	-0.564809	0.10595	0.452615
BHLHE41	-0.023213	0.9702	0.992805
BHMG1	0.760336	0.355022	0.720836
BHMT	2.70934	1.73154e-05	0.0033766
BHMT2	1.01678	0.175943	0.559955
BICC1	0.520781	0.314326	0.692107
BICD1	0.201405	0.405147	0.756107
BICD2	0.338962	0.184551	0.570648
BICDL1	-0.0713459	0.829028	0.950106
BICDL2	0.726474	0.0328949	0.27305
BID	-0.945642	0.0186952	0.21089
BIK	-0.42893	0.427577	0.771467
BIN1	0.161544	0.569598	0.84779
BIN2	0.285006	0.600981	0.864932
BIN3	0.0787834	0.849016	0.959009
BIRC2	-0.151002	0.609404	0.868806
BIRC3	-2.99813	0.464285	#N/A
BIRC5	-0.230288	0.323449	0.699703
BIRC6	-0.411843	0.0884514	0.420684
BIRC7	1.45901	0.0817854	0.406893
BIRC8	-0.200632	0.965819	#N/A
BIVM	0.562152	0.223692	0.613595
BLCAP	-0.340023	0.160085	0.539363
BLK	1.96558	0.112375	#N/A
BLM	-0.351023	0.209943	0.599652
BLMH	-0.302015	0.186057	0.572229
BLNK	1.55885	0.0586003	0.354237
BLOC1S1	0.0638813	0.823987	0.947498
BLOC1S2	-0.611616	0.0264118	0.246776
BLOC1S3	-0.104732	0.816004	0.944934
BLOC1S4	0.46137	0.120381	0.481511
BLOC1S5	-0.149013	0.689507	0.902566
BLOC1S5-TXNDC5	-11.6954	0.00455556	0.0986749
BLOC1S6	-0.133002	0.621454	0.873866
BLVRA	0.0587148	0.861758	0.964058
BLVRB	0.80488	0.0401287	0.300305
BLZF1	-0.444338	0.134555	0.503649
BMF	0.641726	0.0825823	0.408604
BMI1	-0.234415	0.570855	0.84875
BMP1	0.633914	0.188085	0.574451
BMP2	0.237004	0.728398	0.917555
BMP2K	-0.0257795	0.940198	0.985814
BMP3	-0.200632	0.965819	#N/A
BMP4	0.386901	0.18961	0.576529
BMP5	1.01111	0.520724	0.821582
BMP6	0.765643	0.280426	0.665026
BMP7	0.0989596	0.727677	0.917371
BMP8A	0.919207	0.221503	0.611408
BMP8B	1.20953	0.0797933	0.402401
BMPER	0.238828	0.69054	0.90329
BMPR1A	-0.185324	0.457601	0.791255
BMPR1B	0.201047	0.747087	0.924226
BMPR2	-0.586786	0.0671486	0.377058
BMS1	-0.164042	0.473298	0.799868
BMT2	-0.592369	0.224992	0.614677
BMX	-0.416061	0.79731	#N/A
BNC1	0.60653	0.25872	0.646531
BNC2	0.391022	0.260056	0.647187
BNIP1	0.0709388	0.864527	0.965165
BNIP2	-0.155778	0.543536	0.833829
BNIP3	-0.740305	0.00660236	0.121673
BNIP3L	-0.535452	0.0788199	0.400022
BNIPL	0.891974	0.231199	0.619978
BOC	0.589607	0.273892	0.660252
BOD1	-0.352975	0.156366	0.534852
BOD1L1	0.147419	0.534164	0.828761
BOD1L2	1.10188	0.296773	0.680231
BOK	0.260667	0.431366	0.77406
BOLA1	0.377418	0.485373	0.807266
BOLA2	0.126703	0.711296	0.911923
BOLA3	-0.312932	0.253031	0.64206
BOLL	1.05184	0.404884	0.755932
BOP1	0.256746	0.323754	0.700183
BORA	-0.340081	0.303934	0.684264
BORCS5	0.323877	0.268989	0.655496
BORCS6	0.550006	0.181072	0.567262
BORCS7	-0.697359	0.129261	0.496303
BORCS8	0.129988	0.711114	0.911923
BPGM	0.350599	0.357574	0.723032
BPHL	0.307792	0.406885	0.757115
BPI	-0.200632	0.965819	#N/A
BPIFA2	2.37201	0.112277	#N/A
BPIFB1	1.01109	0.47698	#N/A
BPIFB2	-1.55292	0.33602	#N/A
BPIFB3	3.80859	0.155191	#N/A
BPIFB4	3.80859	0.155191	#N/A
BPIFB6	-0.200632	0.965819	#N/A
BPIFC	-0.200632	0.965819	#N/A
BPNT1	-0.0393139	0.894587	0.975802
BPTF	-0.33811	0.14638	0.520587
BRAF	-0.259709	0.340469	0.71125
BRAP	-0.178959	0.489227	0.80853
BRAT1	0.30977	0.297141	0.680547
BRCA1	-0.183765	0.452934	0.788919
BRCA2	-0.0361683	0.910832	0.978679
BRCC3	-0.555731	0.0313243	0.268306
BRD1	-0.257548	0.318534	0.695654
BRD2	-0.155395	0.504716	0.814244
BRD3	-0.169527	0.478396	0.802514
BRD4	-0.0947402	0.684021	0.899543
BRD7	-0.245749	0.322866	0.699476
BRD8	0.112312	0.623638	0.874669
BRD9	0.0226603	0.939088	0.985506
BRDT	0.826121	0.0588532	0.35475
BRF1	0.465863	0.146046	0.520058
BRF2	-0.0547503	0.849741	0.959349
BRI3	0.198832	0.504834	0.814244
BRI3BP	-0.085863	0.754608	0.927127
BRICD5	0.935343	0.0883246	0.42061
BRINP1	0.199898	0.488037	0.80841
BRINP2	0.442978	0.700649	0.907727
BRINP3	-3.51211	0.385073	#N/A
BRIP1	-0.101981	0.711018	0.911923
BRIX1	-0.245228	0.299801	0.681432
BRK1	-0.456113	0.0683846	0.379398
BRMS1	-0.0578936	0.818841	0.945732
BRMS1L	-0.193277	0.583082	0.85567
BROX	-0.333002	0.234744	0.623306
BRPF1	0.371724	0.135483	0.504637
BRPF3	-0.518066	0.0293126	0.260136
BRS3	1.81722	0.254439	#N/A
BRSK1	1.0559	0.00332006	0.0827096
BRSK2	0.785553	0.00547243	0.109116
BRWD1	-0.126071	0.641837	0.881602
BRWD3	-0.442029	0.0676826	0.37793
BSCL2	0.178278	0.708172	0.910626
BSDC1	-0.15129	0.518252	0.821079
BSG	-0.140348	0.489568	0.808633
BSN	0.425565	0.231765	0.620763
BSND	1.03967	0.130036	0.497897
BSPRY	0.00461979	0.992295	0.998385
BST1	-0.0223308	0.973108	0.992858
BST2	0.20902	0.686118	0.900862
BSX	-0.296054	0.743405	0.92318
BTAF1	0.0787762	0.740136	0.921804
BTBD1	-0.350669	0.174961	0.558608
BTBD10	-0.155661	0.562023	0.843224
BTBD11	-0.00851214	0.978808	0.993339
BTBD17	6.72798	0.0101557	0.155684
BTBD18	0.994601	0.246084	0.635796
BTBD2	0.366775	0.189377	0.576136
BTBD3	0.193772	0.512874	0.817563
BTBD6	0.190783	0.574027	0.850747
BTBD7	-0.192258	0.484093	0.806639
BTBD9	0.0232715	0.956352	0.988923
BTC	-0.200632	0.965819	#N/A
BTD	0.130443	0.74121	0.922364
BTF3	-0.547935	0.0100895	0.155336
BTF3L4	-0.423947	0.0811888	0.405743
BTG1	-0.45955	0.109199	0.4593
BTG2	-0.212463	0.622538	0.874353
BTG3	0.164921	0.545613	0.834937
BTG4	1.81717	0.279661	#N/A
BTK	0.525589	0.476192	0.801436
BTLA	0.651021	0.339773	0.710884
BTN1A1	0.801062	0.213161	0.60283
BTN2A1	-0.223064	0.441231	0.779973
BTN2A2	0.543493	0.230421	0.61909
BTN2A3P	0.746984	0.253996	0.642929
BTN3A1	0.610295	0.443024	0.781806
BTN3A2	-0.270714	0.776361	0.934244
BTN3A3	1.64274	0.149113	0.524981
BTNL2	0.904147	0.624124	#N/A
BTNL8	-0.315349	0.675519	0.895622
BTNL9	1.35197	0.116899	0.473759
BTRC	-0.46957	0.0944891	0.433675
BUB1	-0.130581	0.588008	0.858177
BUB1B	-0.222557	0.35322	0.719566
BUB3	-0.388723	0.109822	0.460303
BUD13	-0.143618	0.607054	0.867548
BUD31	-0.457193	0.0764188	0.395621
BVES	0.163379	0.730293	0.918018
BYSL	0.207749	0.442594	0.781313
BZW1	-0.584437	0.0085274	0.14018
BZW2	-0.372302	0.115391	0.471684
C10orf105	2.52523	0.0302685	0.263632
C10orf111	-1.16588	0.166637	0.546565
C10orf25	1.22221	0.0423486	0.308686
C10orf67	2.89551	0.307208	#N/A
C10orf90	-2.95102	0.0623446	0.363229
C10orf95	0.207856	0.705758	0.910161
C11orf1	-0.43629	0.35324	0.719566
C11orf21	-0.416154	0.791654	#N/A
C11orf24	0.361121	0.180977	0.567224
C11orf45	0.385544	0.420148	0.766045
C11orf49	-0.000742489	0.998426	0.999871
C11orf52	0.838721	0.46131	0.793606
C11orf54	-0.667257	0.165101	0.545013
C11orf68	0.00861607	0.97957	0.993391
C11orf87	0.919203	0.215363	0.605192
C11orf88	-2.99807	0.465619	#N/A
C11orf94	-2.99803	0.465897	#N/A
C11orf95	0.324349	0.254613	0.643148
C12orf10	-0.0761975	0.768977	0.931631
C12orf29	-0.146279	0.627717	0.87562
C12orf4	-0.133455	0.605015	0.867056
C12orf40	0.445725	0.38946	0.746188
C12orf49	-0.0328367	0.892465	0.975342
C12orf50	-0.749054	0.485884	0.807311
C12orf57	-0.341238	0.151143	0.527815
C12orf65	-0.226375	0.444021	0.782379
C12orf66	0.386507	0.306777	0.686273
C12orf73	-0.105263	0.760879	0.929892
C14orf119	-0.240149	0.355971	0.721334
C14orf132	0.837077	0.0517441	0.336356
C14orf93	0.486123	0.308088	0.6868
C15orf39	-0.0120661	0.959639	0.990241
C15orf40	0.170636	0.61988	0.873467
C15orf41	-0.142283	0.667982	0.892159
C15orf61	0.557331	0.284188	0.669248
C15orf62	0.326074	0.638991	0.881002
C16orf46	-6.25499	0.121391	0.482575
C16orf54	0.479625	0.490705	0.808857
C16orf58	0.369472	0.163069	0.542956
C16orf70	0.0608693	0.82171	0.94668
C16orf72	-0.140847	0.552208	0.839152
C16orf74	0.387978	0.504636	0.814244
C16orf78	0.132605	0.894158	0.975802
C16orf87	-0.282878	0.337793	0.709638
C16orf89	0.124839	0.840647	0.955701
C16orf92	-2.19199	0.598015	#N/A
C17orf58	0.353587	0.23842	0.627522
C17orf67	0.0211474	0.968869	0.992338
C17orf75	0.0773413	0.77493	0.933863
C17orf78	-0.200632	0.965819	#N/A
C17orf80	-0.142398	0.550245	0.83793
C17orf99	0.904184	0.624112	#N/A
C18orf25	0.105838	0.685115	0.900351
C18orf32	0.206449	0.554261	0.839901
C19orf12	-0.202075	0.582266	0.855024
C19orf18	0.980714	0.268278	0.65498
C19orf25	0.33565	0.246771	0.636616
C19orf44	0.254147	0.585865	0.857268
C19orf47	0.143958	0.66248	0.889083
C19orf57	0.728234	0.121126	0.482195
C19orf73	1.09297	0.116065	0.472602
C1D	-0.371522	0.25702	0.644561
C1GALT1	-0.149659	0.55827	0.841843
C1GALT1C1	-0.206422	0.487659	0.80841
C1GALT1C1L	3.80859	0.155191	#N/A
C1orf105	-0.76821	0.662423	#N/A
C1orf109	-0.275804	0.283421	0.668984
C1orf115	-1.03826	0.000248814	0.0189843
C1orf127	0.713078	0.319825	0.696915
C1orf131	-0.395835	0.241878	0.630384
C1orf159	0.28203	0.523854	0.823518
C1orf162	-0.121757	0.884794	0.972858
C1orf174	-0.16553	0.535346	0.8296
C1orf189	-2.99807	0.462049	#N/A
C1orf194	0.0980701	0.952833	#N/A
C1orf198	-0.29342	0.315802	0.693336
C1orf21	-0.543386	0.121466	0.482618
C1orf210	0.017733	0.966988	0.992208
C1orf216	0.0130056	0.965286	0.992208
C1orf43	-0.692345	0.0054932	0.109145
C1orf50	-0.196788	0.663868	0.88958
C1orf52	0.217446	0.441924	0.780596
C1orf54	0.0374482	0.948861	0.987739
C1orf61	1.45165	0.00551764	0.10928
C1orf94	-0.777578	0.130278	0.498113
C1QA	1.81722	0.255489	#N/A
C1QBP	-0.530451	0.0108392	0.161355
C1QC	-0.200632	0.965819	#N/A
C1QL1	1.48216	0.00146883	0.0532825
C1QL2	1.01297	0.155311	0.532917
C1QL3	0.603675	0.383784	0.742514
C1QL4	3.3642	2.80099e-06	0.000844455
C1QTNF1	0.658426	0.187763	0.573892
C1QTNF12	0.556384	0.510154	0.816554
C1QTNF2	1.36935	0.0254021	0.242941
C1QTNF3	0.23985	0.789593	0.937847
C1QTNF4	2.06646	0.00155227	0.0553384
C1QTNF5	0.705603	0.271193	0.657933
C1QTNF6	-0.138974	0.777201	0.934427
C1QTNF7	-0.200632	0.965819	#N/A
C1QTNF8	2.27814	0.076675	#N/A
C1QTNF9	-3.5123	0.389162	#N/A
C1QTNF9B	0.314818	0.788133	0.937847
C1R	0.580062	0.0616745	0.361566
C1RL	1.02681	0.0397615	0.298854
C1S	-0.078534	0.780902	0.935102
C2	0.367894	0.65734	0.886905
C20orf141	-0.794416	0.628769	#N/A
C20orf194	0.268858	0.449901	0.786146
C20orf203	1.05176	0.387943	#N/A
C20orf27	0.201247	0.424525	0.769384
C22orf23	-0.0129279	0.981118	0.993944
C22orf24	0.038127	0.966631	0.992208
C22orf39	-0.0538504	0.8784	0.970334
C22orf46	0.484989	0.0880378	0.41968
C2CD2	0.120614	0.697888	0.906421
C2CD2L	0.68662	0.136836	0.506023
C2CD3	0.0249959	0.924829	0.981235
C2CD4A	1.27436	0.177714	0.562573
C2CD4B	1.22869	0.0887854	0.421155
C2CD4C	0.871861	0.0157009	0.195605
C2CD5	-0.547217	0.0201557	0.217628
C2orf15	0.264723	0.688139	0.901824
C2orf16	0.647783	0.208191	0.59769
C2orf42	-0.120065	0.791446	0.938452
C2orf49	0.16321	0.588195	0.858178
C2orf50	1.01694	0.183899	0.569738
C2orf66	-2.19205	0.598005	#N/A
C2orf69	0.0778037	0.801599	0.941624
C2orf74	-0.625768	0.15147	0.528113
C2orf88	0.483605	0.49355	0.809652
C3	2.06836	0.00455138	0.0986749
C3AR1	0.0980701	0.954521	#N/A
C3orf18	1.39298	0.00645071	0.120055
C3orf20	-0.527754	0.57749	0.852607
C3orf33	0.887965	0.0949268	0.434618
C3orf38	-0.118709	0.709239	0.911078
C3orf62	0.0159606	0.971808	0.992858
C3orf70	0.331976	0.63325	0.878547
C3orf80	1.43774	0.0299776	0.262156
C3P1	0.90409	0.624143	#N/A
C4A	0.541629	0.384776	0.743127
C4B	1.78467	0.0467944	0.322201
C4BPA	-0.200632	0.965819	#N/A
C4BPB	-0.41604	0.811904	#N/A
C4orf19	1.2708	0.0796539	0.402101
C4orf3	-0.284005	0.2867	0.670245
C4orf33	0.138404	0.771682	0.932747
C4orf46	0.241425	0.415372	0.762872
C4orf47	1.0727	0.140553	0.511969
C4orf48	1.84177	0.00355534	0.0859809
C5	-0.741826	0.410143	0.759406
C5AR1	-1.14957	0.0636384	0.367146
C5AR2	1.86067	0.0741355	0.390647
C5orf22	-0.0605824	0.829668	0.950553
C5orf24	-0.0199566	0.948704	0.987739
C5orf38	-0.057543	0.897572	0.975966
C5orf46	-1.08371	0.285398	0.669547
C5orf51	-0.40192	0.143556	0.51631
C5orf60	0.239757	0.789559	0.937847
C5orf63	0.831391	0.161036	0.540178
C5orf64	-2.99816	0.462034	#N/A
C6	0.904184	0.624112	#N/A
C6orf120	0.190246	0.467803	0.797358
C6orf141	-1.17201	0.0453639	0.317997
C6orf15	-2.19205	0.598005	#N/A
C6orf163	1.0634	0.120378	0.481511
C6orf226	0.279918	0.590986	0.859405
C6orf62	-0.424201	0.0805542	0.403983
C6orf89	0.158339	0.587893	0.858177
C7	2.89551	0.312855	#N/A
C7orf25	-0.0087553	0.987073	0.9967
C7orf31	0.0268556	0.953622	0.988923
C7orf50	-0.00990627	0.968683	0.992334
C7orf61	0.773801	0.498394	0.811519
C7orf66	-0.200632	0.965819	#N/A
C8B	2.89551	0.307208	#N/A
C8G	1.07321	0.372686	0.733419
C8orf33	-0.450689	0.0821901	0.407639
C8orf37	-0.546726	0.254936	0.643148
C8orf44	-0.0249446	0.965265	0.992208
C8orf48	0.760078	0.321384	0.698125
C8orf88	0.251032	0.552806	0.839235
C9	0.904184	0.624112	#N/A
C9orf116	0.717774	0.126735	0.491466
C9orf129	-0.632324	0.269676	0.656398
C9orf135	0.0250282	0.972599	0.992858
C9orf16	0.0105099	0.973709	0.992858
C9orf43	-0.208292	0.749769	0.925103
C9orf47	0.905443	0.199721	0.588863
C9orf57	-0.200632	0.965819	#N/A
C9orf64	1.24072	0.149479	0.52548
C9orf72	-0.120509	0.689847	0.902783
C9orf78	-0.230928	0.370267	0.731521
CA10	1.13366	0.138581	0.509201
CA11	1.00601	0.0534881	0.340596
CA12	1.79234	0.00443794	0.0971906
CA13	0.77379	0.170464	0.552286
CA14	0.0980846	0.837095	0.954229
CA2	-0.0181102	0.948545	0.987739
CA3	2.73406	0.00135282	0.0503099
CA4	0.700409	0.127286	0.492774
CA5A	3.80859	0.157687	#N/A
CA5B	0.343409	0.464329	0.795051
CA5BP1	-0.360244	0.227417	0.61642
CA6	1.56578	0.272145	0.658562
CA7	1.11413	0.275496	0.661453
CA8	0.151075	0.668602	0.892346
CA9	1.24953	0.183358	0.569607
CAAP1	-0.419684	0.10697	0.454453
CAB39	0.0617105	0.800435	0.941489
CAB39L	0.307831	0.578252	0.852752
CABIN1	0.127128	0.60628	0.867307
CABLES1	-0.190967	0.529794	0.826385
CABLES2	0.245731	0.506415	0.814883
CABP1	1.40688	0.020639	0.21941
CABP4	-2.99813	0.46204	#N/A
CABP7	1.88737	0.00582755	0.113462
CABS1	-0.200632	0.965819	#N/A
CABYR	0.565881	0.150527	0.526731
CACFD1	-0.569784	0.173584	0.557241
CACHD1	-0.431472	0.0766777	0.396268
CACNA1A	1.6504	0.000370932	0.0238933
CACNA1B	2.0426	1.83476e-05	0.0034331
CACNA1C	1.79084	0.000404498	0.0249666
CACNA1D	0.831832	0.178252	0.563738
CACNA1E	0.901305	0.0859967	0.414295
CACNA1F	1.13544	0.0823055	0.407917
CACNA1G	2.7071	8.50702e-07	0.000366458
CACNA1H	0.844638	0.0125414	0.17369
CACNA1I	1.25516	0.0215899	0.222984
CACNA1S	0.194506	0.800139	0.941364
CACNA2D1	-1.15107	0.00010001	0.0107703
CACNA2D2	0.0438206	0.865425	0.965594
CACNA2D3	-0.433211	0.202189	0.591241
CACNA2D4	1.12018	0.205713	0.594151
CACNB1	0.812719	0.0708398	0.385054
CACNB2	0.775261	0.156236	0.534708
CACNB3	1.31159	0.00539778	0.108464
CACNB4	1.11538	0.0910909	0.426622
CACNG1	2.89551	0.307208	#N/A
CACNG2	0.90409	0.624143	#N/A
CACNG3	2.77172	0.070556	#N/A
CACNG4	0.719342	0.0825643	0.408604
CACNG5	2.53506	0.000246688	0.0189843
CACNG6	1.30452	0.0503832	0.333879
CACNG7	1.74544	0.000219759	0.0178896
CACNG8	1.7126	0.00131987	0.0496498
CACTIN	0.583189	0.0259853	0.245341
CACUL1	-0.167973	0.515408	0.819277
CACYBP	-0.93844	0.000426846	0.0255084
CAD	-0.0604203	0.805815	0.942332
CADM1	0.295571	0.258439	0.646203
CADM2	1.24992	0.0978204	0.439828
CADM3	1.87877	0.00377608	0.0893341
CADM4	0.668652	0.315399	0.692928
CADPS	0.121052	0.71182	0.912072
CADPS2	0.223289	0.695098	0.905583
CAGE1	-1.13675	0.132187	0.500814
CALB1	-0.207418	0.440617	0.77962
CALB2	0.771036	0.13454	0.503649
CALCA	-0.416061	0.802865	0.941755
CALCB	0.131553	0.919572	0.980225
CALCOCO1	0.822327	0.00499242	0.102715
CALCOCO2	0.0366319	0.890683	0.975097
CALCR	-1.88647	0.00018876	0.0163305
CALCRL	0.647095	0.441589	0.780293
CALD1	-0.154552	0.582854	0.855456
CALHM1	-0.436677	0.650276	0.88395
CALHM2	0.72036	0.167393	0.548351
CALHM3	1.36211	0.0595279	0.355915
CALM1	-0.336609	0.157346	0.53565
CALM2	-0.772907	0.000791811	0.0372097
CALM3	-0.187275	0.444009	0.782379
CALML3	2.89551	0.307208	#N/A
CALML4	0.455134	0.378511	0.738114
CALML5	1.33882	0.123653	0.486264
CALML6	0.771425	0.308394	0.687213
CALN1	1.27615	0.0828359	0.408711
CALR	-0.224645	0.292738	0.676043
CALR3	1.31351	0.19924	0.588473
CALU	-0.131517	0.564129	0.844275
CALY	0.720241	0.234141	0.623128
CAMK1	-0.172135	0.764868	0.930607
CAMK1D	1.0336	0.0328261	0.272698
CAMK1G	-1.33344	0.255958	0.643537
CAMK2A	1.24079	0.175324	0.559096
CAMK2B	0.324416	0.751031	0.925606
CAMK2D	-0.645801	0.0446209	0.315301
CAMK2G	0.358695	0.191499	0.579486
CAMK2N1	1.01158	0.0666322	0.375717
CAMK2N2	1.82867	0.000665377	0.0333678
CAMK4	0.70688	0.200794	0.589656
CAMKK1	0.65713	0.190835	0.577983
CAMKK2	0.592328	0.0396798	0.298715
CAMKMT	0.176845	0.642554	0.881844
CAMKV	0.514572	0.0443181	0.314785
CAMLG	0.0336682	0.900347	0.975966
CAMP	0.496866	0.737222	#N/A
CAMSAP1	-0.169946	0.50234	0.812709
CAMSAP2	-0.435656	0.074536	0.391759
CAMSAP3	1.18435	0.000471473	0.0272309
CAMTA1	-0.270662	0.347306	0.715334
CAMTA2	0.815024	0.00254497	0.0722423
CAND1	-0.254052	0.256172	0.643918
CAND2	1.04549	0.0201549	0.217628
CANT1	-0.0233258	0.926454	0.981769
CANX	-0.701645	0.00144528	0.0527184
CAP1	-0.546497	0.015481	0.194354
CAP2	-1.51593	0.00040275	0.0249666
CAPG	-0.259035	0.351366	0.718189
CAPN1	-0.538902	0.0205873	0.219152
CAPN10	0.423903	0.191817	0.579684
CAPN11	0.0807909	0.906213	0.97779
CAPN12	1.02988	0.0756971	0.394453
CAPN13	0.691795	0.0763375	0.395597
CAPN14	0.312679	0.661565	0.888836
CAPN15	0.342549	0.225565	0.615121
CAPN2	-0.360634	0.417853	0.763921
CAPN3	0.0273961	0.972902	0.992858
CAPN5	0.0899452	0.722556	0.91577
CAPN6	1.78277	4.02509e-05	0.00558569
CAPN7	-0.24643	0.406936	0.757115
CAPN8	0.0981066	0.953898	#N/A
CAPN9	-3.02381	0.0459115	0.319526
CAPNS1	-0.490838	0.0355119	0.283068
CAPNS2	-2.99811	0.46634	#N/A
CAPRIN1	-0.654788	0.00426819	0.0951555
CAPRIN2	0.527891	0.0371973	0.288775
CAPS	0.00457158	0.993106	0.998758
CAPS2	0.0249966	0.96716	0.992208
CAPSL	2.89551	0.307208	#N/A
CAPZA1	-0.569235	0.0208115	0.219759
CAPZA2	-0.327804	0.231973	0.621014
CAPZA3	2.89551	0.307208	#N/A
CAPZB	-0.633488	0.00392021	0.0906691
CARD10	0.666792	0.04135	0.304484
CARD11	-0.350282	0.163147	0.542956
CARD14	0.657927	0.341842	0.711954
CARD16	2.89551	0.307208	#N/A
CARD19	0.557119	0.230683	0.61909
CARD6	0.546894	0.518685	0.821312
CARD8	0.268519	0.520667	0.821582
CARD9	0.861928	0.127337	0.492784
CARF	0.100266	0.83136	0.950934
CARHSP1	0.219099	0.403048	0.754978
CARM1	-0.173582	0.456992	0.790664
CARMIL1	0.227916	0.47974	0.803401
CARMIL2	0.532963	0.0760571	0.395126
CARMIL3	1.63142	0.0076396	0.132965
CARNMT1	-0.356886	0.241826	0.630384
CARNS1	0.03792	0.970001	0.992759
CARS2	-0.0947672	0.762572	0.930427
CASC2	0.0758455	0.909296	0.978457
CASC3	-0.433926	0.0713725	0.386732
CASC4	-0.386127	0.176745	0.560926
CASD1	-0.573262	0.0812646	0.405871
CASK	-0.115752	0.626022	0.875468
CASKIN1	1.15256	0.02097	0.2201
CASKIN2	0.144781	0.594597	0.861562
CASP10	-0.168796	0.715533	0.91301
CASP14	-0.200632	0.965819	#N/A
CASP2	-0.100328	0.71075	0.911843
CASP3	-0.627022	0.0108198	0.161299
CASP4	-0.200632	0.965819	#N/A
CASP6	0.222291	0.57675	0.852053
CASP7	-0.00106668	0.997569	0.999871
CASP8	-0.288644	0.398313	0.752461
CASP8AP2	-0.0800176	0.76681	0.931133
CASP9	-0.262103	0.486434	0.807741
CASQ1	-0.230995	0.699105	0.907224
CASQ2	-1.55309	0.334028	0.707381
CASR	1.05184	0.403693	#N/A
CASS4	1.34342	0.216757	0.607136
CAST	-0.0759407	0.813049	0.943933
CASZ1	1.52193	0.00112341	0.0452816
CAT	1.11684	0.270395	0.657165
CATIP	2.36704	0.0298865	0.262156
CATSPER2	0.49326	0.410121	0.759406
CATSPER3	-0.846227	0.347158	0.715243
CATSPER4	0.227642	0.809854	0.942968
CATSPERB	0.536442	0.605402	0.867256
CATSPERD	-0.428371	0.756064	0.927592
CATSPERG	0.463697	0.484321	0.806755
CAV1	-0.825021	0.0154666	0.194354
CAV2	-0.252621	0.583065	0.85567
CAV3	-0.200632	0.965819	#N/A
CBARP	1.87912	3.13138e-07	0.000202336
CBFA2T2	-0.0315468	0.904251	0.977435
CBFA2T3	0.184387	0.728976	0.917638
CBFB	-0.0591303	0.843484	0.956757
CBL	-0.02531	0.918335	0.980225
CBLB	0.135977	0.700868	0.907798
CBLC	1.05213	0.058242	0.354061
CBLL1	-0.209822	0.487261	0.808383
CBLN1	1.07657	0.00346108	0.0844467
CBLN2	-0.200632	0.965819	#N/A
CBLN3	1.46236	0.0500428	0.333421
CBLN4	-1.09366	0.46574	#N/A
CBR1	1.13429	0.0399338	0.299637
CBR3	-0.590578	0.192223	0.580658
CBR4	0.310948	0.293119	0.676237
CBS	0.65896	0.105664	0.452247
CBSL	0.0976953	0.676978	0.896217
[truncated: 15,237 more rows]

## Sheet: D - RNASeq JIB-04
unsorted data					sorted data: log2>±1.5, FDR p-value<0.05										DAVID functional annotation analysis
					upregulated					downregulated					upregulated				downregulated
Name	JIB-04 vs. DMSO - Log2 fold change	JIB-04 vs. DMSO - P-value	JIB-04 vs. DMSO - FDR p-value		Name	JIB-04 vs. DMSO - Log2 fold change	JIB-04 vs. DMSO - P-value	JIB-04 vs. DMSO - FDR p-value		Name	JIB-04 vs. DMSO - Log2 fold change	JIB-04 vs. DMSO - P-value	JIB-04 vs. DMSO - FDR p-value		Category	Term	P-Value		Category	Term	P-Value
A1BG	-0.0173355	0.976804	0.999961		SLC16A3	1.75852	6.71368e-10	6.25379e-06		EIF3CL	-1.71745	1.23793e-05	0.0461253
A1CF	-2.00221	0.63818	#N/A		DDIT4	1.60373	4.1657e-08	0.00025869
A2M	0.0419956	0.947351	0.999961
A2ML1	0.189312	0.591524	0.999961
A3GALT2	-0.0107894	0.998191	#N/A
A4GALT	-0.0668399	0.810633	0.999961
AAAS	-0.107347	0.651437	0.999961
AACS	-0.0194304	0.935763	0.999961
AADACL3	-1.07212	0.043259	0.999961
AADACL4	-0.0107894	0.998191	#N/A
AADAT	-0.0655732	0.859258	0.999961
AAGAB	0.0726407	0.771605	0.999961
AAK1	0.231648	0.3817	0.999961
AAMDC	-0.0936054	0.826435	0.999961
AAMP	-0.0764864	0.760746	0.999961
AANAT	0.394131	0.637041	0.999961
AAR2	-0.183514	0.472329	0.999961
AARD	-0.26603	0.636726	0.999961
AARS2	-0.155544	0.592765	0.999961
AARSD1	-0.0944559	0.74032	0.999961
AASDH	0.120334	0.703336	0.999961
AASDHPPT	-0.282646	0.335495	0.999961
AASS	0.131059	0.571496	0.999961
AATF	-0.256688	0.270311	0.999961
AATK	0.584888	0.46283	0.999961
ABAT	-0.12347	0.809157	0.999961
ABCA1	0.40053	0.14399	0.999961
ABCA10	1.7054	0.154977	#N/A
ABCA11P	0.130048	0.780617	0.999961
ABCA12	-1.99434	0.10176	0.999961
ABCA13	0.46631	0.436835	0.999961
ABCA2	0.542843	0.303954	0.999961
ABCA3	-0.115119	0.783491	0.999961
ABCA4	-1.2021	0.0637527	0.999961
ABCA5	0.329209	0.483271	0.999961
ABCA6	-0.0107894	0.998191	#N/A
ABCA7	0.210849	0.621306	0.999961
ABCA8	-0.0107894	0.998191	#N/A
ABCA9	1.26317	0.405216	#N/A
ABCB1	0.135071	0.869424	0.999961
ABCB10	0.00753929	0.977097	0.999961
ABCB11	0.533924	0.609035	#N/A
ABCB4	-0.0300245	0.962647	0.999961
ABCB5	-0.167546	0.919687	#N/A
ABCB6	-0.0842058	0.87368	0.999961
ABCB7	-0.107571	0.670886	0.999961
ABCB8	0.0376756	0.904666	0.999961
ABCB9	0.190708	0.663686	0.999961
ABCC1	0.355576	0.130561	0.999961
ABCC10	0.228592	0.544899	0.999961
ABCC11	0.335502	0.660793	0.999961
ABCC12	-1.09304	0.497018	#N/A
ABCC2	0.0979796	0.864955	0.999961
ABCC3	-1.25001	0.332545	0.999961
ABCC4	-0.157585	0.652225	0.999961
ABCC5	0.238098	0.336888	0.999961
ABCC6	-0.763512	0.345488	0.999961
ABCC8	1.15686	0.205785	0.999961
ABCC9	-0.985854	0.19525	0.999961
ABCD1	-0.107255	0.763646	0.999961
ABCD2	1.7055	0.173946	0.999961
ABCD3	-0.180977	0.453315	0.999961
ABCD4	0.418719	0.140786	0.999961
ABCE1	-0.0901239	0.706293	0.999961
ABCF1	-0.0164529	0.943832	0.999961
ABCF2	-0.0491636	0.833568	0.999961
ABCF3	-0.0460571	0.864583	0.999961
ABCG1	0.319223	0.598465	0.999961
ABCG2	-0.240774	0.427822	0.999961
ABCG4	-0.215228	0.726993	0.999961
ABCG5	4.06057	0.140191	#N/A
ABCG8	-0.0107894	0.998191	#N/A
ABHD1	-0.167733	0.921514	#N/A
ABHD10	-0.231763	0.415706	0.999961
ABHD11	-0.0111274	0.972589	0.999961
ABHD12	0.0857553	0.757934	0.999961
ABHD12B	-0.0751244	0.759033	0.999961
ABHD13	0.0845417	0.819523	0.999961
ABHD14A	-0.71185	0.313911	0.999961
ABHD14B	0.189218	0.684904	0.999961
ABHD15	0.0979881	0.850346	0.999961
ABHD16A	0.268666	0.361132	0.999961
ABHD16B	0.574009	0.308186	0.999961
ABHD17A	0.351994	0.244779	0.999961
ABHD17B	0.0284793	0.924485	0.999961
ABHD17C	-0.104038	0.788159	0.999961
ABHD18	-0.0752205	0.812131	0.999961
ABHD2	0.0830795	0.770313	0.999961
ABHD3	-0.384358	0.392488	0.999961
ABHD4	-0.0663025	0.822318	0.999961
ABHD5	0.136571	0.641064	0.999961
ABHD6	-0.129451	0.748874	0.999961
ABHD8	-0.122525	0.837267	0.999961
ABI1	-0.0497988	0.855842	0.999961
ABI2	0.0439268	0.856601	0.999961
ABI3	-0.838891	0.114764	0.999961
ABI3BP	0.370852	0.783475	#N/A
ABL1	0.0137458	0.952322	0.999961
ABL2	-0.111843	0.680703	0.999961
ABLIM1	0.0163838	0.948826	0.999961
ABLIM2	-0.229912	0.709809	0.999961
ABLIM3	-0.183399	0.830211	0.999961
ABO	-1.4888	0.343434	#N/A
ABR	0.165048	0.561893	0.999961
ABRACL	-0.134003	0.63897	0.999961
ABT1	-0.184751	0.499899	0.999961
ABTB1	0.591916	0.156624	0.999961
ABTB2	-0.129062	0.668343	0.999961
ACAA1	0.190153	0.468051	0.999961
ACAA2	-0.0115346	0.961264	0.999961
ACACA	0.196593	0.411435	0.999961
ACACB	0.488664	0.188621	0.999961
ACAD10	0.336439	0.241293	0.999961
ACAD11	0.302583	0.321808	0.999961
ACAD8	0.357477	0.195415	0.999961
ACAD9	-0.217229	0.441291	0.999961
ACADL	-1.04297	0.164559	0.999961
ACADM	-0.131733	0.595185	0.999961
ACADS	0.517634	0.327143	0.999961
ACADSB	-0.0264082	0.935434	0.999961
ACADVL	0.347829	0.261273	0.999961
ACAN	0.0344291	0.926676	0.999961
ACAP1	-0.568332	0.316282	0.999961
ACAP2	-0.0188396	0.942888	0.999961
ACAP3	0.277677	0.552461	0.999961
ACAT1	-0.0539034	0.875359	0.999961
ACAT2	-0.365962	0.121981	0.999961
ACBD3	-0.0877156	0.733534	0.999961
ACBD4	-0.735657	0.267814	0.999961
ACBD5	0.155621	0.592911	0.999961
ACBD6	-0.200802	0.456462	0.999961
ACBD7	0.452962	0.321165	0.999961
ACCS	0.220814	0.697992	0.999961
ACCSL	-0.0107894	0.998191	#N/A
ACD	-0.0168039	0.948425	0.999961
ACE	0.121382	0.80332	0.999961
ACE2	-0.55446	0.471676	0.999961
ACER1	-2.00221	0.637178	#N/A
ACER2	0.211564	0.633639	0.999961
ACER3	0.113286	0.75719	0.999961
ACHE	0.116121	0.721378	0.999961
ACIN1	0.0727122	0.741959	0.999961
ACKR1	-3.32236	0.421704	#N/A
ACKR2	1.09313	0.308126	#N/A
ACKR3	-0.230541	0.669615	0.999961
ACKR4	1.11169	0.13455	0.999961
ACLY	-0.231282	0.283789	0.999961
ACMSD	1.15261	0.548882	#N/A
ACO1	-0.080878	0.749925	0.999961
ACO2	-0.182584	0.43822	0.999961
ACOT1	-0.142922	0.843966	0.999961
ACOT11	-0.0280622	0.945172	0.999961
ACOT12	0.168486	0.902509	#N/A
ACOT13	-0.0585354	0.840905	0.999961
ACOT2	-0.286786	0.52884	0.999961
ACOT4	-0.185281	0.773678	0.999961
ACOT6	-2.00221	0.638727	#N/A
ACOT7	-0.306221	0.199606	0.999961
ACOT8	-0.209285	0.483948	0.999961
ACOT9	-0.00377273	0.98885	0.999961
ACOX1	-0.0278915	0.922598	0.999961
ACOX2	-0.918903	0.144738	0.999961
ACOX3	-0.100188	0.831059	0.999961
ACOXL	-0.281109	0.462974	0.999961
ACP1	-0.016336	0.94495	0.999961
ACP2	0.0510142	0.883325	0.999961
ACP5	0.0155874	0.982255	0.999961
ACP6	-0.0138281	0.96273	0.999961
ACP7	4.06057	0.129724	#N/A
ACR	-0.845104	0.610876	#N/A
ACRBP	-0.0745639	0.924878	0.999961
ACRV1	0.627788	0.385623	0.999961
ACSBG1	-0.00106011	0.997643	0.999961
ACSBG2	-0.530645	0.566462	0.999961
ACSF2	-0.11046	0.798189	0.999961
ACSF3	0.0621194	0.860543	0.999961
ACSL1	-0.172604	0.633062	0.999961
ACSL3	0.0437022	0.849126	0.999961
ACSL4	-0.382764	0.148036	0.999961
ACSL5	0.0714779	0.959732	#N/A
ACSL6	-0.569821	0.311604	0.999961
ACSM1	-3.3224	0.427875	0.999961
ACSM2A	-0.0107894	0.998191	#N/A
ACSM2B	-0.0107894	0.998191	#N/A
ACSM3	-0.505714	0.410156	0.999961
ACSM4	-0.0107894	0.998191	#N/A
ACSM5	4.06057	0.129724	#N/A
ACSM6	-0.114051	0.898941	0.999961
ACSS1	-0.0254649	0.964679	0.999961
ACSS2	-0.497017	0.156254	0.999961
ACSS3	-0.153908	0.638122	0.999961
ACTA1	0.203787	0.804485	0.999961
ACTA2	-0.165268	0.79334	0.999961
ACTB	-0.326422	0.124127	0.999961
ACTC1	-0.289679	0.657544	0.999961
ACTG1	-0.163309	0.439184	0.999961
ACTG2	0.416691	0.503646	0.999961
ACTL10	1.19845	0.193383	0.999961
ACTL6A	-0.064305	0.784622	0.999961
ACTL6B	1.02788	0.382877	#N/A
ACTL8	0.318522	0.556768	0.999961
ACTN1	-0.175648	0.431887	0.999961
ACTN2	0.232275	0.65804	0.999961
ACTN3	0.00163972	0.99847	0.999961
ACTN4	0.117577	0.596449	0.999961
ACTR10	-0.170276	0.52101	0.999961
ACTR1A	-0.218431	0.345664	0.999961
ACTR1B	0.251438	0.428032	0.999961
ACTR2	-0.0561625	0.811597	0.999961
ACTR3	-0.137851	0.569525	0.999961
ACTR3B	0.020149	0.944241	0.999961
ACTR3C	-2.80819	0.502031	#N/A
ACTR5	-0.153475	0.569442	0.999961
ACTR6	-0.209109	0.424197	0.999961
ACTR8	0.0964199	0.719727	0.999961
ACTRT1	3.14393	0.267846	#N/A
ACTRT2	0.346399	0.838392	#N/A
ACTRT3	-0.151773	0.770787	0.999961
ACVR1	-0.0182014	0.951352	0.999961
ACVR1B	0.209672	0.427367	0.999961
ACVR1C	0.113004	0.809127	0.999961
ACVR2A	-0.00712777	0.985106	0.999961
ACVR2B	0.390731	0.140944	0.999961
ACVRL1	-0.783682	0.373043	0.999961
ACY1	-0.0931883	0.792846	0.999961
ACY3	0.391371	0.660833	0.999961
ACYP1	0.129802	0.779778	0.999961
ACYP2	0.51286	0.341674	0.999961
ADA	-0.321793	0.416902	0.999961
ADAD1	0.168134	0.88473	0.999961
ADAD2	-0.800253	0.204885	0.999961
ADAL	0.00312533	0.992692	0.999961
ADAM10	0.0385818	0.872774	0.999961
ADAM11	0.286813	0.608307	0.999961
ADAM12	-0.545844	0.743182	#N/A
ADAM15	-0.416053	0.363919	0.999961
ADAM17	-0.038426	0.880998	0.999961
ADAM18	0.220738	0.831258	#N/A
ADAM19	0.0662038	0.792595	0.999961
ADAM2	-0.0107894	0.998191	#N/A
ADAM20	2.06924	0.214491	#N/A
ADAM21	-4.2476	0.309209	#N/A
ADAM22	-0.127003	0.713849	0.999961
ADAM23	-0.122259	0.749661	0.999961
ADAM28	-0.273207	0.790716	0.999961
ADAM29	-2.80826	0.501479	#N/A
ADAM32	1.26313	0.395909	#N/A
ADAM33	0.30946	0.540742	0.999961
ADAM5	-2.00215	0.637188	#N/A
ADAM7	-0.0107894	0.998191	#N/A
ADAM8	0.34999	0.572848	0.999961
ADAM9	0.0667806	0.814391	0.999961
ADAMDEC1	-2.00212	0.637194	#N/A
ADAMTS1	-0.367317	0.241011	0.999961
ADAMTS10	0.420581	0.34619	0.999961
ADAMTS12	0.0245055	0.93271	0.999961
ADAMTS13	0.636646	0.350641	0.999961
ADAMTS14	-0.0166548	0.983022	0.999961
ADAMTS15	0.474278	0.121593	0.999961
ADAMTS16	0.142832	0.767927	0.999961
ADAMTS17	0.076949	0.901436	0.999961
ADAMTS18	-0.232805	0.741674	0.999961
ADAMTS19	0.488434	0.488003	0.999961
ADAMTS2	0.620357	0.107939	0.999961
ADAMTS20	0.921022	0.0417964	0.999961
ADAMTS3	-0.153982	0.723307	0.999961
ADAMTS4	-1.06534	0.0717503	0.999961
ADAMTS5	-0.351519	0.613056	0.999961
ADAMTS6	0.0772522	0.907246	0.999961
ADAMTS7	0.161747	0.745731	0.999961
ADAMTS8	0.430317	0.374849	0.999961
ADAMTS9	-0.76801	0.0736426	0.999961
ADAMTSL1	-0.0593101	0.954382	0.999961
ADAMTSL2	-0.140531	0.818948	0.999961
ADAMTSL3	-0.438305	0.521506	0.999961
ADAMTSL4	0.0702079	0.862172	0.999961
ADAMTSL5	0.410142	0.471682	0.999961
ADAP1	0.23484	0.679686	0.999961
ADAP2	-0.555606	0.43876	0.999961
ADAR	-0.11383	0.619922	0.999961
ADARB1	0.100874	0.746249	0.999961
ADARB2	0.326966	0.617176	0.999961
ADAT1	0.215932	0.462666	0.999961
ADAT2	0.449469	0.266061	0.999961
ADAT3	0.168495	0.672267	0.999961
ADCK1	-0.119841	0.725867	0.999961
ADCK2	-0.1407	0.64004	0.999961
ADCK5	0.210729	0.689279	0.999961
ADCY1	-0.28377	0.30474	0.999961
ADCY10	-0.459868	0.689485	0.999961
ADCY2	0.136859	0.672195	0.999961
ADCY3	0.141372	0.602714	0.999961
ADCY4	-0.581604	0.592977	#N/A
ADCY5	-0.150486	0.740399	0.999961
ADCY6	0.584876	0.113006	0.999961
ADCY7	-0.244704	0.629715	0.999961
ADCY8	0.449361	0.523583	0.999961
ADCY9	-0.155892	0.566246	0.999961
ADCYAP1	-0.0107894	0.998195	#N/A
ADCYAP1R1	-0.0515771	0.901949	0.999961
ADD1	-0.0885984	0.703269	0.999961
ADD2	0.04445	0.855818	0.999961
ADD3	-0.0808388	0.770002	0.999961
ADGB	-0.0107894	0.998191	#N/A
ADGRA1	-0.016516	0.983318	0.999961
ADGRA2	0.127824	0.653328	0.999961
ADGRA3	0.129249	0.591275	0.999961
ADGRB1	0.384138	0.422524	0.999961
ADGRB2	-0.268181	0.617088	0.999961
ADGRB3	0.388897	0.682565	0.999961
ADGRD1	-0.356188	0.503321	0.999961
ADGRD2	0.712675	0.353809	0.999961
ADGRE1	-0.231529	0.648206	0.999961
ADGRE2	0.738142	0.177	0.999961
ADGRE3	3.14393	0.267846	#N/A
ADGRE4P	-0.845347	0.609306	0.999961
ADGRE5	-0.0614842	0.903762	0.999961
ADGRF1	-4.45911	0.278044	#N/A
ADGRF2	-6.12885	0.136252	0.999961
ADGRF3	0.924642	0.2256	0.999961
ADGRF4	-0.180097	0.901067	#N/A
ADGRF5	0.809476	0.481885	#N/A
ADGRG1	-0.674485	0.263524	0.999961
ADGRG2	0.0570247	0.90095	0.999961
ADGRG3	-0.895531	0.413925	0.999961
ADGRG4	-2.80826	0.501722	#N/A
ADGRG5	-0.834312	0.0855963	0.999961
ADGRG6	-0.369746	0.473244	0.999961
ADGRG7	4.06057	0.135914	#N/A
ADGRL1	0.142073	0.589682	0.999961
ADGRL2	-0.048191	0.836062	0.999961
ADGRL3	-0.0376802	0.940542	0.999961
ADGRL4	-5.92815	0.153084	0.999961
ADGRV1	0.245589	0.398916	0.999961
ADH1C	-0.0107894	0.998191	#N/A
ADH4	-0.0107894	0.998191	#N/A
ADH5	-0.207372	0.397814	0.999961
ADH6	0.379738	0.747445	#N/A
ADHFE1	0.308498	0.687178	0.999961
ADI1	-0.238109	0.331441	0.999961
ADIG	-2.00212	0.637194	#N/A
ADIPOQ	3.14393	0.267846	#N/A
ADIPOR1	-0.22247	0.365077	0.999961
ADIPOR2	0.0724078	0.741491	0.999961
ADIRF	-2.80832	0.500228	#N/A
ADK	-0.215131	0.535951	0.999961
ADM	-0.105157	0.845346	0.999961
ADM2	0.503181	0.160887	0.999961
ADM5	0.267643	0.61831	0.999961
ADNP	0.0276161	0.907537	0.999961
ADNP2	-0.0299874	0.902246	0.999961
ADO	-0.105116	0.692187	0.999961
ADORA1	-0.751827	0.0993609	0.999961
ADORA2A	0.0785382	0.834477	0.999961
ADORA2B	-0.203236	0.71455	0.999961
ADORA3	-0.0107894	0.998194	#N/A
ADPGK	-0.0220471	0.931643	0.999961
ADPRH	-0.266311	0.618453	0.999961
ADPRHL1	-0.413735	0.482004	0.999961
ADPRM	-0.192724	0.690048	0.999961
ADRA1A	-0.249419	0.770524	0.999961
ADRA1B	-0.0609646	0.931117	0.999961
ADRA1D	-0.293981	0.7882	0.999961
ADRA2A	0.305473	0.730878	0.999961
ADRA2B	0.0230549	0.969342	0.999961
ADRA2C	-0.105195	0.792138	0.999961
ADRB1	0.201842	0.823936	0.999961
ADRB2	0.0195896	0.980904	0.999961
ADRB3	-0.293608	0.780256	0.999961
ADRM1	-0.259818	0.253498	0.999961
ADSL	-0.15174	0.517228	0.999961
ADTRP	-5.20902	0.212064	#N/A
AEBP1	-0.16608	0.557624	0.999961
AEBP2	0.0571445	0.815762	0.999961
AEN	-0.0539467	0.82276	0.999961
AFAP1	0.260944	0.259436	0.999961
AFAP1L1	-0.140436	0.708247	0.999961
AFAP1L2	-0.404169	0.484943	0.999961
AFDN	0.173495	0.466346	0.999961
AFF1	0.167164	0.474724	0.999961
AFF2	-0.150958	0.584725	0.999961
AFF3	-0.801278	0.315599	0.999961
AFF4	0.0389154	0.874751	0.999961
AFG3L2	-0.00606247	0.980107	0.999961
AFMID	-0.14523	0.623735	0.999961
AFP	-0.735925	0.575721	0.999961
AFTPH	0.00782782	0.979056	0.999961
AGA	-0.110619	0.792879	0.999961
AGAP1	0.136758	0.591465	0.999961
AGAP11	-2.80838	0.504829	#N/A
AGAP2	-0.444456	0.478986	0.999961
AGAP3	-0.00961804	0.973821	0.999961
AGAP4	0.326926	0.360764	0.999961
AGAP5	0.609638	0.391987	0.999961
AGAP6	0.182659	0.621616	0.999961
AGAP7P	-0.372278	0.674729	0.999961
AGAP9	0.26555	0.477246	0.999961
AGBL1	-0.167509	0.92292	#N/A
AGBL2	-0.0107894	0.998191	#N/A
AGBL3	0.169072	0.789894	0.999961
AGBL4	0.328393	0.494255	0.999961
AGBL5	0.00905747	0.973563	0.999961
AGER	0.120741	0.794053	0.999961
AGFG1	-0.0997012	0.667464	0.999961
AGFG2	-0.241355	0.569149	0.999961
AGGF1	-0.741757	0.188139	0.999961
AGK	-0.0322046	0.904934	0.999961
AGL	-0.0416811	0.860832	0.999961
AGMAT	0.0358826	0.942705	0.999961
AGMO	-0.306334	0.680894	0.999961
AGO1	0.370831	0.117736	0.999961
AGO2	0.132819	0.587645	0.999961
AGO3	0.157612	0.586885	0.999961
AGO4	0.496972	0.15455	0.999961
AGPAT1	-0.0889416	0.708847	0.999961
AGPAT2	-0.162458	0.608172	0.999961
AGPAT3	0.113395	0.803736	0.999961
AGPAT4	0.127435	0.655781	0.999961
AGPAT5	0.160477	0.607405	0.999961
AGPS	-0.120651	0.614535	0.999961
AGR2	-4.24773	0.300088	#N/A
AGRN	0.136975	0.700195	0.999961
AGRP	-0.0107894	0.998191	#N/A
AGT	-0.0107894	0.998191	#N/A
AGTPBP1	0.121302	0.650091	0.999961
AGTR1	1.64025	0.147997	0.999961
AGTRAP	-0.128554	0.654233	0.999961
AGXT	1.15261	0.533448	#N/A
AGXT2	1.15257	0.532784	#N/A
AHCTF1	-0.141019	0.540808	0.999961
AHCY	-0.088525	0.675663	0.999961
AHCYL1	-0.0747998	0.747609	0.999961
AHCYL2	0.0829923	0.769247	0.999961
AHDC1	0.120363	0.673156	0.999961
AHI1	0.309226	0.363867	0.999961
AHNAK	0.29306	0.309055	0.999961
AHNAK2	-0.296036	0.646653	0.999961
AHR	0.364281	0.432959	0.999961
AHRR	-0.364604	0.607423	0.999961
AHSA1	-0.0823164	0.726554	0.999961
AHSG	-1.30455	0.424007	#N/A
AHSP	-1.37201	0.197988	0.999961
AICDA	-0.243704	0.713712	0.999961
AIDA	-0.213448	0.370166	0.999961
AIF1	-5.08683	0.220472	#N/A
AIF1L	-0.046753	0.842733	0.999961
AIFM1	-0.122954	0.597695	0.999961
AIFM2	-0.065793	0.864196	0.999961
AIFM3	-0.256933	0.748382	0.999961
AIG1	-0.137018	0.698369	0.999961
AIM2	1.30498	0.315509	#N/A
AIMP1	-0.188119	0.460603	0.999961
AIMP2	-0.314662	0.189613	0.999961
AIP	-0.0375129	0.909114	0.999961
AIPL1	0.628169	0.385068	0.999961
AIRE	-0.553683	0.44767	0.999961
AJAP1	0.0124558	0.973399	0.999961
AJUBA	0.199809	0.599153	0.999961
AK1	0.469685	0.306637	0.999961
AK2	-0.121957	0.604945	0.999961
AK3	0.139643	0.635298	0.999961
AK4	-0.0824457	0.742858	0.999961
AK5	0.586194	0.308966	0.999961
AK6	-0.250171	0.350663	0.999961
AK7	-0.895733	0.414956	0.999961
AK8	0.0190029	0.985822	0.999961
AK9	-0.387162	0.484635	0.999961
AKAIN1	-0.0107894	0.998191	#N/A
AKAP1	0.0853252	0.723273	0.999961
AKAP10	-0.031485	0.90377	0.999961
AKAP11	0.00529206	0.985714	0.999961
AKAP12	0.338891	0.139795	0.999961
AKAP13	0.183451	0.480204	0.999961
AKAP14	-4.00016	0.338873	#N/A
AKAP17A	0.257796	0.272565	0.999961
AKAP3	0.32146	0.548101	0.999961
AKAP4	-2.80829	0.503353	#N/A
AKAP5	0.196224	0.732714	0.999961
AKAP6	-0.167521	0.787573	0.999961
AKAP7	-0.0722617	0.860733	0.999961
AKAP8	-0.0720613	0.769955	0.999961
AKAP8L	0.0548061	0.820171	0.999961
AKAP9	0.292013	0.322628	0.999961
AKIP1	-0.120094	0.747606	0.999961
AKIRIN1	-0.0309702	0.890069	0.999961
AKIRIN2	-0.093899	0.712468	0.999961
AKNA	-0.063042	0.815476	0.999961
AKNAD1	-3.32223	0.428742	#N/A
AKR1A1	-0.00225733	0.992683	0.999961
AKR1B1	0.0518073	0.82268	0.999961
AKR1B10	-0.0107894	0.998198	#N/A
AKR1B15	-3.32245	0.42209	#N/A
AKR1C1	-0.915108	0.227778	0.999961
AKR1C2	-1.01031	0.156339	0.999961
AKR1C3	-0.414398	0.47499	0.999961
AKR1C4	-0.0107894	0.998191	#N/A
AKR1C8P	-0.0107894	0.998191	#N/A
AKR1D1	-4.80708	0.246738	#N/A
AKR1E2	0.128132	0.825257	0.999961
AKR7A2	-0.0135889	0.961536	0.999961
AKR7A3	0.369796	0.578045	0.999961
AKR7L	-0.452868	0.520925	0.999961
AKT1	0.0202856	0.937705	0.999961
AKT1S1	-0.132601	0.602438	0.999961
AKT2	0.0249189	0.918897	0.999961
AKT3	-0.196609	0.519578	0.999961
AKTIP	0.127761	0.668189	0.999961
ALAD	0.0511771	0.87911	0.999961
ALAS1	0.167866	0.504235	0.999961
ALAS2	0.071348	0.953988	#N/A
ALB	-0.0107894	0.998192	#N/A
ALCAM	-0.245905	0.412424	0.999961
ALDH16A1	-0.23155	0.485042	0.999961
ALDH18A1	0.0549249	0.818976	0.999961
ALDH1A1	-0.335664	0.649503	0.999961
ALDH1A2	0.38696	0.702519	0.999961
ALDH1A3	0.00883344	0.981135	0.999961
ALDH1B1	-0.198614	0.443355	0.999961
ALDH1L1	-0.104272	0.892757	0.999961
ALDH1L2	0.526493	0.236451	0.999961
ALDH2	-0.436357	0.141964	0.999961
ALDH3A1	0.749056	0.595001	#N/A
ALDH3A2	-0.0483281	0.841829	0.999961
ALDH3B1	0.0445037	0.957671	0.999961
ALDH3B2	0.346528	0.838542	#N/A
ALDH4A1	0.0423929	0.880968	0.999961
ALDH5A1	0.220722	0.518017	0.999961
ALDH6A1	-0.0860752	0.81541	0.999961
ALDH7A1	0.10838	0.651891	0.999961
ALDH8A1	-4.24773	0.306308	#N/A
ALDH9A1	-0.19018	0.439708	0.999961
ALDOA	0.19782	0.335677	0.999961
ALDOB	-2.80826	0.505123	#N/A
ALDOC	0.28046	0.264562	0.999961
ALG1	-0.0605035	0.826912	0.999961
ALG10	0.322179	0.282757	0.999961
ALG10B	0.311439	0.389016	0.999961
ALG11	0.0623654	0.880133	0.999961
ALG12	0.0328205	0.912531	0.999961
ALG13	0.193529	0.452838	0.999961
ALG14	-0.218966	0.641321	0.999961
ALG1L	0.215794	0.71914	0.999961
ALG1L2	-0.298062	0.728713	0.999961
ALG2	0.0772971	0.787827	0.999961
ALG3	-0.0960909	0.708727	0.999961
ALG5	-0.079787	0.829185	0.999961
ALG6	0.00504267	0.985988	0.999961
ALG8	-0.00939257	0.969775	0.999961
ALG9	-0.0295135	0.942605	0.999961
ALK	-3.32245	0.425794	#N/A
ALKAL1	-0.312602	0.712432	0.999961
ALKAL2	-0.0418508	0.965625	0.999961
ALKBH1	-0.211504	0.477928	0.999961
ALKBH2	-0.333832	0.305301	0.999961
ALKBH3	-0.274592	0.456997	0.999961
ALKBH4	-0.0415865	0.902668	0.999961
ALKBH5	0.116562	0.612412	0.999961
ALKBH6	0.0245815	0.94266	0.999961
ALKBH7	-0.0336002	0.900213	0.999961
ALKBH8	0.0878068	0.830192	0.999961
ALLC	2.62522	0.0997206	#N/A
ALMS1	0.04756	0.856977	0.999961
ALOX12	0.258638	0.642942	0.999961
ALOX12B	0.537659	0.43022	0.999961
ALOX15	-0.182796	0.838256	0.999961
ALOX15B	-0.845347	0.613503	#N/A
ALOX5	-0.216483	0.762991	0.999961
ALOX5AP	-0.0107894	0.998191	#N/A
ALOXE3	-1.65249	0.293019	0.999961
ALPI	-0.0107894	0.998191	#N/A
ALPK1	0.172246	0.851345	0.999961
ALPK2	-1.85446	0.0527511	0.999961
ALPK3	-0.0121326	0.967171	0.999961
ALPL	0.0748653	0.742612	0.999961
ALPP	-0.759681	0.13415	0.999961
ALS2	0.188004	0.47738	0.999961
ALS2CL	0.479806	0.268307	0.999961
ALX1	-0.0878358	0.860452	0.999961
ALX3	-0.120601	0.789605	0.999961
ALX4	-2.19953	0.0584843	0.999961
ALYREF	0.0223114	0.928137	0.999961
AMACR	-0.0830706	0.826178	0.999961
AMBP	-4.24778	0.30229	#N/A
AMBRA1	0.0298428	0.907131	0.999961
AMD1	-0.209271	0.348984	0.999961
AMDHD1	0.0350142	0.968582	0.999961
AMDHD2	0.114092	0.743402	0.999961
AMELY	-2.00212	0.637194	#N/A
AMER1	0.240893	0.381028	0.999961
AMER2	-0.0444018	0.954472	0.999961
AMER3	-0.0827148	0.893162	0.999961
AMFR	0.0760918	0.773833	0.999961
AMH	0.779771	0.150478	0.999961
AMHR2	-1.24999	0.317028	0.999961
AMIGO1	0.187678	0.728731	0.999961
AMIGO2	-0.330997	0.61091	0.999961
AMIGO3	-0.0107894	0.998199	#N/A
AMMECR1	-0.133019	0.628578	0.999961
AMMECR1L	0.0965929	0.730062	0.999961
AMN	1.11141	0.143209	0.999961
AMN1	-0.0923474	0.826417	0.999961
AMOT	0.261703	0.446791	0.999961
AMOTL1	0.345178	0.242999	0.999961
AMOTL2	0.173433	0.515518	0.999961
AMPD1	-2.00215	0.637188	#N/A
AMPD2	0.0992141	0.727824	0.999961
AMPD3	0.32796	0.494228	0.999961
AMPH	-0.170682	0.775864	0.999961
AMT	0.365454	0.184842	0.999961
AMY2B	0.419234	0.568022	0.999961
AMZ1	0.160726	0.795361	0.999961
AMZ2	-0.128256	0.595891	0.999961
ANAPC1	0.0249415	0.916675	0.999961
ANAPC10	-0.295988	0.379298	0.999961
ANAPC11	0.0828725	0.75779	0.999961
ANAPC13	-0.153011	0.600783	0.999961
ANAPC15	-0.0102574	0.97071	0.999961
ANAPC16	0.0066731	0.980362	0.999961
ANAPC2	0.127966	0.702588	0.999961
ANAPC4	-0.07923	0.772128	0.999961
ANAPC5	-0.0359734	0.87659	0.999961
ANAPC7	0.00255354	0.991271	0.999961
ANG	0.175193	0.820794	0.999961
ANGEL1	0.373815	0.187026	0.999961
ANGEL2	-0.113318	0.67349	0.999961
ANGPT1	0.0211377	0.960797	0.999961
ANGPT2	-2.80832	0.503645	#N/A
ANGPT4	0.379701	0.751727	#N/A
ANGPTL1	-0.167733	0.918886	#N/A
ANGPTL2	-0.653132	0.181728	0.999961
ANGPTL3	1.02781	0.353671	#N/A
ANGPTL4	0.225099	0.700258	0.999961
ANGPTL5	-2.80823	0.500243	#N/A
ANGPTL6	-0.326322	0.779509	0.999961
ANGPTL7	-2.00215	0.637188	#N/A
ANGPTL8	0.370608	0.797361	#N/A
ANHX	3.14393	0.267846	#N/A
ANK1	-0.295876	0.512805	0.999961
ANK2	0.355851	0.253469	0.999961
ANK3	0.0953297	0.729118	0.999961
ANKAR	-0.0703009	0.925075	0.999961
ANKDD1A	0.540268	0.309353	0.999961
ANKDD1B	-0.895836	0.114049	0.999961
ANKEF1	0.22716	0.435733	0.999961
ANKFY1	0.301398	0.191722	0.999961
ANKH	-0.0153049	0.957097	0.999961
ANKHD1	0.176538	0.445296	0.999961
ANKIB1	0.272726	0.323656	0.999961
ANKK1	3.14393	0.272548	#N/A
ANKLE1	-0.0510954	0.922323	0.999961
ANKLE2	0.148077	0.539944	0.999961
ANKMY1	0.197125	0.67676	0.999961
ANKMY2	0.115563	0.712436	0.999961
ANKRA2	0.168706	0.643433	0.999961
ANKRD1	-0.888637	0.081791	0.999961
ANKRD10	-0.0520023	0.858682	0.999961
ANKRD11	0.20733	0.370872	0.999961
ANKRD12	0.207178	0.478013	0.999961
ANKRD13A	0.0978003	0.719296	0.999961
ANKRD13B	0.497834	0.175915	0.999961
ANKRD13C	-0.013611	0.958318	0.999961
ANKRD13D	0.123519	0.741271	0.999961
ANKRD16	0.253925	0.541006	0.999961
ANKRD17	0.0171732	0.942985	0.999961
ANKRD2	0.147869	0.864841	0.999961
ANKRD20A1	-1.09303	0.501866	#N/A
ANKRD23	1.04538	0.0645453	0.999961
ANKRD26	0.110794	0.708626	0.999961
ANKRD26P1	-1.22959	0.287012	0.999961
ANKRD27	0.0263019	0.921861	0.999961
ANKRD28	0.233447	0.334381	0.999961
ANKRD30A	-0.0107894	0.998191	#N/A
ANKRD30B	-0.402743	0.703792	0.999961
ANKRD31	-0.0743215	0.924801	0.999961
ANKRD33	1.34075	0.231709	0.999961
ANKRD34B	0.748942	0.602594	#N/A
ANKRD36B	0.15122	0.769498	0.999961
ANKRD36C	-0.186545	0.772266	0.999961
ANKRD37	0.488171	0.380801	0.999961
ANKRD39	0.211292	0.620322	0.999961
ANKRD40	-0.030757	0.895196	0.999961
ANKRD44	-0.144564	0.850242	0.999961
ANKRD45	-0.627868	0.424904	0.999961
ANKRD46	-0.0159176	0.954953	0.999961
ANKRD49	0.108115	0.812398	0.999961
ANKRD50	0.0519195	0.856182	0.999961
ANKRD52	0.286706	0.242751	0.999961
ANKRD53	0.737699	0.339176	0.999961
ANKRD54	0.0944619	0.794352	0.999961
ANKRD6	0.050437	0.929311	0.999961
ANKRD61	1.56834	0.0297322	0.999961
ANKRD7	0.435765	0.531246	0.999961
ANKRD9	0.231665	0.524233	0.999961
ANKS1A	-0.0125216	0.961033	0.999961
ANKS1B	0.213013	0.755243	0.999961
ANKS3	0.180563	0.603082	0.999961
ANKS4B	0.697333	0.497126	#N/A
ANKS6	0.024937	0.926409	0.999961
ANKZF1	0.692938	0.0128473	0.999961
ANLN	-0.127429	0.587477	0.999961
ANO1	-0.474733	0.418554	0.999961
ANO10	0.0427741	0.871899	0.999961
ANO2	0.508035	0.266935	0.999961
ANO3	1.81905	0.190459	#N/A
ANO4	-0.483747	0.194137	0.999961
ANO5	0.120071	0.712592	0.999961
ANO6	0.0404545	0.865504	0.999961
ANO7	0.16822	0.729417	0.999961
ANO8	0.498485	0.113853	0.999961
ANO9	0.804743	0.235179	0.999961
ANOS1	0.179928	0.572291	0.999961
ANP32A	0.182294	0.51683	0.999961
ANP32B	-0.139505	0.600608	0.999961
ANP32E	-0.215274	0.394335	0.999961
ANPEP	0.0537535	0.93098	0.999961
ANTXR1	0.0715214	0.83525	0.999961
ANTXR2	-0.180527	0.703571	0.999961
ANTXRL	-0.0107894	0.998195	#N/A
ANXA1	-1.16094	1.78849e-05	0.0475994
ANXA11	-0.189141	0.443494	0.999961
ANXA2	-0.183635	0.414311	0.999961
ANXA2R	0.370795	0.767903	#N/A
ANXA3	-0.550476	0.0614154	0.999961
ANXA4	-0.247753	0.58014	0.999961
ANXA5	-0.21235	0.362466	0.999961
ANXA6	-0.0741842	0.736878	0.999961
ANXA7	-0.104871	0.669591	0.999961
ANXA8	-1.32069	0.125764	0.999961
ANXA8L1	-1.55141	0.0677598	0.999961
ANXA9	0.185526	0.811199	0.999961
AOAH	-3.70066	0.374953	#N/A
AOC1	2.06915	0.220477	#N/A
AOC2	0.768752	0.11416	0.999961
AOC3	0.143748	0.810723	0.999961
AOX1	0.309064	0.501349	0.999961
AP1AR	0.0402833	0.889586	0.999961
AP1B1	-0.0822303	0.733995	0.999961
AP1G1	-0.0586264	0.807027	0.999961
AP1G2	0.42303	0.131478	0.999961
AP1M1	-0.0314594	0.910421	0.999961
AP1M2	0.115586	0.658678	0.999961
AP1S1	-0.253414	0.352049	0.999961
AP1S2	-0.0694845	0.811786	0.999961
AP1S3	-0.120648	0.802693	0.999961
AP2A1	-0.0590222	0.803414	0.999961
AP2A2	-0.114972	0.659344	0.999961
AP2B1	-0.0833831	0.694573	0.999961
AP2M1	-0.163491	0.468172	0.999961
AP2S1	-0.0920414	0.697639	0.999961
AP3B1	0.0657189	0.786719	0.999961
AP3B2	-0.310562	0.384466	0.999961
AP3D1	-0.0361287	0.869162	0.999961
AP3M1	0.0319192	0.901025	0.999961
AP3M2	0.177794	0.538531	0.999961
AP3S1	-0.0599877	0.823886	0.999961
AP3S2	-0.0960282	0.74557	0.999961
AP4B1	0.133057	0.64326	0.999961
AP4E1	0.176569	0.560078	0.999961
AP4M1	-0.108142	0.755256	0.999961
AP4S1	-0.107334	0.801199	0.999961
AP5B1	-0.224672	0.565829	0.999961
AP5M1	0.00248515	0.992784	0.999961
AP5S1	0.17603	0.632178	0.999961
AP5Z1	0.133099	0.668361	0.999961
APAF1	0.119475	0.666331	0.999961
APBA1	-0.17962	0.690566	0.999961
APBA2	0.110519	0.744145	0.999961
APBA3	-0.112496	0.727884	0.999961
APBB1	-0.103789	0.72509	0.999961
APBB1IP	-0.016084	0.984525	0.999961
APBB2	0.198556	0.499179	0.999961
APBB3	0.747776	0.0574402	0.999961
APC	-0.0266249	0.927352	0.999961
APC2	0.160786	0.740766	0.999961
APCDD1	-0.660721	0.228389	0.999961
APCDD1L	-0.707392	0.210735	0.999961
APEH	-0.0256901	0.913209	0.999961
APELA	-0.465516	0.352875	0.999961
APEX1	-0.166177	0.467732	0.999961
APEX2	-0.190294	0.437576	0.999961
APH1A	-0.136701	0.592846	0.999961
APH1B	0.518589	0.358005	0.999961
API5	-0.0847745	0.72591	0.999961
APIP	-0.124123	0.658893	0.999961
APLF	-0.0732078	0.883081	0.999961
APLN	-0.577473	0.227433	0.999961
APLNR	-0.562437	0.262344	0.999961
APLP1	-0.212943	0.686051	0.999961
APLP2	0.184385	0.385535	0.999961
APMAP	0.0145043	0.954665	0.999961
APOA1	-1.2302	0.251986	0.999961
APOA2	-3.32223	0.428814	#N/A
APOA5	2.06921	0.21519	#N/A
APOB	-0.00487177	0.991988	0.999961
APOBEC1	-2.80823	0.50285	#N/A
APOBEC2	0.379457	0.754135	#N/A
APOBEC3A	-0.167733	0.919622	#N/A
APOBEC3B	-1.67343	0.0335343	0.999961
APOBEC3C	-0.212327	0.550714	0.999961
APOBEC3D	-0.0673409	0.900628	0.999961
APOBEC3F	-0.0786142	0.871712	0.999961
APOBEC3G	-0.476189	0.338094	0.999961
APOBEC3H	-0.259485	0.807128	0.999961
APOBEC4	-0.0107894	0.998191	#N/A
APOBR	-0.54575	0.743861	0.999961
APOC1	-0.406047	0.14164	0.999961
APOC2	2.06915	0.19465	#N/A
APOC3	-2.00215	0.637188	#N/A
APOC4	-3.70071	0.374528	#N/A
APOD	0.346435	0.84126	#N/A
APOE	-0.172333	0.450857	0.999961
APOF	-2.00215	0.638805	#N/A
APOL1	-0.167582	0.919817	#N/A
APOL2	0.114488	0.716784	0.999961
APOL3	-1.04206	0.336286	0.999961
APOL4	-2.00212	0.637194	#N/A
APOL6	1.34075	0.22861	#N/A
APOLD1	0.622766	0.446084	0.999961
APOM	0.0113897	0.987843	0.999961
APOO	-0.255484	0.347055	0.999961
APOOL	0.0807466	0.764369	0.999961
APP	0.0409277	0.855714	0.999961
APPBP2	-0.0136631	0.968573	0.999961
APPL1	0.158835	0.552252	0.999961
APPL2	0.211418	0.45779	0.999961
APRT	-0.18658	0.461778	0.999961
APTX	-0.00462842	0.986384	0.999961
AQP1	0.242533	0.769959	0.999961
AQP10	-0.0107894	0.998191	#N/A
AQP11	0.131633	0.8072	0.999961
AQP12A	-2.00221	0.637178	#N/A
AQP12B	-0.0107894	0.998191	#N/A
AQP3	0.0236055	0.958469	0.999961
AQP4	0.0746696	0.936037	0.999961
AQP5	-0.763579	0.332272	0.999961
AQP6	-2.80829	0.503285	#N/A
AQP7	-2.00221	0.637178	#N/A
AQP8	-0.0107894	0.998191	#N/A
AQP9	-0.0107894	0.998191	#N/A
AQR	-0.067136	0.773377	0.999961
AR	-0.0279931	0.943446	0.999961
ARAF	-0.116594	0.641289	0.999961
ARAP1	0.256537	0.298798	0.999961
ARAP2	1.34103	0.241251	0.999961
ARAP3	-0.204358	0.483024	0.999961
ARC	-0.303549	0.614787	0.999961
ARCN1	-0.00461086	0.984241	0.999961
AREG	-0.179503	0.875373	0.999961
AREL1	-0.0282184	0.914759	0.999961
ARF1	-0.43437	0.0564662	0.999961
ARF3	0.0875411	0.69178	0.999961
ARF4	-0.0132895	0.958259	0.999961
ARF5	-0.143063	0.58442	0.999961
ARF6	-0.155605	0.510129	0.999961
ARFGAP1	0.0774369	0.797827	0.999961
ARFGAP2	-0.111604	0.663624	0.999961
ARFGAP3	0.0119802	0.96707	0.999961
ARFGEF1	0.133863	0.570919	0.999961
ARFGEF2	0.0661917	0.77238	0.999961
ARFGEF3	0.388896	0.386257	0.999961
ARFIP1	-0.334117	0.242294	0.999961
ARFIP2	-0.0747732	0.778661	0.999961
ARFRP1	0.318238	0.311589	0.999961
ARG1	-1.16522	0.0996758	0.999961
ARG2	-0.325002	0.249928	0.999961
ARGFX	-2.00221	0.637283	#N/A
ARGLU1	0.0124022	0.959321	0.999961
ARHGAP1	-0.0451856	0.857264	0.999961
ARHGAP10	-0.30626	0.382048	0.999961
ARHGAP11A	-0.0473563	0.840426	0.999961
ARHGAP11B	0.110124	0.743837	0.999961
ARHGAP12	-0.033168	0.902502	0.999961
ARHGAP15	-0.0107894	0.998191	#N/A
ARHGAP17	-0.10813	0.653126	0.999961
ARHGAP18	-0.0744271	0.854007	0.999961
ARHGAP19	-0.0950179	0.693492	0.999961
ARHGAP20	3.33865	0.029582	#N/A
ARHGAP21	0.0437847	0.873249	0.999961
ARHGAP22	0.139715	0.683931	0.999961
ARHGAP23	0.193182	0.414983	0.999961
ARHGAP24	-0.422981	0.585701	0.999961
ARHGAP25	-0.12858	0.84864	0.999961
ARHGAP26	-0.109749	0.692038	0.999961
ARHGAP27	0.0174892	0.962613	0.999961
ARHGAP28	-0.0208545	0.965619	0.999961
ARHGAP29	-0.307566	0.208211	0.999961
ARHGAP30	-0.0301004	0.968244	0.999961
ARHGAP31	-0.152606	0.742741	0.999961
ARHGAP32	0.156469	0.592864	0.999961
ARHGAP33	0.102246	0.791158	0.999961
ARHGAP35	-0.0347965	0.888731	0.999961
ARHGAP36	0.048565	0.927549	0.999961
ARHGAP39	0.232387	0.459997	0.999961
ARHGAP4	-0.0126768	0.9833	0.999961
ARHGAP40	-0.166689	0.667303	0.999961
ARHGAP42	-0.0389344	0.917482	0.999961
ARHGAP44	0.112575	0.668789	0.999961
ARHGAP45	-0.035958	0.913526	0.999961
ARHGAP5	-0.017009	0.947576	0.999961
ARHGAP6	-0.195423	0.812456	0.999961
ARHGAP8	0.0926094	0.753942	0.999961
ARHGAP9	0.259353	0.646664	0.999961
ARHGDIA	-0.569251	0.0180557	0.999961
ARHGDIB	-0.553586	0.214844	0.999961
ARHGDIG	0.169342	0.729356	0.999961
ARHGEF1	-0.130256	0.672118	0.999961
ARHGEF10	0.0677115	0.804091	0.999961
ARHGEF10L	0.131628	0.64885	0.999961
ARHGEF11	-0.037655	0.881332	0.999961
ARHGEF12	0.164339	0.503222	0.999961
ARHGEF15	-0.320582	0.697229	0.999961
ARHGEF16	-0.0914389	0.782451	0.999961
ARHGEF17	0.28242	0.443726	0.999961
ARHGEF18	0.0551977	0.816279	0.999961
ARHGEF19	0.0315875	0.94533	0.999961
ARHGEF2	0.0766943	0.780694	0.999961
ARHGEF25	-0.263181	0.535218	0.999961
ARHGEF26	0.00259215	0.994248	0.999961
ARHGEF28	-0.544304	0.487107	0.999961
ARHGEF3	-0.0239386	0.954574	0.999961
ARHGEF33	-0.140236	0.796985	0.999961
ARHGEF37	-0.17954	0.873177	0.999961
ARHGEF38	-2.00212	0.638854	#N/A
ARHGEF39	-0.0931651	0.754706	0.999961
ARHGEF4	-0.385946	0.456426	0.999961
ARHGEF40	-0.323957	0.430249	0.999961
ARHGEF5	-0.0728593	0.788093	0.999961
ARHGEF6	-0.12887	0.823027	0.999961
ARHGEF7	0.0993095	0.717966	0.999961
ARHGEF9	-0.271137	0.305242	0.999961
ARID1A	0.163557	0.486709	0.999961
ARID1B	0.0943144	0.70995	0.999961
ARID2	0.201566	0.434186	0.999961
ARID3A	-0.175856	0.469584	0.999961
ARID3B	-0.0602579	0.797155	0.999961
ARID3C	-0.545937	0.722546	#N/A
ARID4A	0.198152	0.559569	0.999961
ARID4B	0.0843863	0.747993	0.999961
ARID5A	0.0473958	0.915997	0.999961
ARID5B	-0.215958	0.713567	0.999961
ARIH1	0.011976	0.959101	0.999961
ARIH2	0.124787	0.601358	0.999961
ARIH2OS	0.371879	0.56219	0.999961
ARL1	-0.0112772	0.963228	0.999961
ARL10	0.624003	0.0722725	0.999961
ARL11	-0.373004	0.662344	0.999961
ARL13A	-0.0107894	0.998191	#N/A
ARL13B	0.0409128	0.903638	0.999961
ARL14	0.346341	0.846018	#N/A
ARL14EP	-0.18503	0.529407	0.999961
ARL15	-0.134471	0.725355	0.999961
ARL16	-0.021457	0.936307	0.999961
ARL17A	0.752984	0.00382358	0.999961
ARL2	-0.356198	0.174101	0.999961
ARL2BP	-0.296473	0.261723	0.999961
ARL3	-0.237774	0.455731	0.999961
ARL4A	-0.266561	0.439314	0.999961
ARL4C	-0.208667	0.594073	0.999961
ARL4D	-0.0475725	0.893919	0.999961
ARL5A	-0.0747495	0.793594	0.999961
ARL5B	-0.0558038	0.828864	0.999961
ARL5C	1.30509	0.340689	#N/A
ARL6	0.215583	0.652027	0.999961
ARL6IP1	-0.104294	0.648588	0.999961
ARL6IP4	0.103564	0.655867	0.999961
ARL6IP5	-0.015335	0.962778	0.999961
ARL6IP6	0.0778565	0.780862	0.999961
ARL8A	-0.0608312	0.85848	0.999961
ARL8B	-0.0567968	0.837091	0.999961
ARL9	-1.61976	0.12602	0.999961
ARMC1	-0.098022	0.709915	0.999961
ARMC10	0.0865205	0.754175	0.999961
ARMC12	-0.643111	0.458145	0.999961
ARMC2	-0.12269	0.814474	0.999961
ARMC3	1.09315	0.34886	#N/A
ARMC4	1.31436	0.0732557	0.999961
ARMC5	-0.0769943	0.849924	0.999961
ARMC6	-0.221692	0.374825	0.999961
ARMC7	0.0785307	0.813295	0.999961
ARMC8	0.0135269	0.958855	0.999961
ARMC9	-0.0657159	0.818644	0.999961
ARMCX1	-0.220284	0.436541	0.999961
ARMCX2	-0.336744	0.180812	0.999961
ARMCX3	-0.119737	0.672437	0.999961
ARMCX4	-0.0154637	0.968837	0.999961
ARMCX5	0.0345865	0.903454	0.999961
ARMCX6	0.0661414	0.827945	0.999961
ARMS2	4.06057	0.129724	#N/A
ARMT1	-0.130319	0.579033	0.999961
ARNT	-0.169479	0.537753	0.999961
ARNT2	-0.0631744	0.916738	0.999961
ARNTL	-0.172101	0.694905	0.999961
ARNTL2	0.190302	0.507633	0.999961
ARPC1A	-0.205918	0.390371	0.999961
ARPC1B	0.0592262	0.82718	0.999961
ARPC2	-0.157063	0.508735	0.999961
ARPC3	-0.187954	0.441398	0.999961
ARPC4	0.0075721	0.975571	0.999961
ARPC5	-0.150559	0.534897	0.999961
ARPC5L	-0.0384057	0.886659	0.999961
ARPIN	0.0446809	0.928632	0.999961
ARPP19	0.0230298	0.926996	0.999961
ARPP21	-2.00212	0.637194	#N/A
ARR3	1.15257	0.543151	#N/A
ARRB1	0.127063	0.590171	0.999961
ARRB2	-0.0618564	0.820251	0.999961
ARRDC1	0.0960885	0.829979	0.999961
ARRDC2	0.0777023	0.827363	0.999961
ARRDC3	-0.190794	0.577261	0.999961
ARRDC4	0.498564	0.265627	0.999961
ARSA	0.392871	0.40103	0.999961
ARSB	-0.266707	0.457503	0.999961
ARSD	0.0250869	0.958663	0.999961
ARSG	0.184597	0.745159	0.999961
ARSI	0.0196337	0.958157	0.999961
ARSJ	0.253308	0.606772	0.999961
ARSK	0.256302	0.547351	0.999961
ART1	0.346435	0.834441	#N/A
ART3	-0.0519634	0.954773	0.999961
ART4	3.14393	0.268181	#N/A
ART5	0.194949	0.680944	0.999961
ARTN	0.40588	0.415568	0.999961
ARV1	-0.299022	0.425513	0.999961
ARVCF	0.406501	0.248196	0.999961
ARX	0.391133	0.660549	0.999961
AS3MT	0.0507598	0.900797	0.999961
ASAH1	-0.140186	0.639487	0.999961
ASAH2	-0.069211	0.886398	0.999961
ASAH2B	0.00188976	0.996459	0.999961
ASAP1	-0.0751839	0.77284	0.999961
ASAP2	-0.43107	0.343022	0.999961
ASAP3	0.106957	0.712294	0.999961
ASB1	0.269713	0.341624	0.999961
ASB10	-0.0107894	0.998191	#N/A
ASB12	-1.01646	0.278282	0.999961
ASB13	-0.248842	0.545417	0.999961
ASB14	0.353226	0.645583	0.999961
ASB15	-2.80829	0.500234	#N/A
ASB16	0.424573	0.448321	0.999961
ASB18	-2.00215	0.637293	#N/A
ASB2	-0.0481134	0.951591	0.999961
ASB3	-0.153462	0.628776	0.999961
ASB4	1.15261	0.532773	#N/A
ASB5	-2.00215	0.637188	#N/A
ASB6	-0.103522	0.73601	0.999961
ASB7	0.0826431	0.810735	0.999961
ASB8	-0.0869729	0.819857	0.999961
ASB9	-0.521897	0.306939	0.999961
ASCC1	0.192753	0.494609	0.999961
ASCC2	-0.155211	0.546204	0.999961
ASCC3	-0.0363606	0.874352	0.999961
ASCL1	1.02471	0.138262	0.999961
ASCL2	0.420371	0.53379	0.999961
ASCL3	-0.0107894	0.998191	#N/A
ASCL5	-0.459624	0.673675	#N/A
ASF1A	-0.295144	0.293642	0.999961
ASF1B	-0.214999	0.471664	0.999961
ASGR1	0.499224	0.392281	0.999961
ASGR2	1.8192	0.162629	#N/A
ASH1L	-0.0836612	0.748409	0.999961
ASH2L	-0.203447	0.39218	0.999961
ASIC1	0.781753	0.290386	0.999961
ASIC2	-0.916536	0.226691	0.999961
ASIC3	0.461352	0.432538	0.999961
ASIC4	-1.07256	0.318235	0.999961
ASIC5	3.14393	0.267846	#N/A
ASIP	-0.845306	0.615199	#N/A
ASL	-0.130132	0.681637	0.999961
ASMT	1.15257	0.532784	#N/A
ASMTL	0.179264	0.545069	0.999961
ASNS	0.331298	0.262958	0.999961
ASNSD1	-0.139562	0.57251	0.999961
ASPA	-2.00215	0.638335	#N/A
ASPDH	-0.176389	0.896383	#N/A
ASPG	0.606966	0.553306	0.999961
ASPH	0.0159599	0.953431	0.999961
ASPHD1	0.420831	0.237634	0.999961
ASPHD2	-0.148675	0.76375	0.999961
ASPM	-0.157757	0.503425	0.999961
ASPRV1	-0.184141	0.832207	0.999961
ASPSCR1	0.0524537	0.864131	0.999961
ASRGL1	-0.156445	0.544851	0.999961
ASS1	-0.249468	0.371368	0.999961
ASTE1	0.182044	0.687316	0.999961
ASTL	-2.80829	0.500234	#N/A
ASTN1	0.746701	0.443872	0.999961
ASTN2	0.105756	0.795006	0.999961
ASXL1	0.0914862	0.723044	0.999961
ASXL2	0.173074	0.469653	0.999961
ASXL3	1.36212	0.178999	0.999961
ASZ1	-0.452831	0.602104	0.999961
ATAD1	-0.100546	0.696019	0.999961
ATAD2	-0.123147	0.655861	0.999961
ATAD2B	0.191523	0.49518	0.999961
ATAD3A	-0.269909	0.3003	0.999961
ATAD3B	-0.183745	0.521437	0.999961
ATAD3C	-0.31416	0.714213	0.999961
ATAD5	0.0903514	0.734317	0.999961
ATAT1	0.230544	0.551475	0.999961
ATCAY	-0.530544	0.13594	0.999961
ATE1	-0.117823	0.672322	0.999961
ATF1	-0.243337	0.396565	0.999961
ATF2	-0.0415339	0.882749	0.999961
ATF3	0.227537	0.486036	0.999961
ATF4	0.0765618	0.727288	0.999961
ATF5	-0.0253337	0.932835	0.999961
ATF6	-0.272314	0.350294	0.999961
ATF6B	-0.0682403	0.803891	0.999961
ATF7	0.0562065	0.838765	0.999961
ATF7IP	0.202148	0.435627	0.999961
ATF7IP2	0.0355832	0.924242	0.999961
ATG10	0.0549845	0.900268	0.999961
ATG101	-0.220458	0.414993	0.999961
ATG12	-0.0498691	0.852006	0.999961
ATG13	0.0228976	0.926441	0.999961
ATG14	0.192894	0.479022	0.999961
ATG16L1	0.0999879	0.712085	0.999961
ATG16L2	0.612507	0.202614	0.999961
ATG2A	0.00707071	0.981777	0.999961
ATG2B	0.0833005	0.769558	0.999961
ATG3	-0.0637478	0.792839	0.999961
ATG4A	-0.388061	0.201264	0.999961
ATG4B	0.0943336	0.718069	0.999961
ATG4C	-0.189886	0.515816	0.999961
ATG4D	0.0518822	0.856779	0.999961
ATG5	-0.211435	0.43788	0.999961
ATG7	0.0799	0.789329	0.999961
ATG9A	0.202427	0.439117	0.999961
ATG9B	-0.525465	0.394093	0.999961
ATIC	-0.280669	0.248888	0.999961
ATL1	0.0276922	0.963239	0.999961
ATL2	-0.04429	0.84751	0.999961
ATL3	0.215593	0.446656	0.999961
ATM	0.258732	0.356579	0.999961
ATMIN	-0.0988406	0.675594	0.999961
ATN1	-0.0577592	0.805981	0.999961
ATOH1	-1.3862	0.118431	0.999961
ATOH7	-1.01564	0.41476	#N/A
ATOH8	0.30331	0.653266	0.999961
ATOX1	-0.155242	0.592207	0.999961
ATP10A	-0.416795	0.405126	0.999961
ATP10B	-2.80838	0.504765	#N/A
ATP10D	0.00353744	0.994478	0.999961
ATP11A	0.206103	0.466761	0.999961
ATP11B	0.011354	0.972424	0.999961
ATP11C	0.17625	0.479605	0.999961
ATP12A	-0.00732578	0.988337	0.999961
ATP13A1	0.142632	0.592455	0.999961
ATP13A2	0.079023	0.754761	0.999961
ATP13A3	0.0419047	0.861241	0.999961
ATP13A4	-0.167696	0.919933	#N/A
ATP13A5	-2.00215	0.637188	#N/A
ATP1A1	0.0295427	0.885974	0.999961
ATP1A2	0.224318	0.645354	0.999961
ATP1A3	-0.164089	0.70441	0.999961
ATP1A4	-0.0605777	0.924848	0.999961
ATP1B1	-0.278608	0.299593	0.999961
ATP1B2	-0.296003	0.463204	0.999961
ATP1B3	-0.188345	0.447438	0.999961
ATP1B4	-0.0107894	0.998191	#N/A
ATP23	0.0619857	0.881957	0.999961
ATP2A1	0.165572	0.774	0.999961
ATP2A2	0.0212962	0.916816	0.999961
ATP2A3	0.272654	0.486867	0.999961
ATP2B1	0.0575864	0.817571	0.999961
ATP2B2	-0.387728	0.77746	#N/A
ATP2B3	-0.348055	0.650047	0.999961
ATP2B4	0.0928679	0.723158	0.999961
ATP2C1	0.194783	0.42052	0.999961
ATP2C2	-0.0278438	0.961571	0.999961
ATP4A	-0.516828	0.591491	0.999961
ATP6AP1	-0.0539552	0.823605	0.999961
ATP6AP1L	-0.415857	0.542585	0.999961
ATP6AP2	-0.0904012	0.699858	0.999961
ATP6V0A1	0.135786	0.577947	0.999961
ATP6V0A2	0.00719566	0.977438	0.999961
ATP6V0A4	0.718868	0.11992	0.999961
ATP6V0B	-0.00578893	0.983416	0.999961
ATP6V0C	-0.0528079	0.824103	0.999961
ATP6V0D1	-0.184395	0.444965	0.999961
ATP6V0D2	-0.0107894	0.998205	#N/A
ATP6V0E1	-0.102119	0.66873	0.999961
ATP6V0E2	-0.245801	0.443912	0.999961
ATP6V1A	0.00419408	0.985881	0.999961
ATP6V1B1	0.839852	0.286211	0.999961
ATP6V1B2	0.0754881	0.780107	0.999961
ATP6V1C1	-0.155082	0.516081	0.999961
ATP6V1C2	0.0488715	0.908657	0.999961
ATP6V1D	-0.173928	0.510369	0.999961
ATP6V1E1	-0.244852	0.309487	0.999961
ATP6V1E2	0.0428348	0.917908	0.999961
ATP6V1F	-0.044412	0.862473	0.999961
ATP6V1G1	-0.252734	0.295427	0.999961
ATP6V1G2	0.317635	0.623704	0.999961
ATP6V1H	-0.120428	0.658986	0.999961
ATP7A	0.0128477	0.972364	0.999961
ATP7B	-0.0133717	0.976716	0.999961
ATP8A1	0.242874	0.639908	0.999961
ATP8A2	-0.339715	0.504971	0.999961
ATP8B1	0.77004	0.117846	0.999961
ATP8B2	-0.0992507	0.692132	0.999961
ATP8B3	-0.599252	0.372213	0.999961
ATP8B4	-1.0019	0.277415	0.999961
ATP9A	0.222193	0.516231	0.999961
ATP9B	-0.0353793	0.915923	0.999961
ATPAF1	-0.0682998	0.773981	0.999961
ATPAF2	-0.191392	0.513231	0.999961
ATR	-0.104684	0.719977	0.999961
ATRAID	-0.0146172	0.950438	0.999961
ATRIP	0.0349472	0.898171	0.999961
ATRN	0.425986	0.0872131	0.999961
ATRNL1	0.29446	0.5773	0.999961
ATRX	0.145003	0.542087	0.999961
ATXN1	-0.0333539	0.949342	0.999961
ATXN10	-0.227742	0.348795	0.999961
ATXN1L	0.141489	0.539892	0.999961
ATXN2	0.0117699	0.961771	0.999961
ATXN2L	0.110733	0.621599	0.999961
ATXN3	0.0735971	0.796106	0.999961
ATXN7	0.215569	0.458658	0.999961
ATXN7L1	0.0895053	0.788581	0.999961
ATXN7L3	-0.0441349	0.849477	0.999961
ATXN7L3B	0.0702848	0.771103	0.999961
AUH	0.212983	0.468618	0.999961
AUNIP	-0.10377	0.709177	0.999961
AUP1	-0.160085	0.523004	0.999961
AURKA	-0.261703	0.29026	0.999961
AURKAIP1	-0.177889	0.48949	0.999961
AURKB	-0.200381	0.414264	0.999961
AURKC	0.417544	0.505021	0.999961
AUTS2	0.0286401	0.90217	0.999961
AVEN	-0.136204	0.740318	0.999961
AVIL	0.226818	0.740312	0.999961
AVL9	0.0289113	0.90686	0.999961
AVP	1.15251	0.549084	#N/A
AVPI1	-0.020695	0.964309	0.999961
AVPR1A	0.0897334	0.895253	0.999961
AVPR1B	1.15257	0.533458	#N/A
AVPR2	-1.7992	0.247728	#N/A
AWAT2	0.346435	0.842845	#N/A
AXIN1	-0.00291033	0.990422	0.999961
AXIN2	0.0166671	0.948568	0.999961
AXL	0.203374	0.499424	0.999961
AZGP1	-0.0107894	0.998191	#N/A
AZI2	-0.0179695	0.951363	0.999961
AZIN1	-0.0342607	0.877366	0.999961
AZIN2	-0.410715	0.469357	0.999961
AZU1	-0.0636821	0.953463	0.999961
B2M	-0.059549	0.838832	0.999961
B3GALNT1	-0.281599	0.511335	0.999961
B3GALNT2	-0.170699	0.594135	0.999961
B3GALT1	0.399907	0.41738	0.999961
B3GALT2	-0.0107894	0.998191	#N/A
B3GALT4	0.43359	0.518314	0.999961
B3GALT5	0.331896	0.287364	0.999961
B3GALT6	-0.31353	0.326277	0.999961
B3GAT1	0.0615481	0.853524	0.999961
B3GAT2	-0.458898	0.568398	0.999961
B3GAT3	-0.129833	0.702518	0.999961
B3GLCT	-0.65461	0.195866	0.999961
B3GNT2	0.111055	0.718247	0.999961
B3GNT3	-0.511559	0.490879	0.999961
B3GNT4	0.600903	0.260474	0.999961
B3GNT5	-0.24152	0.613799	0.999961
B3GNT6	-0.531089	0.763921	#N/A
B3GNT7	-0.0198311	0.957833	0.999961
B3GNT8	-1.07217	0.360815	0.999961
B3GNT9	-1.04494	0.246282	0.999961
B3GNTL1	0.326497	0.492171	0.999961
B4GALNT1	-0.294615	0.473836	0.999961
B4GALNT2	-1.74985	0.0467982	0.999961
B4GALNT3	-0.0580218	0.844583	0.999961
B4GALNT4	0.464471	0.159432	0.999961
B4GALT1	0.0255325	0.925279	0.999961
B4GALT2	-0.0977078	0.738152	0.999961
B4GALT3	-0.332639	0.27033	0.999961
B4GALT4	0.0591577	0.828532	0.999961
B4GALT5	0.0581584	0.808435	0.999961
B4GALT6	-0.136738	0.636694	0.999961
B4GALT7	0.155315	0.60567	0.999961
B4GAT1	0.110777	0.746019	0.999961
B9D1	-0.110473	0.749585	0.999961
B9D2	0.157241	0.775295	0.999961
BAALC	0.366011	0.568829	0.999961
BAAT	-1.1667	0.212521	0.999961
BABAM1	-0.103834	0.65851	0.999961
BACE1	-0.0504551	0.869039	0.999961
BACE2	-0.261467	0.379755	0.999961
BACH1	0.014992	0.957661	0.999961
BACH2	0.0667254	0.89065	0.999961
BAD	-0.177724	0.644998	0.999961
BAG1	0.113757	0.658988	0.999961
BAG2	-0.454761	0.0923057	0.999961
BAG3	-0.475319	0.100728	0.999961
BAG4	-0.0250088	0.928432	0.999961
BAG5	-0.054138	0.831966	0.999961
BAG6	-0.10331	0.648468	0.999961
BAGE2	3.14393	0.267846	#N/A
BAHCC1	0.295838	0.708768	0.999961
BAHD1	0.0992938	0.698762	0.999961
BAIAP2	-0.179828	0.54225	0.999961
BAIAP2L1	-0.233913	0.392346	0.999961
BAIAP2L2	-0.0788084	0.865037	0.999961
BAIAP3	0.275814	0.633755	0.999961
BAK1	-0.0342875	0.894905	0.999961
BAMBI	-0.0766845	0.784165	0.999961
BANF1	-0.0878655	0.702906	0.999961
BANF2	-0.0107894	0.998191	#N/A
BANK1	-0.18406	0.820947	0.999961
BANP	0.0240429	0.939559	0.999961
BAP1	0.0664167	0.776331	0.999961
BARD1	0.051994	0.857344	0.999961
BARHL1	1.26313	0.356736	#N/A
BARHL2	-0.386492	0.655512	0.999961
BARX1	0.16633	0.515115	0.999961
BARX2	-4.24788	0.306657	#N/A
BASP1	0.175365	0.48136	0.999961
BATF	-0.0107894	0.998191	#N/A
BATF2	-1.25545	0.0894198	0.999961
BATF3	-0.143323	0.767294	0.999961
BAX	0.0126515	0.959246	0.999961
BAZ1A	0.0176953	0.961884	0.999961
BAZ1B	0.0718271	0.755159	0.999961
BAZ2A	0.176704	0.433665	0.999961
BAZ2B	0.175784	0.613204	0.999961
BBC3	0.575136	0.105087	0.999961
BBIP1	-0.448162	0.338944	0.999961
BBOF1	-0.0856471	0.915623	0.999961
BBOX1	-0.0839458	0.888817	0.999961
BBS1	0.449027	0.24229	0.999961
BBS10	0.215216	0.497216	0.999961
BBS12	0.654821	0.194201	0.999961
BBS2	0.204605	0.432767	0.999961
BBS4	0.295583	0.390067	0.999961
BBS5	0.108	0.849483	0.999961
BBS7	0.205511	0.530905	0.999961
BBS9	-0.00842397	0.975787	0.999961
BBX	0.346919	0.231119	0.999961
BCAM	0.13986	0.610844	0.999961
BCAN	0.248184	0.609804	0.999961
BCAP29	-0.00855605	0.976637	0.999961
BCAP31	-0.0781508	0.743369	0.999961
BCAR1	-0.103191	0.660621	0.999961
BCAR3	-0.0588034	0.818662	0.999961
BCAS1	-0.951302	0.288886	0.999961
BCAS2	-0.221362	0.375343	0.999961
BCAS3	0.128534	0.660413	0.999961
BCAS4	-0.141829	0.719822	0.999961
BCAT1	-0.0103103	0.961423	0.999961
BCAT2	-0.202057	0.676597	0.999961
BCCIP	-0.220703	0.405798	0.999961
BCDIN3D	-0.221594	0.628068	0.999961
BCHE	2.53259	0.0648102	#N/A
BCKDHA	-0.53853	0.124749	0.999961
BCKDHB	0.0071803	0.984768	0.999961
BCKDK	-0.221578	0.402643	0.999961
BCL10	-0.0197118	0.947989	0.999961
BCL11A	0.183539	0.637011	0.999961
BCL11B	0.064786	0.891266	0.999961
BCL2	-0.465976	0.414125	0.999961
BCL2A1	-2.00212	0.637299	#N/A
BCL2L1	0.0188498	0.93473	0.999961
BCL2L10	-0.167675	0.919813	#N/A
BCL2L11	0.0997749	0.738628	0.999961
BCL2L12	0.00382482	0.988664	0.999961
BCL2L13	-0.00712691	0.977963	0.999961
BCL2L14	-0.800237	0.128145	0.999961
BCL2L15	-0.000185938	0.999807	0.999961
BCL2L2	0.578567	0.0641701	0.999961
BCL3	0.269206	0.573108	0.999961
BCL6	0.335203	0.477204	0.999961
BCL6B	0.020218	0.973619	0.999961
BCL7A	-0.0461227	0.89121	0.999961
BCL7B	-0.138264	0.606451	0.999961
BCL7C	-0.228163	0.507723	0.999961
BCL9	-0.313009	0.20547	0.999961
BCL9L	0.252483	0.291873	0.999961
BCLAF1	-0.0769389	0.732958	0.999961
BCO1	-0.0107894	0.998191	#N/A
BCO2	1.08591	0.240763	0.999961
BCOR	0.10887	0.637764	0.999961
BCORL1	0.0809731	0.785595	0.999961
BCR	0.00982743	0.967882	0.999961
BCS1L	0.112546	0.702572	0.999961
BDH1	0.224827	0.80539	0.999961
BDH2	-0.0414905	0.896774	0.999961
BDKRB2	-1.70954	0.186739	0.999961
BDNF	0.496936	0.234601	0.999961
BDP1	0.200437	0.438247	0.999961
BEAN1	0.954422	0.335834	0.999961
BECN1	0.0160271	0.949952	0.999961
BECN2	-0.0107894	0.998191	#N/A
BEGAIN	-0.304279	0.739206	0.999961
BEND3	-0.0193462	0.940714	0.999961
BEND5	0.903182	0.0496624	0.999961
BEND6	0.204794	0.737625	0.999961
BEND7	0.298336	0.485342	0.999961
BEST1	0.104651	0.881266	0.999961
BEST2	-3.32245	0.424268	#N/A
BEST3	1.52929	0.0980588	0.999961
BEST4	0.29295	0.742687	0.999961
BET1	0.163751	0.606951	0.999961
BET1L	-0.0127032	0.960806	0.999961
BEX1	0.562781	0.301358	0.999961
BEX2	-0.0967669	0.74322	0.999961
BEX3	-0.253629	0.290036	0.999961
BEX4	-0.084591	0.745272	0.999961
BEX5	-0.565126	0.374746	0.999961
BFAR	-0.121843	0.602461	0.999961
BFSP1	-0.379199	0.440935	0.999961
BFSP2	-1.5812	0.0559695	0.999961
BGLAP	0.39222	0.674113	0.999961
BGN	-2.28541	0.0584898	0.999961
BHLHA15	-0.0107894	0.998198	#N/A
BHLHA9	0.38711	0.710108	0.999961
BHLHB9	0.597862	0.0749384	0.999961
BHLHE22	-0.459588	0.680602	0.999961
BHLHE23	0.753422	0.188158	0.999961
BHLHE40	0.881959	0.00915463	0.999961
BHLHE41	0.739547	0.225594	0.999961
BHMG1	-1.0374	0.313348	0.999961
BHMT	-1.17323	0.142232	0.999961
BHMT2	0.691249	0.375062	0.999961
BICC1	-0.152203	0.774103	0.999961
BICD1	0.0357686	0.882572	0.999961
BICD2	0.00463726	0.985579	0.999961
BICDL1	0.0194909	0.953036	0.999961
BICDL2	0.672786	0.0488991	0.999961
BID	-0.432362	0.279379	0.999961
BIK	0.0428936	0.936303	0.999961
BIN1	0.27018	0.342075	0.999961
BIN2	-0.590968	0.299532	0.999961
BIN3	-0.0916212	0.826206	0.999961
BIRC2	-0.104193	0.725246	0.999961
BIRC3	-2.80829	0.502291	#N/A
BIRC5	-0.137739	0.555104	0.999961
BIRC6	0.0252932	0.916627	0.999961
BIRC7	0.254197	0.77676	0.999961
BIRC8	-0.0107894	0.998191	#N/A
BIVM	-0.124551	0.791502	0.999961
BLCAP	0.233141	0.334622	0.999961
BLK	-2.80829	0.501825	#N/A
BLM	-0.244264	0.383765	0.999961
BLMH	-0.136263	0.550919	0.999961
BLNK	1.29437	0.12676	0.999961
BLOC1S1	-0.0246932	0.931739	0.999961
BLOC1S2	-0.132602	0.629568	0.999961
BLOC1S3	0.232237	0.605291	0.999961
BLOC1S4	-0.152936	0.610273	0.999961
BLOC1S5	-0.00781146	0.983319	0.999961
BLOC1S5-TXNDC5	-2.5198	0.0277756	0.999961
BLOC1S6	-0.0182418	0.94608	0.999961
BLVRA	-0.242213	0.476416	0.999961
BLVRB	-0.287558	0.472811	0.999961
BLZF1	-0.269588	0.364606	0.999961
BMF	0.614589	0.0976866	0.999961
BMI1	0.142454	0.730033	0.999961
BMP1	-0.0304258	0.950476	0.999961
BMP2	-0.548333	0.454109	0.999961
BMP2K	-0.23742	0.492809	0.999961
BMP3	-0.0107894	0.998191	#N/A
BMP4	0.00524307	0.985874	0.999961
BMP5	0.346456	0.849872	#N/A
BMP6	-0.381194	0.635038	0.999961
BMP7	0.0473824	0.868003	0.999961
BMP8A	0.854757	0.264139	0.999961
BMP8B	-1.12827	0.161085	0.999961
BMPER	-0.271247	0.664633	0.999961
BMPR1A	0.0513839	0.836836	0.999961
BMPR1B	0.456881	0.463657	0.999961
BMPR2	0.149248	0.639837	0.999961
BMS1	-0.0532156	0.816124	0.999961
BMT2	0.257851	0.591647	0.999961
BMX	-3.32236	0.42363	#N/A
BNC1	-0.87538	0.145025	0.999961
BNC2	0.0827296	0.812934	0.999961
BNIP1	-0.272093	0.5171	0.999961
BNIP2	0.117282	0.647377	0.999961
BNIP3	1.10753	4.42283e-05	0.0915526
BNIP3L	0.545298	0.0707979	0.999961
BNIPL	0.937388	0.214307	0.999961
BOC	-0.558452	0.32385	0.999961
BOD1	0.0770368	0.7569	0.999961
BOD1L1	0.185808	0.433715	0.999961
BOD1L2	-1.30467	0.424711	#N/A
BOK	-0.266917	0.426287	0.999961
BOLA1	-0.364295	0.519509	0.999961
BOLA2	-0.114519	0.738768	0.999961
BOLA3	0.0239713	0.930168	0.999961
BOLL	1.70548	0.15448	#N/A
BOP1	-0.099494	0.702653	0.999961
BORA	-0.22689	0.49367	0.999961
BORCS5	0.165915	0.572841	0.999961
BORCS6	-0.125308	0.764191	0.999961
BORCS7	0.0207099	0.963679	0.999961
BORCS8	-0.116168	0.742236	0.999961
BPGM	-0.222721	0.564418	0.999961
BPHL	0.189755	0.610978	0.999961
BPI	-0.0107894	0.998191	#N/A
BPIFA2	-2.00215	0.637188	#N/A
BPIFB1	0.346435	0.838602	#N/A
BPIFB2	-4.45922	0.282588	#N/A
BPIFB3	3.14393	0.267846	#N/A
BPIFB4	3.14393	0.267846	#N/A
BPIFB6	-0.0107894	0.998191	#N/A
BPIFC	-0.0107894	0.998191	#N/A
BPNT1	-0.264395	0.37561	0.999961
BPTF	0.110211	0.635788	0.999961
BRAF	0.279617	0.303487	0.999961
BRAP	-0.02882	0.911396	0.999961
BRAT1	0.0328054	0.912231	0.999961
BRCA1	0.00719343	0.976571	0.999961
BRCA2	0.0834345	0.796513	0.999961
BRCC3	-0.0110535	0.96577	0.999961
BRD1	0.0191559	0.940849	0.999961
BRD2	0.061461	0.791918	0.999961
BRD3	0.0830204	0.728482	0.999961
BRD4	0.101039	0.664299	0.999961
BRD7	-0.0699146	0.778561	0.999961
BRD8	0.188676	0.410052	0.999961
BRD9	-0.0125204	0.966381	0.999961
BRDT	-0.256342	0.563516	0.999961
BRF1	-0.0815862	0.801203	0.999961
BRF2	-0.0364039	0.90007	0.999961
BRI3	0.443422	0.136988	0.999961
BRI3BP	-0.0837701	0.76089	0.999961
BRICD5	0.308576	0.57797	0.999961
BRINP1	-0.0286261	0.921276	0.999961
BRINP2	-0.016115	0.989796	#N/A
BRINP3	-3.32227	0.421565	#N/A
BRIP1	0.24508	0.372938	0.999961
BRIX1	-0.372373	0.116256	0.999961
BRK1	0.141209	0.572126	0.999961
BRMS1	-0.206275	0.415792	0.999961
BRMS1L	-0.199545	0.572469	0.999961
BROX	-0.31134	0.267854	0.999961
BRPF1	0.0760157	0.760944	0.999961
BRPF3	0.122908	0.604193	0.999961
BRS3	-2.00215	0.637188	#N/A
BRSK1	0.640612	0.0772737	0.999961
BRSK2	0.264587	0.352466	0.999961
BRWD1	0.0388856	0.885977	0.999961
BRWD3	0.189113	0.433987	0.999961
BSCL2	-0.553138	0.254149	0.999961
BSDC1	0.163035	0.486171	0.999961
BSG	-0.0499565	0.805746	0.999961
BSN	0.744919	0.0361756	0.999961
BSND	-0.00909252	0.989989	0.999961
BSPRY	0.605439	0.202671	0.999961
BST1	-0.163178	0.810159	0.999961
BST2	-1.19045	0.0224728	0.999961
BSX	-0.259382	0.780436	0.999961
BTAF1	0.161888	0.495824	0.999961
BTBD1	-0.063446	0.806087	0.999961
BTBD10	-0.0733229	0.78512	0.999961
BTBD11	-0.218285	0.498196	0.999961
BTBD17	4.06057	0.143392	#N/A
BTBD18	0.796541	0.374483	0.999961
BTBD2	-0.0248314	0.929522	0.999961
BTBD3	0.055701	0.851317	0.999961
BTBD6	-0.0103955	0.975755	0.999961
BTBD7	0.0973508	0.723021	0.999961
BTBD9	0.121541	0.775648	0.999961
BTC	-0.0107894	0.998191	#N/A
BTD	0.114051	0.773676	0.999961
BTF3	-0.181966	0.392819	0.999961
BTF3L4	0.0203125	0.933377	0.999961
BTG1	-0.0682717	0.811558	0.999961
BTG2	-0.155036	0.720729	0.999961
BTG3	-0.34812	0.206016	0.999961
BTG4	-2.00221	0.639791	#N/A
BTK	0.238055	0.757421	0.999961
BTLA	-0.268526	0.721931	0.999961
BTN1A1	-0.416954	0.548828	0.999961
BTN2A1	0.14393	0.618638	0.999961
BTN2A2	-0.0459052	0.920471	0.999961
BTN2A3P	0.327012	0.627698	0.999961
BTN3A1	-1.10068	0.273028	0.999961
BTN3A2	-2.45933	0.113633	0.999961
BTN3A3	1.89734	0.0957018	#N/A
BTNL2	-2.00215	0.637188	#N/A
BTNL8	0.16019	0.82796	0.999961
BTNL9	0.269741	0.770708	0.999961
BTRC	-0.147019	0.600412	0.999961
BUB1	-0.11474	0.634329	0.999961
BUB1B	0.0780175	0.744813	0.999961
BUB3	-0.227488	0.349582	0.999961
BUD13	-0.0443498	0.873998	0.999961
BUD31	-0.139091	0.589647	0.999961
BVES	0.082622	0.862745	0.999961
BYSL	-0.134768	0.620195	0.999961
BZW1	-0.0823566	0.710761	0.999961
BZW2	-0.170318	0.471523	0.999961
C10orf105	0.568204	0.66791	0.999961
C10orf111	0.586756	0.416794	0.999961
C10orf25	0.285851	0.651321	0.999961
C10orf67	3.14393	0.267846	#N/A
C10orf90	-1.22989	0.287052	#N/A
C10orf95	0.180621	0.746075	0.999961
C11orf1	-0.418314	0.375608	0.999961
C11orf21	-3.32245	0.421691	#N/A
C11orf24	-0.0463486	0.864585	0.999961
C11orf45	0.242908	0.614376	0.999961
C11orf49	-0.209397	0.581104	0.999961
C11orf52	0.78	0.509003	#N/A
C11orf54	0.172988	0.714647	0.999961
C11orf68	0.37172	0.268529	0.999961
C11orf87	-0.060108	0.942636	0.999961
C11orf88	0.346492	0.841832	#N/A
C11orf94	-2.80819	0.50377	#N/A
C11orf95	0.331042	0.245987	0.999961
C12orf10	-0.157729	0.544137	0.999961
C12orf29	-0.183332	0.544879	0.999961
C12orf4	-0.129365	0.616719	0.999961
C12orf40	0.228421	0.663895	0.999961
C12orf49	-0.0573782	0.813462	0.999961
C12orf50	-0.495124	0.645167	#N/A
C12orf57	-0.224434	0.34544	0.999961
C12orf65	-0.120896	0.683214	0.999961
C12orf66	0.0255703	0.946628	0.999961
C12orf73	-0.0834576	0.810035	0.999961
C14orf119	-0.0761463	0.7699	0.999961
C14orf132	-0.0736112	0.866456	0.999961
C14orf93	0.190728	0.693302	0.999961
C15orf39	-0.00281432	0.990597	0.999961
C15orf40	-0.0646992	0.851907	0.999961
C15orf41	-0.149252	0.65408	0.999961
C15orf61	0.148645	0.777342	0.999961
C15orf62	0.396166	0.572128	0.999961
C16orf46	-0.724289	0.467974	0.999961
C16orf54	-0.260906	0.718947	0.999961
C16orf58	0.0786013	0.767398	0.999961
C16orf70	-0.123184	0.649457	0.999961
C16orf72	0.0711842	0.763875	0.999961
C16orf74	0.366211	0.533483	0.999961
C16orf78	-0.882557	0.480742	#N/A
C16orf87	-0.164362	0.578265	0.999961
C16orf89	-0.518383	0.427737	0.999961
C16orf92	-2.00215	0.637188	#N/A
C17orf58	0.179357	0.551561	0.999961
C17orf67	-0.000620036	0.999099	0.999961
C17orf75	0.319289	0.237891	0.999961
C17orf78	-0.0107894	0.998191	#N/A
C17orf80	0.018724	0.937423	0.999961
C17orf99	-2.00212	0.637194	#N/A
C18orf25	0.0502705	0.847626	0.999961
C18orf32	0.0497069	0.887485	0.999961
C19orf12	-0.213811	0.562583	0.999961
C19orf18	0.253782	0.798216	0.999961
C19orf25	-0.0262449	0.928215	0.999961
C19orf44	0.191559	0.682877	0.999961
C19orf47	-0.0807233	0.807787	0.999961
C19orf57	0.162049	0.73369	0.999961
C19orf73	-0.554038	0.492218	0.999961
C1D	-0.249727	0.447014	0.999961
C1GALT1	0.102402	0.688749	0.999961
C1GALT1C1	-0.166114	0.577606	0.999961
C1GALT1C1L	-0.0107894	0.998191	#N/A
C1orf105	-3.67451	0.38262	#N/A
C1orf109	-0.124744	0.627878	0.999961
C1orf115	-0.00170922	0.995146	0.999961
C1orf127	0.0471597	0.949868	0.999961
C1orf131	-0.458642	0.177142	0.999961
C1orf159	-0.00601934	0.989198	0.999961
C1orf162	-0.591599	0.518721	0.999961
C1orf174	-0.0285132	0.915068	0.999961
C1orf189	-2.80823	0.500243	#N/A
C1orf194	0.346492	0.834749	#N/A
C1orf198	-0.0802206	0.78401	0.999961
C1orf21	-0.298207	0.395461	0.999961
C1orf210	-0.133607	0.756872	0.999961
C1orf216	0.0817177	0.784881	0.999961
C1orf43	-0.305435	0.220312	0.999961
C1orf50	-0.165631	0.715774	0.999961
C1orf52	0.0163106	0.954143	0.999961
C1orf54	-0.00756599	0.989796	0.999961
C1orf61	0.407217	0.447951	0.999961
C1orf94	-1.2533	0.0171062	0.999961
C1QA	1.15257	0.533458	#N/A
C1QBP	-0.131766	0.526718	0.999961
C1QC	-0.0107894	0.998191	#N/A
C1QL1	-0.41981	0.389043	0.999961
C1QL2	-0.484038	0.549086	0.999961
C1QL3	0.396106	0.578194	0.999961
C1QL4	-0.394205	0.628656	0.999961
C1QTNF1	-0.501744	0.335268	0.999961
C1QTNF12	-0.576239	0.526885	0.999961
C1QTNF2	-0.40665	0.54968	0.999961
C1QTNF3	-1.25006	0.306587	0.999961
C1QTNF4	0.792132	0.249456	0.999961
C1QTNF5	-0.107589	0.875057	0.999961
C1QTNF6	-0.338533	0.495058	0.999961
C1QTNF7	4.06057	0.129724	#N/A
C1QTNF8	1.26298	0.397611	#N/A
C1QTNF9	0.748906	0.586649	#N/A
C1QTNF9B	1.13889	0.300188	#N/A
C1R	-0.472688	0.132385	0.999961
C1RL	-0.100145	0.844938	0.999961
C1S	-0.106671	0.70656	0.999961
C2	0.305622	0.722118	0.999961
C20orf141	-3.70071	0.373836	#N/A
C20orf194	0.290975	0.414908	0.999961
C20orf203	0.748963	0.57651	#N/A
C20orf27	-0.125239	0.619948	0.999961
C22orf23	0.0964116	0.860727	0.999961
C22orf24	0.48237	0.588494	0.999961
C22orf39	0.49483	0.158141	0.999961
C22orf46	0.168648	0.555591	0.999961
C2CD2	0.0335628	0.914393	0.999961
C2CD2L	0.20442	0.661297	0.999961
C2CD3	0.172439	0.515558	0.999961
C2CD4A	1.36199	0.1561	0.999961
C2CD4B	0.855375	0.252093	0.999961
C2CD4C	0.156839	0.666171	0.999961
C2CD5	-0.0645089	0.784072	0.999961
C2orf15	0.494161	0.454063	0.999961
C2orf16	0.319436	0.540667	0.999961
C2orf42	0.236969	0.601043	0.999961
C2orf49	-0.00956392	0.974807	0.999961
C2orf50	-0.29732	0.732309	0.999961
C2orf66	-2.00221	0.637178	#N/A
C2orf69	0.0203013	0.947875	0.999961
C2orf74	0.0247736	0.954347	0.999961
C2orf88	-0.391557	0.605181	0.999961
C3	-0.412186	0.59706	0.999961
C3AR1	0.346492	0.84057	#N/A
C3orf18	0.0802085	0.879957	0.999961
C3orf20	0.55867	0.510309	0.999961
C3orf33	-0.119532	0.831463	0.999961
C3orf38	0.0500059	0.875261	0.999961
C3orf62	0.367338	0.415203	0.999961
C3orf70	-0.290512	0.696921	0.999961
C3orf80	0.76459	0.271505	0.999961
C3P1	-2.00221	0.637178	#N/A
C4A	0.411308	0.514285	0.999961
C4B	1.21884	0.200071	0.999961
C4BPA	-0.0107894	0.998191	#N/A
C4BPB	-3.32234	0.429357	#N/A
C4orf19	1.04443	0.164615	0.999961
C4orf3	0.573809	0.0305038	0.999961
C4orf33	0.113056	0.813904	0.999961
C4orf46	0.0222086	0.940517	0.999961
C4orf47	1.49743	0.0378945	0.999961
C4orf48	0.62299	0.32992	0.999961
C5	-1.2753	0.207523	0.999961
C5AR1	-0.286536	0.635928	0.999961
C5AR2	-0.54588	0.736967	#N/A
C5orf22	0.0534645	0.849633	0.999961
C5orf24	0.123701	0.690449	0.999961
C5orf38	0.321844	0.470467	0.999961
C5orf46	0.601236	0.476291	0.999961
C5orf51	0.0297697	0.913613	0.999961
C5orf60	0.276429	0.764972	0.999961
C5orf63	0.469082	0.440297	0.999961
C5orf64	0.346399	0.834457	#N/A
C6	-2.00212	0.637194	#N/A
C6orf120	-0.13598	0.605798	0.999961
C6orf141	0.0147185	0.97926	0.999961
C6orf15	-2.00221	0.637178	#N/A
C6orf163	0.496812	0.486473	0.999961
C6orf226	-0.0615562	0.907569	0.999961
C6orf62	0.118504	0.625101	0.999961
C6orf89	-0.135182	0.646176	0.999961
C7	4.06057	0.134772	#N/A
C7orf25	0.0927307	0.864655	0.999961
C7orf31	-0.134573	0.772732	0.999961
C7orf50	-0.151914	0.54828	0.999961
C7orf61	-0.845347	0.603579	#N/A
C7orf66	-0.0107894	0.998191	#N/A
C8B	-0.0107894	0.998191	#N/A
C8G	1.6402	0.158311	#N/A
C8orf33	-0.192365	0.458156	0.999961
C8orf37	-0.0867179	0.855779	0.999961
C8orf44	-0.061061	0.916308	0.999961
C8orf48	-1.03766	0.292181	0.999961
C8orf88	-0.644766	0.137333	0.999961
C9	-2.00212	0.637194	#N/A
C9orf116	0.155504	0.745436	0.999961
C9orf129	-0.471395	0.412707	0.999961
C9orf135	-0.0791366	0.916039	0.999961
C9orf16	-0.00932868	0.976748	0.999961
C9orf43	0.233071	0.718439	0.999961
C9orf47	0.476921	0.517082	0.999961
C9orf57	-0.0107894	0.998191	#N/A
C9orf64	-0.459531	0.679251	0.999961
C9orf72	0.0594431	0.844077	0.999961
C9orf78	-0.0790592	0.759208	0.999961
CA10	0.440683	0.584098	0.999961
CA11	-0.241581	0.658261	0.999961
CA12	-0.213382	0.761207	0.999961
CA13	0.245152	0.671286	0.999961
CA14	-0.198104	0.680842	0.999961
CA2	-0.27917	0.322935	0.999961
CA3	1.65183	0.071669	0.999961
CA4	-0.745594	0.110319	0.999961
CA5A	-0.0107894	0.998195	#N/A
CA5B	0.192016	0.684776	0.999961
CA5BP1	-0.206592	0.489534	0.999961
CA6	1.81905	0.20218	#N/A
CA7	-0.882298	0.512784	#N/A
CA8	0.0718389	0.839412	0.999961
CA9	0.0737538	0.946308	0.999961
CAAP1	0.105465	0.684955	0.999961
CAB39	0.00189143	0.993829	0.999961
CAB39L	-0.308034	0.59619	0.999961
CABIN1	0.258504	0.294957	0.999961
CABLES1	0.206035	0.497024	0.999961
CABLES2	-0.559662	0.137178	0.999961
CABP1	0.633788	0.311708	0.999961
CABP4	-2.80829	0.500234	#N/A
CABP7	1.14731	0.110029	0.999961
CABS1	-0.0107894	0.998191	#N/A
CABYR	0.166672	0.673678	0.999961
CACFD1	-0.0950788	0.819531	0.999961
CACHD1	0.162921	0.502945	0.999961
CACNA1A	0.953279	0.0416089	0.999961
CACNA1B	0.324125	0.510049	0.999961
CACNA1C	0.114428	0.829113	0.999961
CACNA1D	0.200347	0.754324	0.999961
CACNA1E	0.197975	0.71278	0.999961
CACNA1F	-0.595193	0.434786	0.999961
CACNA1G	-0.228351	0.713249	0.999961
CACNA1H	0.110753	0.74436	0.999961
CACNA1I	-0.0908658	0.871698	0.999961
CACNA1S	-0.649491	0.459641	0.999961
CACNA2D1	0.0833696	0.776121	0.999961
CACNA2D2	0.0837168	0.746357	0.999961
CACNA2D3	-0.0163936	0.961405	0.999961
CACNA2D4	1.13705	0.207056	0.999961
CACNB1	-0.0354712	0.938062	0.999961
CACNB2	0.970713	0.0764462	0.999961
CACNB3	0.293532	0.539427	0.999961
CACNB4	-0.0544182	0.938176	0.999961
CACNG1	-0.0107894	0.998191	#N/A
CACNG2	-2.00221	0.637178	#N/A
CACNG3	2.06921	0.218239	#N/A
CACNG4	-0.322006	0.446547	0.999961
CACNG5	-0.439906	0.631451	0.999961
CACNG6	0.532134	0.448264	0.999961
CACNG7	-0.179387	0.709313	0.999961
CACNG8	0.368862	0.500665	0.999961
CACTIN	0.0305888	0.907455	0.999961
CACUL1	-0.0513886	0.842396	0.999961
CACYBP	-0.54691	0.039981	0.999961
CAD	0.0408306	0.868089	0.999961
CADM1	0.0246889	0.924983	0.999961
CADM2	-0.53049	0.55965	0.999961
CADM3	-0.471854	0.51917	0.999961
CADM4	0.102067	0.883415	0.999961
CADPS	0.147879	0.652744	0.999961
CADPS2	-0.323629	0.578111	0.999961
CAGE1	-0.881683	0.242982	0.999961
CALB1	-0.107584	0.689519	0.999961
CALB2	-0.400671	0.454146	0.999961
CALCA	-0.167639	0.920019	#N/A
CALCB	0.385483	0.767373	#N/A
CALCOCO1	0.36204	0.219514	0.999961
CALCOCO2	0.0940074	0.724781	0.999961
CALCR	-0.593861	0.22649	0.999961
CALCRL	-0.971557	0.348504	0.999961
CALD1	0.128676	0.647463	0.999961
CALHM1	0.482319	0.584567	0.999961
CALHM2	0.0175947	0.973757	0.999961
CALHM3	-0.247713	0.75353	0.999961
CALM1	-0.0517065	0.828033	0.999961
CALM2	-0.108331	0.637926	0.999961
CALM3	-0.0903454	0.711989	0.999961
CALML3	-0.0107894	0.998191	#N/A
CALML4	-1.02204	0.0668637	0.999961
CALML5	-0.181197	0.863649	0.999961
CALML6	0.244017	0.753439	0.999961
CALN1	-0.708483	0.404117	0.999961
CALR	-0.112383	0.598673	0.999961
CALR3	1.35018	0.196925	0.999961
CALU	-0.0337132	0.882509	0.999961
CALY	-0.869031	0.194827	0.999961
CAMK1	1.15335	0.0362638	0.999961
CAMK1D	0.564915	0.248989	0.999961
CAMK1G	-0.76645	0.498144	0.999961
CAMK2A	-1.01553	0.428539	0.999961
CAMK2B	-0.39835	0.726194	#N/A
CAMK2D	0.0333942	0.916586	0.999961
CAMK2G	0.180412	0.512975	0.999961
CAMK2N1	0.2391	0.675714	0.999961
CAMK2N2	0.530585	0.344882	0.999961
CAMK4	-0.0218204	0.969454	0.999961
CAMKK1	-0.0352803	0.945243	0.999961
CAMKK2	0.0436623	0.880597	0.999961
CAMKMT	0.0477365	0.900799	0.999961
CAMKV	0.37907	0.139291	0.999961
CAMLG	0.0395329	0.883404	0.999961
CAMP	0.748849	0.613288	#N/A
CAMSAP1	0.0942004	0.710004	0.999961
CAMSAP2	-0.139853	0.566901	0.999961
CAMSAP3	0.205173	0.550408	0.999961
CAMTA1	-0.196443	0.4962	0.999961
CAMTA2	0.104951	0.698933	0.999961
CAND1	-0.0597739	0.789365	0.999961
CAND2	-0.00404564	0.99297	0.999961
CANT1	-0.0250696	0.921112	0.999961
CANX	-0.0386973	0.860506	0.999961
CAP1	-0.372711	0.0987688	0.999961
CAP2	-0.511285	0.223345	0.999961
CAPG	-0.354406	0.204067	0.999961
CAPN1	-0.0807053	0.72855	0.999961
CAPN10	0.344309	0.290501	0.999961
CAPN11	0.0480131	0.944789	0.999961
CAPN12	0.572539	0.329892	0.999961
CAPN13	0.22902	0.560964	0.999961
CAPN14	-1.85449	0.0532532	0.999961
CAPN15	0.0509369	0.857221	0.999961
CAPN2	-1.44294	0.00179839	0.999961
CAPN3	-0.129044	0.876069	0.999961
CAPN5	0.136084	0.591588	0.999961
CAPN6	0.0989028	0.823457	0.999961
CAPN7	0.191873	0.517867	0.999961
CAPN8	-2.80819	0.501994	#N/A
CAPN9	-0.589256	0.525783	0.999961
CAPNS1	-0.0827236	0.722949	0.999961
CAPNS2	0.346456	0.843256	#N/A
CAPRIN1	-0.144329	0.528605	0.999961
CAPRIN2	0.415988	0.100909	0.999961
CAPS	0.388336	0.461539	0.999961
CAPS2	-0.0632703	0.918308	0.999961
CAPSL	-0.0107894	0.998191	#N/A
CAPZA1	-0.189154	0.442295	0.999961
CAPZA2	-0.0885747	0.746741	0.999961
CAPZA3	-0.0107894	0.998191	#N/A
CAPZB	-0.115899	0.597467	0.999961
CARD10	-0.198858	0.548184	0.999961
CARD11	-0.25163	0.316939	0.999961
CARD14	0.803011	0.247502	0.999961
CARD16	-0.0107894	0.998191	#N/A
CARD19	0.359256	0.442978	0.999961
CARD6	-0.182837	0.846008	0.999961
CARD8	0.227371	0.588263	0.999961
CARD9	-0.000993321	0.998632	0.999961
CARF	0.480719	0.305834	0.999961
CARHSP1	0.239027	0.361923	0.999961
CARM1	-0.056459	0.808903	0.999961
CARMIL1	0.132692	0.681801	0.999961
CARMIL2	0.0341009	0.910186	0.999961
CARMIL3	-0.0273286	0.966429	0.999961
CARNMT1	0.0353915	0.907477	0.999961
CARNS1	0.799593	0.407142	0.999961
CARS2	-0.0256864	0.934884	0.999961
CASC2	-0.416608	0.550622	0.999961
CASC3	0.0536371	0.823513	0.999961
CASC4	-0.106484	0.709441	0.999961
CASD1	0.197904	0.544205	0.999961
CASK	-0.0724899	0.760472	0.999961
CASKIN1	0.090543	0.859486	0.999961
CASKIN2	0.0177866	0.948022	0.999961
CASP10	-0.393065	0.401048	0.999961
CASP14	-0.0107894	0.998191	#N/A
CASP2	0.242508	0.369716	0.999961
CASP3	-0.0581401	0.812796	0.999961
CASP4	-0.0107894	0.998191	#N/A
CASP6	-0.218152	0.588272	0.999961
CASP7	-0.36987	0.295459	0.999961
CASP8	-0.259226	0.449627	0.999961
CASP8AP2	-0.0509629	0.850447	0.999961
CASP9	0.0690147	0.854371	0.999961
CASQ1	-0.53874	0.373589	0.999961
CASQ2	0.16804	0.88756	0.999961
CASR	-3.32232	0.425452	#N/A
CASS4	1.59803	0.141808	0.999961
CAST	-0.115214	0.720855	0.999961
CASZ1	0.332741	0.484649	0.999961
CAT	-0.0589371	0.959458	0.999961
CATIP	-3.70075	0.375489	#N/A
CATSPER2	0.545267	0.366491	0.999961
CATSPER3	0.133381	0.871162	0.999961
CATSPER4	-0.495124	0.643359	0.999961
CATSPERB	0.53396	0.617728	0.999961
CATSPERD	0.379681	0.763415	#N/A
CATSPERG	0.287763	0.668986	0.999961
CAV1	-0.362676	0.285225	0.999961
CAV2	-0.477914	0.305051	0.999961
CAV3	-0.0107894	0.998191	#N/A
CBARP	0.83028	0.026025	0.999961
CBFA2T2	0.0749219	0.775321	0.999961
CBFA2T3	-0.016713	0.975272	0.999961
CBFB	-0.0907126	0.762506	0.999961
CBL	0.182181	0.460578	0.999961
CBLB	0.0407857	0.908675	0.999961
CBLC	-0.544774	0.347262	0.999961
CBLL1	0.00397719	0.989497	0.999961
CBLN1	-0.230059	0.540444	0.999961
CBLN2	-0.0107894	0.998191	#N/A
CBLN3	0.725549	0.365295	0.999961
CBLN4	-0.845233	0.573755	#N/A
CBR1	0.195414	0.727642	0.999961
CBR3	-0.416444	0.358308	0.999961
CBR4	0.130072	0.661572	0.999961
CBS	0.813709	0.0458124	0.999961
CBSL	0.16973	0.469354	0.999961
[truncated: 15,237 more rows]

## Sheet: E - RNASeq Chaetocin
unsorted data					from sorted data: log2>±1.5, FDR p-value<0.05										DAVID functional annotation analysis
					upregulated					downregulated					upregulated				downregulated
Name	Chaetocin vs. DMSO - Log2 fold change	Chaetocin vs. DMSO - P-value	Chaetocin vs. DMSO - FDR p-value		Name	Chaetocin vs. DMSO - Log2 fold change	Chaetocin vs. DMSO - P-value	Chaetocin vs. DMSO - FDR p-value		Name	Chaetocin vs. DMSO - Log2 fold change	Chaetocin vs. DMSO - P-value	Chaetocin vs. DMSO - FDR p-value		Category	Term	P-Value		Category	Term	P-Value
A1BG	0.0382006	0.948727	0.999714		SERPINB3	6.77495	1.71143e-06	0.000570736		ATP1A2	-3.26399	2.39191e-08	1.69441e-05		GOTERM_MF_DIRECT	transcription factor activity, sequence-specific DNA binding	7,5E-9		GOTERM_BP_DIRECT	regulation of respiratory gaseous exchange by neurological system process	9,3E-3
A1CF	-2.01617	0.635581	#N/A		DLX5	5.91148	3.61744e-10	5.16386e-07		CASQ1	-2.99302	2.13578e-05	0.00465529		UP_KEYWORDS	DNA-binding	5,1E-7		GOTERM_BP_DIRECT	response to organic substance	2,0E-2
A2M	1.33161	0.0254504	0.554557		DLX6	5.89868	4.69439e-11	9.31131e-08		POU2F3	-2.98748	5.97881e-08	3.48793e-05		GOTERM_BP_DIRECT	negative regulation of transcription, DNA-templated	1,1E-6		GOTERM_BP_DIRECT	regulation of cardiac conduction	3,9E-2
A2ML1	-0.415002	0.243738	0.999714		ESX1	5.33326	5.92656e-06	0.00161032		LRAT	-2.50234	1.50681e-08	1.1955e-05		UP_KEYWORDS	Activator	1,5E-6		GOTERM_BP_DIRECT	sodium ion transport	5,6E-2
A3GALT2	-0.0247547	0.995848	#N/A		OLR1	5.07344	1.309e-12	4.32733e-09		SLC13A3	-2.35811	9.53166e-05	0.0146559		GOTERM_BP_DIRECT	positive regulation of transcription, DNA-templated	1,5E-6		KEGG_PATHWAY	cGMP-PKG signaling pathway	6,7E-2
A4GALT	0.147941	0.59505	0.999714		CD36	4.87084	4.62116e-08	2.8644e-05		CPLX2	-2.1912	7.04088e-05	0.0122505		UP_KEYWORDS	Transcription regulation	5,1E-6		UP_KEYWORDS	Sodium transport	7,1E-2
AAAS	-0.148727	0.531437	0.999714		MAP2	4.7486	1.01857e-10	1.68362e-07		ADAM33	-2.09397	7.8144e-05	0.0130251		UP_KEYWORDS	Transcription	8,3E-6		UP_KEYWORDS	Sodium	7,6E-2
AACS	-0.196967	0.414455	0.999714		RORB	4.68996	2.7509e-09	2.87179e-06		RGS4	-2.08728	1.99125e-11	4.38848e-08		GOTERM_BP_DIRECT	negative regulation of transcription from RNA polymerase II promoter	8,7E-6		GOTERM_BP_DIRECT	central nervous system development	8,2E-2
AADACL3	0.274727	0.59284	0.999714		FILIP1L	4.5537	4.48316e-09	4.23445e-06		TMEM132B	-2.04907	9.86994e-09	8.89865e-06		UP_KEYWORDS	Developmental protein	1,6E-5		KEGG_PATHWAY	cAMP signaling pathway	8,4E-2
AADACL4	3.12781	0.270297	#N/A		ACSM1	4.40574	5.09896e-05	0.0097248		SEMG1	-1.97642	1.11384e-05	0.00272754		GOTERM_BP_DIRECT	palate development	1,7E-5
AADAT	0.077909	0.832686	0.999714		PCLAF	4.40033	1.20574e-13	7.97195e-10		ADGRA2	-1.95196	6.74184e-11	1.21568e-07		GOTERM_MF_DIRECT	sequence-specific DNA binding	5,2E-5
AAGAB	0.0578828	0.817078	0.999714		CA3	4.27068	2.42237e-07	0.000117189		ADORA1	-1.68908	0.000327261	0.0393408		GOTERM_BP_DIRECT	transcription from RNA polymerase II promoter	5,6E-5
AAK1	-0.139732	0.599114	0.999714		DIO2	4.23321	2.21241e-14	2.19416e-10		TIMP4	-1.52213	2.18734e-07	0.000108465		GOTERM_BP_DIRECT	inner ear morphogenesis	6,8E-5
AAMDC	0.138653	0.744013	0.999714		CDX2	3.96881	2.20751e-08	1.6217e-05		ARHGAP40	-1.51857	0.000103466	0.0156661		UP_KEYWORDS	Homeobox	7,2E-5
AAMP	-0.0654834	0.794309	0.999714		GATA6	3.84683	1.10088e-06	0.000428154							GOTERM_BP_DIRECT	positive regulation of reactive oxygen species metabolic process	2,7E-4
AANAT	-0.518598	0.565962	0.999714		CLEC4C	3.83359	1.7552e-05	0.00407209							GOTERM_BP_DIRECT	cellular response to BMP stimulus	2,7E-4
AAR2	0.192713	0.449221	0.999714		TNFSF8	3.79723	0.000306319	0.0372751							GOTERM_BP_DIRECT	skeletal system development	2,8E-4
AARD	-0.133942	0.810751	0.999714		DNAH12	3.78031	4.89942e-05	0.00952745							GOTERM_BP_DIRECT	anatomical structure formation involved in morphogenesis	9,5E-4
AARS2	-0.455689	0.118172	0.922061		GSG1	3.72818	8.15609e-05	0.0134813							GOTERM_MF_DIRECT	RNA polymerase II transcription factor binding	9,7E-4
AARSD1	-0.200264	0.48262	0.999714		SOX6	3.66683	0.000284355	0.0352511							UP_KEYWORDS	Deafness	1,1E-3
AASDH	-0.0203568	0.948721	0.999714		SLITRK6	3.61299	2.93624e-05	0.00613057							GOTERM_MF_DIRECT	DNA binding	1,1E-3
AASDHPPT	-0.000548665	0.998503	0.999755		BHLHE22	3.61084	4.52078e-06	0.00133835							GOTERM_BP_DIRECT	in utero embryonic development	1,2E-3
AASS	-0.319557	0.168538	0.991678		SOST	3.52711	2.75704e-05	0.00584457							UP_KEYWORDS	Nucleus	1,4E-3
AATF	0.280264	0.227914	0.999714		AGTR1	3.52341	0.000394068	0.0459784							GOTERM_MF_DIRECT	transcription corepressor activity	1,5E-3
AATK	1.31878	0.0839487	0.846529		TMEM52B	3.50461	1.34493e-06	0.00048503							GOTERM_MF_DIRECT	RNA polymerase II regulatory region sequence-specific DNA binding	1,7E-3
ABAT	-0.478606	0.353961	0.999714		PRKD1	3.49054	1.42935e-07	7.32109e-05							GOTERM_MF_DIRECT	transcription regulatory region DNA binding	1,9E-3
ABCA1	0.411719	0.133022	0.942655		LCT	3.4342	0.000242423	0.0308234							GOTERM_BP_DIRECT	sensory perception of sound	2,4E-3
ABCA10	1.68908	0.158962	#N/A		ERG	3.3716	0.000144502	0.0204728							GOTERM_MF_DIRECT	HMG box domain binding	2,5E-3
ABCA11P	-0.011759	0.979969	0.999714		CLIP4	3.321	1.03102e-07	5.68061e-05							GOTERM_BP_DIRECT	positive regulation of transcription from RNA polymerase II promoter	2,6E-3
ABCA12	0.376748	0.651008	0.999714		TBC1D9	3.26533	2.01201e-06	0.000653699							GOTERM_BP_DIRECT	positive regulation of blood vessel endothelial cell migration	2,9E-3
ABCA13	0.302636	0.615338	0.999714		HMOX1	3.17436	2.97444e-33	5.89979e-29							UP_KEYWORDS	Neurogenesis	2,9E-3
ABCA2	-0.420776	0.432765	0.999714		SERPINB4	3.13249	2.7698e-05	0.00584457							GOTERM_BP_DIRECT	positive regulation of cell proliferation	3,5E-3
ABCA3	-0.617631	0.143448	0.965304		POU3F2	3.04706	5.43838e-05	0.009988							GOTERM_MF_DIRECT	RNA polymerase II core promoter proximal region sequence-specific DNA binding	3,5E-3
ABCA4	0.153835	0.807075	0.999714		GATA3	3.01156	1.05808e-11	2.62338e-08							UP_KEYWORDS	Disease mutation	3,6E-3
ABCA5	0.721059	0.120775	0.92623		OLAH	2.97458	1.13026e-06	0.00043113							GOTERM_MF_DIRECT	transcription factor binding	6,5E-3
ABCA6	4.60034	0.0792089	#N/A		LRRC4C	2.97281	0.000283961	0.0352511							GOTERM_BP_DIRECT	organ morphogenesis	7,0E-3
ABCA7	-0.655183	0.128705	0.938424		CCDC85A	2.94969	4.78198e-06	0.00138345							GOTERM_MF_DIRECT	transcriptional activator activity, RNA polymerase II transcription regulatory region sequence-specific binding	7,2E-3
ABCA8	-0.0247547	0.995848	#N/A		LRRN3	2.91988	6.34155e-05	0.011435							UP_KEYWORDS	Zinc-finger	8,3E-3
ABCA9	1.80294	0.201227	#N/A		PTHLH	2.86709	5.63602e-05	0.010256							GOTERM_BP_DIRECT	negative regulation of mast cell cytokine production	8,4E-3
ABCB1	0.379717	0.638257	0.999714		MBNL2	2.82403	1.92682e-05	0.0042942							GOTERM_BP_DIRECT	negative regulation of JAK-STAT cascade	1,2E-2
ABCB10	0.0796535	0.761433	0.999714		CCDC92	2.77498	0.00010648	0.0158799							GOTERM_BP_DIRECT	mammary placode formation	1,3E-2
ABCB11	-0.751822	0.559832	0.999714		ZFHX3	2.75616	6.97085e-13	2.76534e-09							GOTERM_BP_DIRECT	positive regulation of angiogenesis	1,3E-2
ABCB4	0.110411	0.861892	0.999714		DUSP4	2.75159	1.21884e-09	1.51098e-06							UP_KEYWORDS	Proto-oncogene	1,4E-2
ABCB5	-3.33623	0.423032	#N/A		SOX3	2.73587	9.95468e-10	1.31634e-06							GOTERM_MF_DIRECT	core promoter sequence-specific DNA binding	1,4E-2
ABCB6	0.0282768	0.957325	0.999714		COL2A1	2.72186	3.93113e-07	0.000169509							GOTERM_BP_DIRECT	central nervous system development	1,4E-2
ABCB7	-0.26638	0.29319	0.999714		COL8A1	2.68459	1.62658e-06	0.000556535							GOTERM_BP_DIRECT	transcription, DNA-templated	1,5E-2
ABCB8	0.378721	0.226993	0.999714		DCDC2	2.64432	7.21634e-06	0.00185891							GOTERM_BP_DIRECT	paracrine signaling	1,7E-2
ABCB9	-0.155806	0.724108	0.999714		ANKRD1	2.6083	2.76463e-08	1.82788e-05							GOTERM_BP_DIRECT	positive regulation of mesenchymal stem cell differentiation	1,7E-2
ABCC1	-0.210143	0.372687	0.999714		FRMD4B	2.60591	1.13594e-08	9.38803e-06							UP_KEYWORDS	Zinc	1,7E-2
ABCC10	-0.146563	0.698954	0.999714		FER1L4	2.60429	1.97158e-05	0.00434514							GOTERM_BP_DIRECT	cellular response to transforming growth factor beta stimulus	1,8E-2
ABCC11	0.433451	0.566387	0.999714		MEIS2	2.60105	1.81275e-05	0.00408591							GOTERM_MF_DIRECT	protein kinase inhibitor activity	2,0E-2
ABCC12	0.763717	0.493975	0.999714		PAX3	2.55335	0.000107328	0.0158869							GOTERM_BP_DIRECT	female genitalia development	2,1E-2
ABCC2	1.11408	0.0440249	0.693043		ACE2	2.48942	7.11373e-05	0.0122696							GOTERM_BP_DIRECT	otic vesicle development	2,1E-2
ABCC3	0.00315089	0.997593	0.999714		PRTG	2.47804	2.44214e-13	1.211e-09							GOTERM_MF_DIRECT	chromatin binding	2,3E-2
ABCC4	0.149548	0.66729	0.999714		SOX5	2.39391	9.05026e-06	0.0022439							GOTERM_MF_DIRECT	RNA polymerase II core promoter sequence-specific DNA binding	2,3E-2
ABCC5	-0.270289	0.276871	0.999714		YAF2	2.38585	6.87126e-06	0.00179331							GOTERM_MF_DIRECT	transcriptional repressor activity, RNA polymerase II transcription regulatory region sequence-specific binding	2,5E-2
ABCC6	-0.779876	0.335247	0.999714		NLRC3	2.35348	6.69024e-05	0.0117922							GOTERM_BP_DIRECT	regulation of systemic arterial blood pressure by renin-angiotensin	2,5E-2
ABCC8	-0.101591	0.921777	0.999714		PLAGL1	2.32914	2.37825e-09	2.71041e-06							UP_KEYWORDS	Repressor	2,8E-2
ABCC9	-0.590958	0.419899	0.999714		ACTC1	2.30439	9.44414e-05	0.0146559							GOTERM_BP_DIRECT	positive regulation of synapse assembly	2,8E-2
ABCD1	-0.4015	0.262249	0.999714		RUNX1	2.29012	1.22985e-06	0.000460265							GOTERM_BP_DIRECT	regulation of inflammatory response	2,9E-2
ABCD2	2.66686	0.0205228	0.501318		TBX2	2.23245	2.04333e-06	0.000653699							GOTERM_BP_DIRECT	intestinal epithelial cell differentiation	2,9E-2
ABCD3	-0.0612762	0.799422	0.999714		FLRT3	2.17867	4.88234e-06	0.00138345							GOTERM_BP_DIRECT	atrioventricular canal development	2,9E-2
ABCD4	-0.136515	0.632866	0.999714		NPTX1	2.13315	1.41547e-05	0.00338264							UP_KEYWORDS	Atrial septal defect	3,1E-2
ABCE1	-0.0582889	0.807422	0.999714		PDGFB	2.12531	8.44977e-05	0.0137378							GOTERM_BP_DIRECT	response to estrogen	3,1E-2
ABCF1	-0.126969	0.586733	0.999714		RPL3L	2.05712	0.000423572	0.0488822							KEGG_PATHWAY	Signaling pathways regulating pluripotency of stem cells	3,1E-2
ABCF2	0.169864	0.467347	0.999714		INPP4B	2.03939	3.231e-05	0.0066069							UP_KEYWORDS	Leucine-rich repeat	3,3E-2
ABCF3	-0.294356	0.27649	0.999714		CHD7	1.99583	5.20674e-07	0.000210767							GOTERM_BP_DIRECT	low-density lipoprotein particle clearance	3,3E-2
ABCG1	0.886113	0.13324	0.94285		TMEM155	1.9156	0.000146465	0.0206038							GOTERM_BP_DIRECT	mesenchymal to epithelial transition	3,3E-2
ABCG2	-0.947191	0.00189022	0.126664		ZNF436	1.89476	0.00010062	0.0153524							UP_KEYWORDS	Chromosomal rearrangement	4,1E-2
ABCG4	-2.40408	0.00203602	0.132408		AMOT	1.88753	2.51176e-08	1.71796e-05							GOTERM_BP_DIRECT	head development	4,1E-2
ABCG5	4.04432	0.141782	#N/A		BCL6	1.78124	0.000112137	0.0164758							GOTERM_MF_DIRECT	platelet-derived growth factor binding	4,5E-2
ABCG8	3.12781	0.270297	#N/A		DNAH3	1.73428	0.000184164	0.0246817							GOTERM_BP_DIRECT	cardiac muscle tissue morphogenesis	5,0E-2
ABHD1	-3.33642	0.424829	#N/A		BASP1	1.71241	4.23591e-12	1.20027e-08							GOTERM_BP_DIRECT	regulation of vasodilation	5,0E-2
ABHD10	-0.111391	0.69521	0.999714		AHNAK	1.69468	3.36935e-09	3.34155e-06							GOTERM_BP_DIRECT	dephosphorylation	5,1E-2
ABHD11	0.486936	0.130203	0.938424		NBPF20	1.68976	6.718e-05	0.0117922							GOTERM_MF_DIRECT	low-density lipoprotein receptor activity	5,3E-2
ABHD12	0.046644	0.866894	0.999714		TBX3	1.66886	7.13616e-08	4.04417e-05							GOTERM_BP_DIRECT	visual perception	5,3E-2
ABHD12B	-0.313548	0.200717	0.999714		USP3	1.66236	0.00029579	0.036216							GOTERM_BP_DIRECT	aorta morphogenesis	5,4E-2
ABHD13	0.377882	0.305344	0.999714		ZNF664	1.64142	5.61749e-08	3.37645e-05							GOTERM_BP_DIRECT	muscle organ development	5,5E-2
ABHD14A	-0.179532	0.790373	0.999714		GAB2	1.6093	1.53779e-05	0.00363119							UP_KEYWORDS	Collagen	5,6E-2
ABHD14B	-0.269488	0.568022	0.999714		ZIC2	1.60318	2.12747e-08	1.6217e-05							GOTERM_BP_DIRECT	erythrocyte development	6,2E-2
ABHD15	-0.0858549	0.869443	0.999714		ZIC5	1.59016	5.25692e-05	0.00983689							GOTERM_BP_DIRECT	cellular response to hypoxia	6,2E-2
ABHD16A	-0.200252	0.498836	0.999714		SOCS3	1.55467	3.81229e-07	0.000169509							UP_KEYWORDS	Metal-binding	6,3E-2
ABHD16B	0.350159	0.536687	0.999714												GOTERM_BP_DIRECT	response to growth factor	6,6E-2
ABHD17A	0.149005	0.622694	0.999714												GOTERM_BP_DIRECT	positive regulation of macrophage derived foam cell differentiation	6,6E-2
ABHD17B	0.176775	0.555855	0.999714												GOTERM_BP_DIRECT	positive regulation of cartilage development	6,6E-2
ABHD17C	0.180143	0.639864	0.999714												GOTERM_BP_DIRECT	negative regulation of protein kinase activity	6,6E-2
ABHD18	-0.329781	0.29913	0.999714												UP_KEYWORDS	Kallmann syndrome	6,8E-2
ABHD2	-0.0135267	0.962124	0.999714												GOTERM_BP_DIRECT	negative regulation of peptidase activity	7,0E-2
ABHD3	0.394778	0.371571	0.999714												GOTERM_BP_DIRECT	response to ethanol	7,3E-2
ABHD4	-0.262457	0.37525	0.999714												GOTERM_BP_DIRECT	innervation	7,3E-2
ABHD5	0.203221	0.487484	0.999714												GOTERM_BP_DIRECT	face development	7,3E-2
ABHD6	-0.351609	0.386839	0.999714												GOTERM_MF_DIRECT	transcriptional activator activity, RNA polymerase II core promoter proximal region sequence-specific binding	7,5E-2
ABHD8	1.00285	0.0790256	0.831077												GOTERM_BP_DIRECT	positive regulation of chondrocyte differentiation	7,7E-2
ABI1	-0.163015	0.552327	0.999714												GOTERM_BP_DIRECT	regulation of neurogenesis	7,7E-2
ABI2	-0.223229	0.359144	0.999714												GOTERM_MF_DIRECT	transcriptional repressor activity, RNA polymerase II core promoter proximal region sequence-specific binding	7,8E-2
ABI3	-1.13481	0.0349213	0.622409												GOTERM_BP_DIRECT	regulation of vasoconstriction	8,1E-2
ABI3BP	0.354603	0.792735	#N/A												GOTERM_BP_DIRECT	positive regulation of cardiac muscle cell proliferation	8,9E-2
ABL1	-0.0162149	0.943775	0.999714												GOTERM_BP_DIRECT	outflow tract septum morphogenesis	9,3E-2
ABL2	-0.0301493	0.911586	0.999714												GOTERM_BP_DIRECT	negative regulation of myoblast differentiation	9,3E-2
ABLIM1	-0.248837	0.330254	0.999714												GOTERM_BP_DIRECT	cellular senescence	9,3E-2
ABLIM2	-0.72051	0.258712	0.999714												GOTERM_BP_DIRECT	regulation of axonogenesis	9,3E-2
ABLIM3	0.157109	0.847508	0.999714												KEGG_PATHWAY	Amoebiasis	9,6E-2
ABO	-1.50492	0.3382	0.999714												GOTERM_BP_DIRECT	cochlea development	9,7E-2
ABR	-0.20127	0.480625	0.999714												GOTERM_BP_DIRECT	myeloid cell differentiation	9,7E-2
ABRACL	0.257227	0.366694	0.999714												UP_KEYWORDS	Hypogonadotropic hypogonadism	1,0E-1
ABT1	-0.0199856	0.941736	0.999714
ABTB1	-0.306598	0.470578	0.999714
ABTB2	0.239645	0.423624	0.999714
ACAA1	0.262187	0.316628	0.999714
ACAA2	-0.100566	0.672104	0.999714
ACACA	0.0319267	0.893917	0.999714
ACACB	-0.454068	0.230328	0.999714
ACAD10	0.171399	0.551206	0.999714
ACAD11	0.795989	0.00871789	0.322611
ACAD8	-0.260333	0.348312	0.999714
ACAD9	0.359499	0.199422	0.999714
ACADL	1.47656	0.0246483	0.545647
ACADM	-0.0954913	0.700024	0.999714
ACADS	-0.641394	0.240798	0.999714
ACADSB	-0.00140529	0.996559	0.999714
ACADVL	-0.576758	0.063094	0.783147
ACAN	-0.236337	0.52951	0.999714
ACAP1	-0.739575	0.195509	0.999714
ACAP2	0.0655575	0.802973	0.999714
ACAP3	-0.18059	0.700191	0.999714
ACAT1	-0.374788	0.278256	0.999714
ACAT2	0.0420399	0.858714	0.999714
ACBD3	-0.20829	0.419189	0.999714
ACBD4	-0.538917	0.410821	0.999714
ACBD5	-0.153128	0.600504	0.999714
ACBD6	-0.0658688	0.806769	0.999714
ACBD7	0.462668	0.310708	0.999714
ACCS	-0.792971	0.182238	0.999714
ACCSL	3.12781	0.270297	#N/A
ACD	0.265204	0.306216	0.999714
ACE	-0.261712	0.59377	0.999714
ACE2	2.48942	7.11373e-05	0.0122696
ACER1	1.13639	0.538525	#N/A
ACER2	0.374154	0.398006	0.999714
ACER3	0.428018	0.241143	0.999714
ACHE	-0.865658	0.00874561	0.323034
ACIN1	-0.108864	0.62214	0.999714
ACKR1	0.73275	0.565121	#N/A
ACKR2	1.552	0.127396	0.937883
ACKR3	0.466748	0.37487	0.999714
ACKR4	-0.139533	0.867474	0.999714
ACLY	-0.298857	0.16607	0.987826
ACMSD	-2.01608	0.637222	#N/A
ACO1	-0.268068	0.291365	0.999714
ACO2	-0.340278	0.148796	0.972577
ACOT1	0.441057	0.53327	0.999714
ACOT11	-0.562258	0.172103	0.991697
ACOT12	0.152191	0.911897	0.999714
ACOT13	-0.0303704	0.91701	0.999714
ACOT2	-0.303177	0.505556	0.999714
ACOT4	0.730431	0.231263	0.999714
ACOT6	-2.01617	0.636132	#N/A
ACOT7	-0.0366709	0.877814	0.999714
ACOT8	-0.21812	0.465639	0.999714
ACOT9	0.0484758	0.857414	0.999714
ACOX1	-0.0965473	0.736768	0.999714
ACOX2	-0.743719	0.230533	0.999714
ACOX3	0.0656431	0.888391	0.999714
ACOXL	-0.288814	0.450745	0.999714
ACP1	0.105188	0.656452	0.999714
ACP2	-0.130495	0.708128	0.999714
ACP5	-1.19219	0.125857	0.933922
ACP6	-0.651878	0.0289716	0.583973
ACP7	-0.0247547	0.995848	#N/A
ACR	0.0552858	0.967919	#N/A
ACRBP	0.899027	0.20901	0.999714
ACRV1	-0.379537	0.631368	0.999714
ACSBG1	-0.00691279	0.984627	0.999714
ACSBG2	-0.804068	0.402648	0.999714
ACSF2	-0.205225	0.635306	0.999714
ACSF3	0.00292961	0.993394	0.999714
ACSL1	0.122148	0.733849	0.999714
ACSL3	0.28942	0.207396	0.999714
ACSL4	-0.0419154	0.873985	0.999714
ACSL5	0.611252	0.638318	0.999714
ACSL6	-0.668371	0.237764	0.999714
ACSM1	4.40574	5.09896e-05	0.0097248
ACSM2A	-0.0247547	0.995848	#N/A
ACSM2B	-0.0247547	0.995848	#N/A
ACSM3	-1.19676	0.0634109	0.783517
ACSM4	3.12781	0.270297	#N/A
ACSM5	4.04432	0.131264	#N/A
ACSM6	-1.31899	0.22468	0.999714
ACSS1	-0.846767	0.15723	0.983072
ACSS2	-0.331778	0.342656	0.999714
ACSS3	0.085138	0.794069	0.999714
ACTA1	-0.442844	0.611098	0.999714
ACTA2	0.984061	0.0963143	0.876728
ACTB	0.0219768	0.917541	0.999714
ACTC1	2.30439	9.44414e-05	0.0146559
ACTG1	0.104068	0.62202	0.999714
ACTG2	0.578085	0.349557	0.999714
ACTL10	0.51746	0.604638	0.999714
ACTL6A	-0.0674795	0.774253	0.999714
ACTL6B	-0.861318	0.602194	0.999714
ACTL8	1.11275	0.037137	0.639438
ACTN1	-0.0187095	0.933264	0.999714
ACTN2	0.0556459	0.915942	0.999714
ACTN3	0.183696	0.828786	0.999714
ACTN4	-0.164749	0.458306	0.999714
ACTR10	-0.0128185	0.96139	0.999714
ACTR1A	0.00800772	0.972392	0.999714
ACTR1B	-0.200806	0.529242	0.999714
ACTR2	-0.124658	0.596791	0.999714
ACTR3	0.0213721	0.929701	0.999714
ACTR3B	-0.0915422	0.751004	0.999714
ACTR3C	0.330408	0.845952	#N/A
ACTR5	-0.402913	0.136462	0.954773
ACTR6	-0.406578	0.121054	0.92623
ACTR8	0.114693	0.669431	0.999714
ACTRT1	-0.0247547	0.995848	#N/A
ACTRT2	0.330278	0.845807	#N/A
ACTRT3	-0.273321	0.601291	0.999714
ACVR1	0.0688637	0.817168	0.999714
ACVR1B	-0.0111762	0.966329	0.999714
ACVR1C	0.334097	0.472742	0.999714
ACVR2A	0.177526	0.640744	0.999714
ACVR2B	0.208028	0.433427	0.999714
ACVRL1	0.187086	0.813553	0.999714
ACY1	0.0379215	0.914684	0.999714
ACY3	0.18558	0.838738	0.999714
ACYP1	0.191346	0.679673	0.999714
ACYP2	0.566786	0.292646	0.999714
ADA	0.19423	0.621404	0.999714
ADAD1	1.52987	0.11369	0.910023
ADAD2	-0.333287	0.586203	0.999714
ADAL	-0.56163	0.103195	0.89084
ADAM10	-0.0785131	0.74463	0.999714
ADAM11	-0.182934	0.746739	0.999714
ADAM12	0.354546	0.797352	0.999714
ADAM15	0.134815	0.76696	0.999714
ADAM17	-0.0827194	0.747299	0.999714
ADAM18	-1.66846	0.283085	0.999714
ADAM19	-0.424601	0.0930845	0.871907
ADAM2	-0.0247547	0.995848	#N/A
ADAM20	1.13648	0.551791	#N/A
ADAM21	0.363536	0.777762	#N/A
ADAM22	-0.42313	0.224075	0.999714
ADAM23	-0.0147265	0.969264	0.999714
ADAM28	0.69252	0.455045	0.999714
ADAM29	-2.82223	0.499013	#N/A
ADAM32	2.77337	0.0270995	#N/A
ADAM33	-2.09397	7.8144e-05	0.0130251
ADAM5	-2.01612	0.634581	#N/A
ADAM7	-0.0247547	0.995848	#N/A
ADAM8	-0.792932	0.231226	0.999714
ADAM9	-0.115291	0.685828	0.999714
ADAMDEC1	2.60902	0.080772	#N/A
ADAMTS1	-0.693609	0.0271057	0.573401
ADAMTS10	-1.03049	0.0230121	0.527055
ADAMTS12	-0.5437	0.0629366	0.783147
ADAMTS13	-1.15957	0.0992249	0.881382
ADAMTS14	-2.54452	0.0327078	0.616536
ADAMTS15	-0.466946	0.131749	0.941633
ADAMTS16	-1.10459	0.0267516	0.569944
ADAMTS17	0.0176579	0.977381	0.999714
ADAMTS18	0.634163	0.345242	0.999714
ADAMTS19	0.921153	0.189197	0.999714
ADAMTS2	-0.487484	0.216427	0.999714
ADAMTS20	-0.00233625	0.995946	0.999714
ADAMTS3	-0.357846	0.412801	0.999714
ADAMTS4	-1.61953	0.00712493	0.287827
ADAMTS5	-0.367897	0.596612	0.999714
ADAMTS6	0.349453	0.593739	0.999714
ADAMTS7	-0.471701	0.348632	0.999714
ADAMTS8	-0.0178203	0.97108	0.999714
ADAMTS9	-0.352895	0.404565	0.999714
ADAMTSL1	1.89076	0.0237913	0.537472
ADAMTSL2	-0.631128	0.319617	0.999714
ADAMTSL3	-0.38116	0.575	0.999714
ADAMTSL4	-0.749123	0.0663905	0.791855
ADAMTSL5	-0.392416	0.507813	0.999714
ADAP1	0.249395	0.660565	0.999714
ADAP2	0.582573	0.384072	0.999714
ADAR	-0.490992	0.0325048	0.616536
ADARB1	-0.419058	0.181975	0.999714
ADARB2	-1.2623	0.0928892	0.871907
ADAT1	0.00411361	0.98887	0.999714
ADAT2	-0.373813	0.362657	0.999714
ADAT3	0.26355	0.507242	0.999714
ADCK1	0.356111	0.293868	0.999714
ADCK2	0.0596108	0.84249	0.999714
ADCK5	0.536542	0.304692	0.999714
ADCY1	-0.539368	0.0517838	0.742148
ADCY10	1.69955	0.0583973	0.774001
ADCY2	-0.405842	0.212724	0.999714
ADCY3	-0.125947	0.643786	0.999714
ADCY4	-0.197552	0.84511	0.999714
ADCY5	-1.12001	0.015523	0.436736
ADCY6	0.208721	0.573832	0.999714
ADCY7	-0.837713	0.105712	0.897777
ADCY8	-0.123374	0.865574	0.999714
ADCY9	-0.221558	0.41524	0.999714
ADCYAP1	3.12781	0.273084	#N/A
ADCYAP1R1	-0.567172	0.180619	0.999714
ADD1	0.0665256	0.774699	0.999714
ADD2	-0.207522	0.396692	0.999714
ADD3	0.42076	0.127431	0.937883
ADGB	-0.0247547	0.995848	#N/A
ADGRA1	0.465176	0.539144	0.999714
ADGRA2	-1.95196	6.74184e-11	1.21568e-07
ADGRA3	0.110924	0.644905	0.999714
ADGRB1	-0.297205	0.539197	0.999714
ADGRB2	-0.743438	0.170444	0.991697
ADGRB3	0.780113	0.389155	0.999714
ADGRD1	-0.420569	0.43032	0.999714
ADGRD2	0.597629	0.440579	0.999714
ADGRE1	-0.484253	0.34284	0.999714
ADGRE2	0.930822	0.0863332	0.854075
ADGRE3	-0.0247547	0.995848	#N/A
ADGRE4P	0.0550419	0.967868	0.999714
ADGRE5	-1.20014	0.0221877	0.518977
ADGRF1	-4.47307	0.276149	#N/A
ADGRF2	0.849022	0.271545	0.999714
ADGRF3	0.426293	0.588634	0.999714
ADGRF4	-0.196346	0.89219	#N/A
ADGRF5	-1.14093	0.425238	0.999714
ADGRG1	-0.973958	0.110266	0.901922
ADGRG2	-0.90253	0.053442	0.751794
ADGRG3	-2.38436	0.122452	0.929058
ADGRG4	0.330335	0.84534	#N/A
ADGRG5	-0.173351	0.716177	0.999714
ADGRG6	-0.943886	0.0698201	0.795629
ADGRG7	5.00069	0.0576758	#N/A
ADGRL1	-0.434249	0.099825	0.883269
ADGRL2	0.414072	0.075108	0.815094
ADGRL3	0.352034	0.480753	0.999714
ADGRL4	-0.128423	0.900446	0.999714
ADGRV1	0.90099	0.00187352	0.126664
ADH1C	-0.0247547	0.995848	#N/A
ADH4	-0.0247547	0.995848	#N/A
ADH5	-0.153808	0.530496	0.999714
ADH6	-1.10909	0.489235	#N/A
ADHFE1	-0.0279941	0.971349	0.999714
ADI1	0.352452	0.149469	0.972577
ADIG	-2.01608	0.634587	#N/A
ADIPOQ	-0.0247547	0.995848	#N/A
ADIPOR1	-0.204297	0.405491	0.999714
ADIPOR2	-0.0332477	0.879625	0.999714
ADIRF	0.330278	0.842047	#N/A
ADK	-0.0667214	0.847402	0.999714
ADM	0.684571	0.203193	0.999714
ADM2	0.300319	0.403886	0.999714
ADM5	-1.19583	0.0327928	0.616536
ADNP	-0.144476	0.543596	0.999714
ADNP2	0.176478	0.469135	0.999714
ADO	0.252276	0.340191	0.999714
ADORA1	-1.68908	0.000327261	0.0393408
ADORA2A	-0.230896	0.54068	0.999714
ADORA2B	0.281982	0.605831	0.999714
ADORA3	4.60034	0.0807867	#N/A
ADPGK	-0.21415	0.405469	0.999714
ADPRH	-0.2827	0.597017	0.999714
ADPRHL1	0.348613	0.540298	0.999714
ADPRM	0.209707	0.659999	0.999714
ADRA1A	-1.05401	0.277865	0.999714
ADRA1B	-0.00738623	0.991603	0.999714
ADRA1D	-1.26667	0.327254	0.999714
ADRA2A	0.45654	0.600657	0.999714
ADRA2B	-0.950199	0.139061	0.958359
ADRA2C	-0.3785	0.345141	0.999714
ADRB1	-1.55912	0.204463	0.999714
ADRB2	0.139088	0.863175	0.999714
ADRB3	-0.309927	0.768379	0.999714
ADRM1	0.135387	0.551445	0.999714
ADSL	-0.106099	0.650592	0.999714
ADTRP	-0.597884	0.640082	0.999714
AEBP1	-0.530742	0.0618689	0.781975
AEBP2	-0.0424111	0.862756	0.999714
AEN	0.0700834	0.770963	0.999714
AFAP1	-0.0903675	0.696562	0.999714
AFAP1L1	-0.68513	0.0706693	0.796417
AFAP1L2	-0.753229	0.198714	0.999714
AFDN	-0.0954729	0.688767	0.999714
AFF1	0.243498	0.29761	0.999714
AFF2	-0.0627412	0.820111	0.999714
AFF3	1.33469	0.0439692	0.693043
AFF4	0.282023	0.253041	0.999714
AFG3L2	-0.258888	0.28733	0.999714
AFMID	-0.132247	0.654927	0.999714
AFP	1.18188	0.238779	0.999714
AFTPH	-0.18186	0.54287	0.999714
AGA	-0.0897549	0.831159	0.999714
AGAP1	0.118476	0.64196	0.999714
AGAP11	-2.82234	0.502379	#N/A
AGAP2	-0.964964	0.139404	0.958766
AGAP3	0.957613	0.00097743	0.0846608
AGAP4	-0.106914	0.766682	0.999714
AGAP5	0.672183	0.344508	0.999714
AGAP6	-0.332954	0.371288	0.999714
AGAP7P	-0.388641	0.661304	0.999714
AGAP9	0.120548	0.747543	0.999714
AGBL1	-3.33619	0.426168	#N/A
AGBL2	3.12781	0.270297	#N/A
AGBL3	0.239816	0.704145	0.999714
AGBL4	-0.130585	0.788504	0.999714
AGBL5	-0.0801432	0.769475	0.999714
AGER	-0.322211	0.488965	0.999714
AGFG1	-0.188673	0.416345	0.999714
AGFG2	-0.358367	0.399043	0.999714
AGGF1	-0.74633	0.185382	0.999714
AGK	0.0588202	0.827178	0.999714
AGL	-0.165566	0.486354	0.999714
AGMAT	0.0582669	0.907	0.999714
AGMO	0.159263	0.824503	0.999714
AGO1	0.107984	0.648954	0.999714
AGO2	0.467481	0.0559901	0.76376
AGO3	0.249152	0.389768	0.999714
AGO4	0.842632	0.0152797	0.436075
AGPAT1	-0.0576096	0.808844	0.999714
AGPAT2	-0.187796	0.553457	0.999714
AGPAT3	-0.0977639	0.831004	0.999714
AGPAT4	-0.438734	0.128094	0.938424
AGPAT5	0.23611	0.449421	0.999714
AGPS	-0.0716183	0.7649	0.999714
AGR2	-4.26169	0.298103	#N/A
AGRN	-0.760389	0.0330206	0.616561
AGRP	3.12781	0.270297	#N/A
AGT	-0.0247547	0.995848	#N/A
AGTPBP1	-0.0900355	0.736712	0.999714
AGTR1	3.52341	0.000394068	0.0459784
AGTRAP	-0.210217	0.46419	0.999714
AGXT	1.13648	0.539167	#N/A
AGXT2	-2.01612	0.634581	#N/A
AHCTF1	-0.0260095	0.910152	0.999714
AHCY	-0.0270609	0.898222	0.999714
AHCYL1	0.04723	0.838943	0.999714
AHCYL2	0.297012	0.293003	0.999714
AHDC1	-0.510166	0.0762493	0.821668
AHI1	0.118592	0.728388	0.999714
AHNAK	1.69468	3.36935e-09	3.34155e-06
AHNAK2	-0.0499971	0.937772	0.999714
AHR	0.353466	0.446708	0.999714
AHRR	0.29368	0.666714	0.999714
AHSA1	0.0112002	0.962036	0.999714
AHSG	-1.32067	0.418273	0.999714
AHSP	-0.674912	0.470896	0.999714
AICDA	-0.599848	0.374249	0.999714
AIDA	-0.205318	0.388624	0.999714
AIF1	-0.475697	0.692485	0.999714
AIF1L	-0.120704	0.608598	0.999714
AIFM1	-0.0200759	0.9313	0.999714
AIFM2	0.159144	0.677807	0.999714
AIFM3	-0.797642	0.344188	0.999714
AIG1	0.310225	0.37748	0.999714
AIM2	-3.33642	0.424485	#N/A
AIMP1	0.256341	0.313209	0.999714
AIMP2	0.245327	0.305235	0.999714
AIP	0.399384	0.221452	0.999714
AIPL1	-0.243294	0.754766	0.999714
AIRE	-2.20521	0.00315076	0.173598
AJAP1	-0.958419	0.0118834	0.378949
AJUBA	0.580696	0.124484	0.932809
AK1	0.834186	0.0679411	0.792974
AK2	-0.126215	0.59239	0.999714
AK3	0.166589	0.571377	0.999714
AK4	-1.07998	1.76557e-05	0.00407209
AK5	0.229622	0.694438	0.999714
AK6	0.123624	0.643159	0.999714
AK7	-0.19864	0.838308	0.999714
AK8	0.834731	0.395604	0.999714
AK9	0.41171	0.441042	0.999714
AKAIN1	-0.0247547	0.995848	#N/A
AKAP1	-0.635737	0.00844932	0.315531
AKAP10	0.0183666	0.943732	0.999714
AKAP11	0.141527	0.631427	0.999714
AKAP12	0.643873	0.00500766	0.227814
AKAP13	0.190515	0.46338	0.999714
AKAP14	-4.01413	0.336807	#N/A
AKAP17A	-0.041891	0.85869	0.999714
AKAP3	0.910553	0.0844817	0.848362
AKAP4	1.80285	0.181474	#N/A
AKAP5	0.566443	0.320731	0.999714
AKAP6	0.550364	0.356234	0.999714
AKAP7	-0.144477	0.726029	0.999714
AKAP8	-0.0441976	0.857611	0.999714
AKAP8L	-0.0990278	0.681466	0.999714
AKAP9	0.125397	0.671438	0.999714
AKIP1	0.0937993	0.800791	0.999714
AKIRIN1	-0.22555	0.314252	0.999714
AKIRIN2	0.0781774	0.758656	0.999714
AKNA	-0.130166	0.630105	0.999714
AKNAD1	-3.33619	0.426441	#N/A
AKR1A1	0.127772	0.60342	0.999714
AKR1B1	0.126176	0.585069	0.999714
AKR1B10	4.60034	0.0826615	#N/A
AKR1B15	-3.33642	0.419766	#N/A
AKR1C1	0.379585	0.572759	0.999714
AKR1C2	-0.765668	0.271694	0.999714
AKR1C3	0.436313	0.428906	0.999714
AKR1C4	-0.0247547	0.995848	#N/A
AKR1C8P	-0.0247547	0.995848	#N/A
AKR1D1	-4.82104	0.244989	#N/A
AKR1E2	0.890307	0.114366	0.913592
AKR7A2	0.299275	0.286444	0.999714
AKR7A3	-0.150712	0.826734	0.999714
AKR7L	-0.186868	0.787745	0.999714
AKT1	0.228221	0.378627	0.999714
AKT1S1	0.0974327	0.701457	0.999714
AKT2	-0.0877599	0.720012	0.999714
AKT3	0.170017	0.575954	0.999714
AKTIP	-0.0449919	0.880225	0.999714
ALAD	0.135488	0.686733	0.999714
ALAS1	0.266205	0.289255	0.999714
ALAS2	1.01147	0.324659	#N/A
ALB	5.57081	0.0295542	#N/A
ALCAM	-0.300657	0.316676	0.999714
ALDH16A1	0.0468839	0.887358	0.999714
ALDH18A1	-0.0256868	0.914779	0.999714
ALDH1A1	1.09094	0.107172	0.89818
ALDH1A2	2.34363	0.00587965	0.257124
ALDH1A3	-0.0279418	0.940397	0.999714
ALDH1B1	-0.121118	0.63996	0.999714
ALDH1L1	-0.488177	0.534475	0.999714
ALDH1L2	-0.00117703	0.99791	0.999714
ALDH2	-0.0940277	0.751118	0.999714
ALDH3A1	1.68918	0.169388	#N/A
ALDH3A2	-0.482943	0.0466771	0.709924
ALDH3B1	0.178143	0.829029	0.999714
ALDH3B2	0.330408	0.845948	#N/A
ALDH4A1	-0.21496	0.449227	0.999714
ALDH5A1	-0.029455	0.931513	0.999714
ALDH6A1	-0.313885	0.396318	0.999714
ALDH7A1	0.129904	0.588641	0.999714
ALDH8A1	0.763753	0.501427	0.999714
ALDH9A1	-0.458639	0.0628585	0.783147
ALDOA	-0.0807995	0.69418	0.999714
ALDOB	-2.82223	0.502675	#N/A
ALDOC	-0.161995	0.519998	0.999714
ALG1	0.341999	0.214903	0.999714
ALG10	0.550829	0.0658281	0.78942
ALG10B	0.651852	0.0706004	0.796251
ALG11	0.0144205	0.9722	0.999714
ALG12	0.161862	0.587276	0.999714
ALG13	0.00544996	0.983156	0.999714
ALG14	0.561206	0.223296	0.999714
ALG1L	-0.112673	0.853499	0.999714
ALG1L2	-0.721977	0.425879	0.999714
ALG2	0.214551	0.454495	0.999714
ALG3	-0.0911915	0.722904	0.999714
ALG5	-0.051345	0.889488	0.999714
ALG6	0.155475	0.587527	0.999714
ALG8	-0.0310884	0.900199	0.999714
ALG9	0.118396	0.772082	0.999714
ALK	-3.33642	0.423483	#N/A
ALKAL1	0.849192	0.254881	0.999714
ALKAL2	0.448656	0.627836	0.999714
ALKBH1	-0.197207	0.507995	0.999714
ALKBH2	0.19564	0.544547	0.999714
ALKBH3	0.127078	0.728424	0.999714
ALKBH4	0.0583615	0.863479	0.999714
ALKBH5	-0.0191698	0.93363	0.999714
ALKBH6	0.000830243	0.998062	0.999714
ALKBH7	0.197342	0.460198	0.999714
ALKBH8	0.0285517	0.944449	0.999714
ALLC	2.0529	0.224463	#N/A
ALMS1	0.359435	0.172334	0.991697
ALOX12	0.24225	0.664132	0.999714
ALOX12B	-0.22691	0.750357	0.999714
ALOX15	0.525842	0.519899	0.999714
ALOX15B	-0.861468	0.606732	0.999714
ALOX5	0.440677	0.517688	0.999714
ALOX5AP	3.12781	0.270297	#N/A
ALOXE3	-1.66861	0.288302	0.999714
ALPI	-0.0247547	0.995848	#N/A
ALPK1	-0.101177	0.91558	0.999714
ALPK2	-0.439815	0.569948	0.999714
ALPK3	-0.203398	0.491437	0.999714
ALPL	-0.206386	0.365486	0.999714
ALPP	-0.118903	0.810284	0.999714
ALS2	0.134766	0.61066	0.999714
ALS2CL	-0.914507	0.038168	0.650956
ALX1	-0.0735707	0.882827	0.999714
ALX3	-0.269856	0.551705	0.999714
ALX4	-0.660721	0.512701	0.999714
ALYREF	0.262119	0.289041	0.999714
AMACR	-0.173136	0.647644	0.999714
AMBP	-4.26175	0.300308	#N/A
AMBRA1	-0.0493049	0.847247	0.999714
AMD1	0.0195799	0.93014	0.999714
AMDHD1	1.10445	0.166029	0.987826
AMDHD2	-0.0313955	0.928295	0.999714
AMELY	-2.01608	0.634587	#N/A
AMER1	0.0585363	0.831657	0.999714
AMER2	1.32989	0.0748623	0.815094
AMER3	-1.24894	0.0674338	0.792974
AMFR	-0.0939905	0.722933	0.999714
AMH	-1.0423	0.0576643	0.772819
AMHR2	-0.710217	0.524867	0.999714
AMIGO1	-0.190315	0.729878	0.999714
AMIGO2	-1.68529	0.0213764	0.509145
AMIGO3	-0.0247547	0.995865	#N/A
AMMECR1	-0.054296	0.843343	0.999714
AMMECR1L	0.167033	0.550449	0.999714
AMN	1.09503	0.149197	0.972577
AMN1	0.0454891	0.913701	0.999714
AMOT	1.88753	2.51176e-08	1.71796e-05
AMOTL1	-0.0256521	0.931214	0.999714
AMOTL2	0.643609	0.015661	0.439372
AMPD1	1.13645	0.538509	#N/A
AMPD2	-0.144415	0.612941	0.999714
AMPD3	-0.0795429	0.869794	0.999714
AMPH	0.20698	0.726517	0.999714
AMT	0.0576367	0.834818	0.999714
AMY2B	0.402848	0.583245	0.999714
AMZ1	0.620556	0.30318	0.999714
AMZ2	0.0390233	0.87169	0.999714
ANAPC1	-0.138456	0.561578	0.999714
ANAPC10	0.156422	0.640196	0.999714
ANAPC11	0.249263	0.35311	0.999714
ANAPC13	-0.0202699	0.944617	0.999714
ANAPC15	0.327628	0.239652	0.999714
ANAPC16	0.00943137	0.972244	0.999714
ANAPC2	0.0648664	0.846576	0.999714
ANAPC4	-0.0599208	0.826569	0.999714
ANAPC5	-0.0274548	0.905649	0.999714
ANAPC7	-0.415529	0.0757169	0.818444
ANG	-0.306795	0.701771	0.999714
ANGEL1	-0.138801	0.625515	0.999714
ANGEL2	-0.0874189	0.745052	0.999714
ANGPT1	0.27168	0.526613	0.999714
ANGPT2	-2.82229	0.501189	#N/A
ANGPT4	0.363406	0.762049	0.999714
ANGPTL1	1.28868	0.297622	#N/A
ANGPTL2	-0.128535	0.789119	0.999714
ANGPTL3	-4.01396	0.332423	#N/A
ANGPTL4	-0.55697	0.349662	0.999714
ANGPTL5	-2.82219	0.497771	#N/A
ANGPTL6	-0.89864	0.487021	0.999714
ANGPTL7	-2.01612	0.634581	#N/A
ANGPTL8	0.354359	0.80606	0.999714
ANHX	-0.0247547	0.995848	#N/A
ANK1	-0.622325	0.171979	0.991697
ANK2	0.101166	0.74624	0.999714
ANK3	0.0815031	0.76717	0.999714
ANKAR	0.599892	0.395646	0.999714
ANKDD1A	-0.0677225	0.900525	0.999714
ANKDD1B	-0.60259	0.281711	0.999714
ANKEF1	0.547174	0.0595633	0.777774
ANKFY1	-0.189573	0.412664	0.999714
ANKH	-0.305913	0.284039	0.999714
ANKHD1	0.330593	0.152608	0.975515
ANKIB1	0.00786156	0.977349	0.999714
ANKK1	3.12781	0.275004	#N/A
ANKLE1	-0.595074	0.261862	0.999714
ANKLE2	0.0268884	0.911423	0.999714
ANKMY1	0.260594	0.580953	0.999714
ANKMY2	0.555389	0.0746777	0.815094
ANKRA2	0.211993	0.560344	0.999714
ANKRD1	2.6083	2.76463e-08	1.82788e-05
ANKRD10	0.444268	0.126604	0.937344
ANKRD11	0.207678	0.370052	0.999714
ANKRD12	0.243243	0.404524	0.999714
ANKRD13A	-0.323744	0.236453	0.999714
ANKRD13B	0.107666	0.771204	0.999714
ANKRD13C	-0.0290161	0.911285	0.999714
ANKRD13D	0.111909	0.764817	0.999714
ANKRD16	0.421619	0.308619	0.999714
ANKRD17	-0.0412627	0.863579	0.999714
ANKRD2	-0.0579222	0.94806	0.999714
ANKRD20A1	-4.26171	0.304541	#N/A
ANKRD23	0.323212	0.577263	0.999714
ANKRD26	-0.00381812	0.989737	0.999714
ANKRD26P1	1.44051	0.100983	0.886671
ANKRD27	-0.531921	0.0484227	0.721611
ANKRD28	-0.029724	0.90227	0.999714
ANKRD30A	-0.0247547	0.995848	#N/A
ANKRD30B	-0.989208	0.383171	0.999714
ANKRD31	1.18694	0.0886511	0.859733
ANKRD33	-0.861505	0.599943	0.999714
ANKRD34B	2.83417	0.0135709	0.406864
ANKRD36B	-0.727465	0.172981	0.992789
ANKRD36C	-0.762014	0.254451	0.999714
ANKRD37	0.254125	0.651317	0.999714
ANKRD39	0.156952	0.713061	0.999714
ANKRD40	0.0447571	0.847925	0.999714
ANKRD44	0.569992	0.428385	0.999714
ANKRD45	-0.299836	0.693654	0.999714
ANKRD46	-0.117855	0.676058	0.999714
ANKRD49	0.248346	0.584578	0.999714
ANKRD50	0.306325	0.283627	0.999714
ANKRD52	-0.230197	0.349445	0.999714
ANKRD53	0.0910683	0.911832	0.999714
ANKRD54	0.38004	0.292061	0.999714
ANKRD6	0.456208	0.413541	0.999714
ANKRD61	-0.741159	0.419741	0.999714
ANKRD7	0.0596963	0.933827	0.999714
ANKRD9	0.372481	0.304764	0.999714
ANKS1A	0.0118876	0.962993	0.999714
ANKS1B	0.542785	0.416806	0.999714
ANKS3	0.125961	0.716939	0.999714
ANKS4B	1.51306	0.106107	0.897777
ANKS6	0.256523	0.340834	0.999714
ANKZF1	-0.247657	0.377426	0.999714
ANLN	0.0373177	0.873709	0.999714
ANO1	-0.202532	0.72599	0.999714
ANO10	0.0277792	0.916597	0.999714
ANO2	0.035269	0.93913	0.999714
ANO3	-2.82234	0.502217	#N/A
ANO4	-0.128962	0.727178	0.999714
ANO5	-0.244154	0.456012	0.999714
ANO6	-0.220459	0.356708	0.999714
ANO7	-0.388091	0.431953	0.999714
ANO8	-0.941681	0.00352267	0.186326
ANO9	-1.25569	0.0857815	0.852443
ANOS1	-0.674025	0.0358154	0.628206
ANP32A	0.110453	0.694565	0.999714
ANP32B	0.0267651	0.919963	0.999714
ANP32E	-0.323751	0.200284	0.999714
ANPEP	-0.622803	0.334734	0.999714
ANTXR1	0.0383891	0.911135	0.999714
ANTXR2	0.38316	0.412809	0.999714
ANTXRL	-0.0247547	0.995856	#N/A
ANXA1	0.449665	0.0943772	0.871907
ANXA11	-0.159299	0.518531	0.999714
ANXA2	0.24144	0.282642	0.999714
ANXA2R	-0.561964	0.719418	#N/A
ANXA3	0.290324	0.316457	0.999714
ANXA4	0.0651113	0.883604	0.999714
ANXA5	0.14674	0.5288	0.999714
ANXA6	-0.417998	0.0585099	0.774001
ANXA7	-0.316064	0.199124	0.999714
ANXA8	-0.237714	0.751374	0.999714
ANXA8L1	-0.468429	0.523911	0.999714
ANXA9	-0.268015	0.737947	0.999714
AOAH	1.88094	0.0967234	0.876728
AOC1	1.13639	0.555753	#N/A
AOC2	-0.284903	0.56746	0.999714
AOC3	-0.486631	0.427157	0.999714
AOX1	-0.48268	0.304784	0.999714
AP1AR	0.313513	0.278648	0.999714
AP1B1	-0.108027	0.655303	0.999714
AP1G1	-0.277818	0.247352	0.999714
AP1G2	-0.648482	0.022308	0.520078
AP1M1	0.0330577	0.905825	0.999714
AP1M2	-0.0317759	0.903411	0.999714
AP1S1	0.189082	0.485872	0.999714
AP1S2	0.104629	0.719657	0.999714
AP1S3	0.487217	0.305773	0.999714
AP2A1	-0.194932	0.411276	0.999714
AP2A2	-0.313723	0.229781	0.999714
AP2B1	-0.39369	0.0638466	0.784147
AP2M1	-0.401978	0.0745677	0.815094
AP2S1	0.00943711	0.968202	0.999714
AP3B1	0.0737114	0.761497	0.999714
AP3B2	-0.854459	0.0178701	0.468854
AP3D1	-0.125466	0.567342	0.999714
AP3M1	0.0383856	0.881094	0.999714
AP3M2	0.169481	0.557648	0.999714
AP3S1	0.0275801	0.918423	0.999714
AP3S2	-0.192495	0.515926	0.999714
AP4B1	-0.201279	0.485022	0.999714
AP4E1	0.225491	0.456459	0.999714
AP4M1	0.162716	0.637806	0.999714
AP4S1	-0.605859	0.159969	0.985827
AP5B1	0.128399	0.741093	0.999714
AP5M1	-0.0806178	0.769373	0.999714
AP5S1	0.0986968	0.788645	0.999714
AP5Z1	0.0030965	0.992053	0.999714
APAF1	-0.0215744	0.938019	0.999714
APBA1	1.21829	0.00583224	0.256486
APBA2	-0.0436573	0.897625	0.999714
APBA3	-0.032699	0.919331	0.999714
APBB1	-0.403651	0.173586	0.993235
APBB1IP	0.597815	0.442847	0.999714
APBB2	0.202101	0.491471	0.999714
APBB3	-0.585539	0.144844	0.965796
APC	-0.0134661	0.963207	0.999714
APC2	0.132725	0.784837	0.999714
APCDD1	0.611498	0.243414	0.999714
APCDD1L	0.106617	0.843356	0.999714
APEH	0.0786568	0.738506	0.999714
APELA	0.997345	0.0456367	0.704713
APEX1	0.0960377	0.67456	0.999714
APEX2	0.0828756	0.734836	0.999714
APH1A	-0.202692	0.427982	0.999714
APH1B	0.867648	0.121242	0.92623
API5	-0.11616	0.630984	0.999714
APIP	0.253594	0.365256	0.999714
APLF	-0.157904	0.751538	0.999714
APLN	0.0316547	0.946573	0.999714
APLNR	-0.578827	0.248692	0.999714
APLP1	-0.512891	0.332587	0.999714
APLP2	-0.0312957	0.882934	0.999714
APMAP	-0.200118	0.433208	0.999714
APOA1	0.131534	0.878771	0.999714
APOA2	-3.33619	0.426513	#N/A
APOA5	2.60898	0.0971812	#N/A
APOB	-0.452506	0.354573	0.999714
APOBEC1	-2.82219	0.500391	#N/A
APOBEC2	0.363162	0.76437	#N/A
APOBEC3A	-0.183853	0.911922	#N/A
APOBEC3B	1.76617	0.00727249	0.290733
APOBEC3C	-0.145771	0.681769	0.999714
APOBEC3D	-0.194582	0.719189	0.999714
APOBEC3F	0.157552	0.744983	0.999714
APOBEC3G	0.538899	0.270442	0.999714
APOBEC3H	0.929413	0.337064	0.999714
APOBEC4	-0.0247547	0.995848	#N/A
APOBR	2.98045	0.00449914	0.213494
APOC1	-0.2142	0.437274	0.999714
APOC2	-2.01617	0.634571	#N/A
APOC3	-2.01612	0.634581	#N/A
APOC4	0.354395	0.796626	#N/A
APOD	1.80285	0.18023	#N/A
APOE	-0.127392	0.577223	0.999714
APOF	2.05296	0.213174	#N/A
APOL1	-0.183703	0.912129	#N/A
APOL2	-0.529734	0.09703	0.876728
APOL3	-1.77178	0.139014	0.958359
APOL4	1.13648	0.538498	#N/A
APOL6	1.5815	0.144381	0.965796
APOLD1	1.37249	0.0808189	0.833183
APOM	-0.529319	0.504257	0.999714
APOO	-0.307456	0.257987	0.999714
APOOL	-0.0925945	0.731488	0.999714
APP	-0.305288	0.175098	0.996051
APPBP2	-0.0692155	0.841887	0.999714
APPL1	0.073832	0.782377	0.999714
APPL2	0.330299	0.245347	0.999714
APRT	0.250568	0.32185	0.999714
APTX	-0.0871402	0.748118	0.999714
AQP1	-5.94438	0.148023	0.971649
AQP10	-0.0247547	0.995848	#N/A
AQP11	-0.3917	0.477883	0.999714
AQP12A	-2.01617	0.634571	#N/A
AQP12B	-0.0247547	0.995848	#N/A
AQP3	0.0472672	0.916898	0.999714
AQP4	-0.511795	0.614121	0.999714
AQP5	0.280961	0.694924	0.999714
AQP6	1.80285	0.180798	#N/A
AQP7	1.13639	0.538525	#N/A
AQP8	3.12781	0.270297	#N/A
AQP9	-0.0247547	0.995848	#N/A
AQR	-0.143336	0.53879	0.999714
AR	-0.314322	0.428282	0.999714
ARAF	-0.10808	0.665781	0.999714
ARAP1	-0.318476	0.198753	0.999714
ARAP2	1.58178	0.156013	0.982371
ARAP3	-0.647313	0.0267275	0.569944
ARC	-0.150329	0.802222	0.999714
ARCN1	-0.113687	0.626282	0.999714
AREG	0.51759	0.61351	0.999714
AREL1	0.221722	0.399054	0.999714
ARF1	-0.168025	0.460405	0.999714
ARF3	-0.279502	0.205836	0.999714
ARF4	-0.000930262	0.997077	0.999714
ARF5	0.00161318	0.995074	0.999714
ARF6	-0.1311	0.578867	0.999714
ARFGAP1	-0.251863	0.405128	0.999714
ARFGAP2	-0.185689	0.469491	0.999714
ARFGAP3	-0.243699	0.402703	0.999714
ARFGEF1	-0.188799	0.424577	0.999714
ARFGEF2	0.0244624	0.914875	0.999714
ARFGEF3	0.310343	0.489721	0.999714
ARFIP1	-0.122309	0.667992	0.999714
ARFIP2	-0.0212491	0.936305	0.999714
ARFRP1	0.00479746	0.987853	0.999714
ARG1	-1.00175	0.153573	0.977395
ARG2	-0.327935	0.245621	0.999714
ARGFX	1.13639	0.539194	#N/A
ARGLU1	0.0814443	0.737534	0.999714
ARHGAP1	-0.296125	0.239316	0.999714
ARHGAP10	-0.0293332	0.932883	0.999714
ARHGAP11A	-0.0701758	0.765426	0.999714
ARHGAP11B	-0.376412	0.268209	0.999714
ARHGAP12	-0.245681	0.365042	0.999714
ARHGAP15	3.12781	0.270297	#N/A
ARHGAP17	-0.349944	0.146386	0.967922
ARHGAP18	0.398226	0.320661	0.999714
ARHGAP19	-0.257391	0.286102	0.999714
ARHGAP20	3.00927	0.0546955	#N/A
ARHGAP21	0.186476	0.496303	0.999714
ARHGAP22	-0.175905	0.609843	0.999714
ARHGAP23	0.116023	0.624567	0.999714
ARHGAP24	0.997669	0.151645	0.973421
ARHGAP25	-0.841035	0.235811	0.999714
ARHGAP26	-0.405568	0.144696	0.965796
ARHGAP27	-0.465313	0.217051	0.999714
ARHGAP28	-0.209895	0.665837	0.999714
ARHGAP29	0.185208	0.447752	0.999714
ARHGAP30	-0.738233	0.366834	0.999714
ARHGAP31	0.0881577	0.848694	0.999714
ARHGAP32	0.186106	0.524594	0.999714
ARHGAP33	-0.977412	0.0121185	0.384359
ARHGAP35	-0.227042	0.361903	0.999714
ARHGAP36	-0.832136	0.136758	0.954773
ARHGAP39	0.0182855	0.953787	0.999714
ARHGAP4	-0.576002	0.345663	0.999714
ARHGAP40	-1.51857	0.000103466	0.0156661
ARHGAP42	0.00626438	0.986685	0.999714
ARHGAP44	-0.262816	0.319967	0.999714
ARHGAP45	0.0717946	0.828052	0.999714
ARHGAP5	0.00577235	0.982194	0.999714
ARHGAP6	0.24454	0.760474	0.999714
ARHGAP8	0.246111	0.403914	0.999714
ARHGAP9	0.218769	0.699262	0.999714
ARHGDIA	-0.0335985	0.888851	0.999714
ARHGDIB	1.33172	0.00190379	0.127143
ARHGDIG	-0.468645	0.347773	0.999714
ARHGEF1	-0.25965	0.399705	0.999714
ARHGEF10	-0.689419	0.0121225	0.384359
ARHGEF10L	-0.532119	0.0682975	0.792974
ARHGEF11	-0.181309	0.472578	0.999714
ARHGEF12	0.0108778	0.964677	0.999714
ARHGEF15	-1.31901	0.159562	0.985827
ARHGEF16	-0.356761	0.281937	0.999714
ARHGEF17	0.601883	0.101214	0.88713
ARHGEF18	0.161243	0.496977	0.999714
ARHGEF19	0.170368	0.710711	0.999714
ARHGEF2	-0.0463869	0.866408	0.999714
ARHGEF25	-0.606663	0.155135	0.981116
ARHGEF26	0.604571	0.090181	0.863441
ARHGEF28	-0.123512	0.870609	0.999714
ARHGEF3	-0.19894	0.636888	0.999714
ARHGEF33	-0.183527	0.736678	0.999714
ARHGEF37	2.69101	0.00119088	0.0945482
ARHGEF38	2.60902	0.0929223	#N/A
ARHGEF39	0.218183	0.462534	0.999714
ARHGEF4	-0.552568	0.287367	0.999714
ARHGEF40	0.379398	0.347076	0.999714
ARHGEF5	-0.409008	0.132473	0.941683
ARHGEF6	-0.106332	0.853425	0.999714
ARHGEF7	-0.243548	0.377064	0.999714
ARHGEF9	-0.803671	0.00255413	0.154419
ARID1A	0.343232	0.144204	0.965796
ARID1B	0.0678808	0.788957	0.999714
ARID2	0.0870173	0.735786	0.999714
ARID3A	-0.586703	0.0160328	0.445975
ARID3B	-0.392157	0.0946654	0.871907
ARID3C	-0.562058	0.714686	#N/A
ARID4A	-0.0769539	0.821389	0.999714
ARID4B	-0.249401	0.343515	0.999714
ARID5A	-0.132997	0.767996	0.999714
ARID5B	1.28536	0.0194617	0.487833
ARIH1	-0.0662865	0.776594	0.999714
ARIH2	0.117249	0.623497	0.999714
ARIH2OS	0.404196	0.527529	0.999714
ARL1	-0.210046	0.391031	0.999714
ARL10	-0.161202	0.645616	0.999714
ARL11	-2.13397	0.0729481	0.806865
ARL13A	-0.0247547	0.995848	#N/A
ARL13B	0.0657717	0.845609	0.999714
ARL14	2.2031	0.104089	#N/A
ARL14EP	0.264239	0.365586	0.999714
ARL15	-0.233555	0.54227	0.999714
ARL16	0.101329	0.705522	0.999714
ARL17A	-0.148447	0.572021	0.999714
ARL2	-0.0416023	0.873414	0.999714
ARL2BP	-0.17986	0.495306	0.999714
ARL3	0.103633	0.744091	0.999714
ARL4A	-0.10082	0.769155	0.999714
ARL4C	1.44141	0.000148273	0.0207112
ARL4D	-0.469327	0.19045	0.999714
ARL5A	0.398521	0.161841	0.985827
ARL5B	0.151829	0.55598	0.999714
ARL5C	-3.3363	0.426952	#N/A
ARL6	0.304915	0.52287	0.999714
ARL6IP1	0.212884	0.352003	0.999714
ARL6IP4	0.171605	0.460098	0.999714
ARL6IP5	-0.50258	0.128866	0.938424
ARL6IP6	-0.0513782	0.854466	0.999714
ARL8A	-0.33652	0.326077	0.999714
ARL8B	0.0470908	0.864501	0.999714
ARL9	-0.258033	0.759627	0.999714
ARMC1	0.0779853	0.767009	0.999714
ARMC10	0.266923	0.333037	0.999714
ARMC12	-0.0167425	0.983386	0.999714
ARMC2	-0.358742	0.495339	0.999714
ARMC3	-4.26167	0.3067	0.999714
ARMC4	0.681376	0.376478	0.999714
ARMC5	0.176631	0.663466	0.999714
ARMC6	0.0725051	0.771308	0.999714
ARMC7	0.102767	0.757112	0.999714
ARMC8	-0.338367	0.19809	0.999714
ARMC9	0.243275	0.393866	0.999714
ARMCX1	-0.405374	0.153082	0.977395
ARMCX2	-1.02031	5.32682e-05	0.00987454
ARMCX3	-0.568411	0.0458947	0.706771
ARMCX4	-0.264157	0.506252	0.999714
ARMCX5	-0.250739	0.380907	0.999714
ARMCX6	-0.450015	0.142067	0.961161
ARMS2	-0.0247547	0.995848	#N/A
ARMT1	0.213482	0.362542	0.999714
ARNT	-0.523042	0.0578818	0.774001
ARNT2	-0.244022	0.689063	0.999714
ARNTL	0.598262	0.167145	0.987907
ARNTL2	0.421563	0.141668	0.961043
ARPC1A	-0.0295938	0.901653	0.999714
ARPC1B	-0.0775903	0.775185	0.999714
ARPC2	-0.154119	0.516687	0.999714
ARPC3	0.00225089	0.99264	0.999714
ARPC4	0.219216	0.374974	0.999714
ARPC5	0.0501287	0.836127	0.999714
ARPC5L	0.113264	0.673856	0.999714
ARPIN	0.195225	0.694382	0.999714
ARPP19	0.0579147	0.81775	0.999714
ARPP21	2.05299	0.198158	#N/A
ARR3	1.13645	0.548787	#N/A
ARRB1	-0.422775	0.0735312	0.808925
ARRB2	-0.259543	0.341264	0.999714
ARRDC1	0.104136	0.815917	0.999714
ARRDC2	-0.304193	0.395274	0.999714
ARRDC3	-0.176317	0.606323	0.999714
ARRDC4	0.216292	0.631021	0.999714
ARSA	-0.145938	0.757216	0.999714
ARSB	-0.274143	0.444989	0.999714
ARSD	0.192954	0.688951	0.999714
ARSG	0.16821	0.767096	0.999714
ARSI	0.346666	0.35104	0.999714
ARSJ	0.416549	0.395238	0.999714
ARSK	-0.417224	0.333277	0.999714
ART1	-2.82225	0.497762	#N/A
ART3	1.78221	0.0336981	0.620649
ART4	-0.0247547	0.995849	#N/A
ART5	-0.265006	0.5796	0.999714
ARTN	0.605013	0.222736	0.999714
ARV1	0.50156	0.175669	0.997233
ARVCF	-0.0833476	0.81406	0.999714
ARX	1.81982	0.0219878	0.514909
AS3MT	0.0783504	0.847294	0.999714
ASAH1	-0.476432	0.113293	0.909042
ASAH2	0.03709	0.938727	0.999714
ASAH2B	0.26069	0.538509	0.999714
ASAP1	-0.121614	0.640618	0.999714
ASAP2	0.629571	0.154619	0.979674
ASAP3	0.319128	0.270183	0.999714
ASB1	0.346017	0.222188	0.999714
ASB10	3.12781	0.270297	#N/A
ASB12	-0.557595	0.523798	0.999714
ASB13	-0.0835039	0.838637	0.999714
ASB14	-0.16121	0.840297	0.999714
ASB15	-2.82225	0.497762	#N/A
ASB16	-0.35298	0.538147	0.999714
ASB18	1.13645	0.539178	#N/A
ASB2	1.16702	0.105819	0.897777
ASB3	-0.167079	0.598634	0.999714
ASB4	-2.01608	0.634587	#N/A
ASB5	2.05296	0.198162	#N/A
ASB6	0.0889623	0.771459	0.999714
ASB7	-0.152851	0.658844	0.999714
ASB8	-0.414602	0.280665	0.999714
ASB9	-0.909408	0.0771236	0.824217
ASCC1	-0.128356	0.650332	0.999714
ASCC2	-0.00383993	0.988073	0.999714
ASCC3	-0.213164	0.354216	0.999714
ASCL1	-0.0327262	0.964758	0.999714
ASCL2	-0.155098	0.824309	0.999714
ASCL3	3.12781	0.270297	#N/A
ASCL5	-1.03194	0.40013	0.999714
ASF1A	0.128066	0.647111	0.999714
ASF1B	0.457727	0.123392	0.931326
ASGR1	-0.910577	0.149324	0.972577
ASGR2	-2.82219	0.499402	#N/A
ASH1L	-0.109124	0.675706	0.999714
ASH2L	-0.216722	0.362026	0.999714
ASIC1	-0.0161862	0.983665	0.999714
ASIC2	-0.932905	0.218502	0.999714
ASIC3	-0.256633	0.672407	0.999714
ASIC4	-5.71395	0.164749	0.986997
ASIC5	-0.0247547	0.995848	#N/A
ASIP	1.01145	0.406478	#N/A
ASL	-0.0394116	0.900963	0.999714
ASMT	-2.01612	0.634581	#N/A
ASMTL	-0.151827	0.60985	0.999714
ASNS	0.369443	0.211857	0.999714
ASNSD1	0.179535	0.466816	0.999714
ASPA	2.60898	0.0891538	#N/A
ASPDH	-4.26171	0.3053	#N/A
ASPG	-0.597977	0.61604	0.999714
ASPH	-0.30412	0.266896	0.999714
ASPHD1	-0.304073	0.399729	0.999714
ASPHD2	0.0215771	0.965015	0.999714
ASPM	0.258396	0.272343	0.999714
ASPRV1	-0.200497	0.817554	0.999714
ASPSCR1	-0.170359	0.579095	0.999714
ASRGL1	-0.0525211	0.838816	0.999714
ASS1	-0.221045	0.428116	0.999714
ASTE1	0.316799	0.48248	0.999714
ASTL	-2.82225	0.497762	#N/A
ASTN1	0.88034	0.360933	0.999714
ASTN2	0.324687	0.423061	0.999714
ASXL1	0.35182	0.17202	0.991697
ASXL2	0.0635484	0.790705	0.999714
ASXL3	2.24212	0.0186801	0.479328
ASZ1	0.328496	0.682651	0.999714
ATAD1	-0.0442364	0.863453	0.999714
ATAD2	0.515998	0.0607056	0.779867
ATAD2B	0.0816169	0.771515	0.999714
ATAD3A	-0.030075	0.908006	0.999714
ATAD3B	-0.214158	0.454933	0.999714
ATAD3C	-0.412406	0.632258	0.999714
ATAD5	0.157846	0.553006	0.999714
ATAT1	-0.397096	0.310803	0.999714
ATCAY	-0.968681	0.00683794	0.281565
ATE1	-0.339322	0.224202	0.999714
ATF1	0.00327516	0.990878	0.999714
ATF2	-0.413846	0.143146	0.965304
ATF3	0.272528	0.403656	0.999714
ATF4	-0.0663594	0.762504	0.999714
ATF5	0.101082	0.73625	0.999714
ATF6	-0.43116	0.139688	0.959718
ATF6B	-0.32309	0.241036	0.999714
ATF7	-0.0710679	0.797218	0.999714
ATF7IP	0.44807	0.0839037	0.846506
ATF7IP2	0.232387	0.533161	0.999714
ATG10	0.531744	0.22198	0.999714
ATG101	-0.0133703	0.960509	0.999714
ATG12	0.0483427	0.856312	0.999714
ATG13	-0.0254427	0.91831	0.999714
ATG14	0.145175	0.594323	0.999714
ATG16L1	0.0073577	0.97835	0.999714
ATG16L2	-0.906753	0.0645757	0.78822
ATG2A	-0.100874	0.744761	0.999714
ATG2B	-0.0860246	0.762573	0.999714
ATG3	0.276496	0.253708	0.999714
ATG4A	-0.782631	0.0103831	0.349705
ATG4B	0.0401494	0.877907	0.999714
ATG4C	-0.138587	0.635032	0.999714
ATG4D	0.134184	0.640398	0.999714
ATG5	-0.10678	0.694905	0.999714
ATG7	0.449989	0.130463	0.938424
ATG9A	-0.0321873	0.902257	0.999714
ATG9B	0.0559474	0.927068	0.999714
ATIC	-0.0721405	0.766832	0.999714
ATL1	-0.372174	0.543051	0.999714
ATL2	-0.0619657	0.7879	0.999714
ATL3	0.194033	0.493424	0.999714
ATM	0.315135	0.261169	0.999714
ATMIN	0.230888	0.327532	0.999714
ATN1	-0.0164578	0.944202	0.999714
ATOH1	0.890585	0.191554	0.999714
ATOH7	0.71273	0.443258	0.999714
ATOH8	1.02146	0.118569	0.922645
ATOX1	0.0203753	0.94381	0.999714
ATP10A	0.227645	0.641648	0.999714
ATP10B	2.2031	0.0984125	#N/A
ATP10D	0.909643	0.0671266	0.792974
ATP11A	-0.214195	0.4512	0.999714
ATP11B	0.0649396	0.843132	0.999714
ATP11C	0.0279075	0.910912	0.999714
ATP12A	-0.668371	0.192661	0.999714
ATP13A1	-0.330897	0.214977	0.999714
ATP13A2	-0.0540896	0.830836	0.999714
ATP13A3	0.520741	0.0296398	0.588494
ATP13A4	1.68906	0.159259	#N/A
ATP13A5	-2.01612	0.634581	#N/A
ATP1A1	0.00652633	0.974728	0.999714
ATP1A2	-3.26399	2.39191e-08	1.69441e-05
ATP1A3	-0.566667	0.19242	0.999714
ATP1A4	-3.43802	0.00063695	0.0638076
ATP1B1	-0.103814	0.69853	0.999714
ATP1B2	-0.372699	0.356111	0.999714
ATP1B3	-0.149353	0.546847	0.999714
ATP1B4	3.12781	0.270297	#N/A
ATP23	-0.466315	0.268576	0.999714
ATP2A1	-0.842251	0.150612	0.973421
ATP2A2	-0.206333	0.311679	0.999714
ATP2A3	0.165684	0.672943	0.999714
ATP2B1	0.234244	0.347504	0.999714
ATP2B2	1.12251	0.314002	0.999714
ATP2B3	-1.79539	0.0592403	0.777137
ATP2B4	-0.264592	0.314066	0.999714
ATP2C1	-0.106473	0.660172	0.999714
ATP2C2	0.883802	0.108494	0.898937
ATP4A	0.448899	0.598538	0.999714
ATP6AP1	-0.11894	0.623221	0.999714
ATP6AP1L	1.0767	0.0896835	0.862148
ATP6AP2	-0.0509081	0.828105	0.999714
ATP6V0A1	-0.171257	0.483731	0.999714
ATP6V0A2	0.0726475	0.775122	0.999714
ATP6V0A4	-0.429518	0.356655	0.999714
ATP6V0B	0.257877	0.353981	0.999714
ATP6V0C	0.146045	0.538517	0.999714
ATP6V0D1	-0.234123	0.33226	0.999714
ATP6V0D2	4.04432	0.140489	#N/A
ATP6V0E1	0.00863044	0.971133	0.999714
ATP6V0E2	-0.211345	0.510003	0.999714
ATP6V1A	-0.220599	0.352584	0.999714
ATP6V1B1	0.585004	0.467622	0.999714
ATP6V1B2	-0.0850109	0.753533	0.999714
ATP6V1C1	-0.2363	0.322609	0.999714
ATP6V1C2	-0.727706	0.092296	0.871776
ATP6V1D	-0.174499	0.508897	0.999714
ATP6V1E1	0.0891568	0.710773	0.999714
ATP6V1E2	0.0865317	0.834893	0.999714
ATP6V1F	0.0902983	0.724365	0.999714
ATP6V1G1	0.0527842	0.826756	0.999714
ATP6V1G2	0.0310239	0.962325	0.999714
ATP6V1H	0.0509999	0.851429	0.999714
ATP7A	-0.294289	0.429647	0.999714
ATP7B	-0.0874302	0.848852	0.999714
ATP8A1	-0.49318	0.350287	0.999714
ATP8A2	0.308994	0.536105	0.999714
ATP8B1	-0.605248	0.234854	0.999714
ATP8B2	-0.405827	0.10586	0.897777
ATP8B3	-0.883425	0.192236	0.999714
ATP8B4	0.285671	0.722836	0.999714
ATP9A	-0.251664	0.465838	0.999714
ATP9B	-0.0857972	0.798051	0.999714
ATPAF1	-0.106086	0.655606	0.999714
ATPAF2	0.20785	0.475123	0.999714
ATR	0.251162	0.387426	0.999714
ATRAID	-0.152397	0.517254	0.999714
ATRIP	0.248509	0.361637	0.999714
ATRN	0.078917	0.751732	0.999714
ATRNL1	-0.182416	0.73326	0.999714
ATRX	0.00876248	0.970619	0.999714
ATXN1	-0.134011	0.799022	0.999714
ATXN10	-0.0735183	0.762107	0.999714
ATXN1L	0.0757481	0.742843	0.999714
ATXN2	-0.12938	0.598575	0.999714
ATXN2L	-0.222926	0.32061	0.999714
ATXN3	-0.0985971	0.729753	0.999714
ATXN7	0.10444	0.71977	0.999714
ATXN7L1	-0.301955	0.36843	0.999714
ATXN7L3	0.102023	0.660708	0.999714
ATXN7L3B	0.143439	0.552592	0.999714
AUH	0.196589	0.503529	0.999714
AUNIP	-0.0988502	0.722308	0.999714
AUP1	-0.127876	0.609817	0.999714
AURKA	0.0528785	0.830628	0.999714
AURKAIP1	0.172086	0.503114	0.999714
AURKB	0.222911	0.363126	0.999714
AURKC	0.316586	0.614864	0.999714
AUTS2	0.392146	0.0919316	0.870803
AVEN	0.439153	0.280281	0.999714
AVIL	-0.0108742	0.987485	0.999714
AVL9	0.0441709	0.858101	0.999714
AVP	1.13639	0.554667	#N/A
AVPI1	0.554383	0.225064	0.999714
AVPR1A	0.434	0.514231	0.999714
AVPR1B	-2.01612	0.634687	#N/A
AVPR2	-1.81532	0.243483	0.999714
AWAT2	0.330314	0.85006	#N/A
AXIN1	0.321917	0.183334	0.999714
AXIN2	-0.729589	0.00499359	0.227696
AXL	-0.461081	0.12954	0.938424
AZGP1	-0.0247547	0.995848	#N/A
AZI2	0.103708	0.724497	0.999714
AZIN1	-0.163826	0.46069	0.999714
AZIN2	-0.427106	0.451811	0.999714
AZU1	-2.74116	0.0980902	0.8768
B2M	-0.0155894	0.957515	0.999714
B3GALNT1	0.684812	0.104495	0.894544
B3GALNT2	0.106985	0.737357	0.999714
B3GALT1	0.302659	0.539975	0.999714
B3GALT2	-0.0247547	0.995848	#N/A
B3GALT4	-0.500211	0.498942	0.999714
B3GALT5	-0.580014	0.0669443	0.792974
B3GALT6	-0.0684788	0.829633	0.999714
B3GAT1	-0.084179	0.80096	0.999714
B3GAT2	-0.611125	0.453845	0.999714
B3GAT3	0.110609	0.744238	0.999714
B3GLCT	-0.405135	0.419102	0.999714
B3GNT2	-0.29886	0.333229	0.999714
B3GNT3	-1.88433	0.035005	0.622713
B3GNT4	0.314361	0.559922	0.999714
B3GNT5	0.902326	0.0536162	0.751794
B3GNT6	-3.69977	0.379265	#N/A
B3GNT7	0.274688	0.462085	0.999714
B3GNT8	-0.688119	0.532492	0.999714
B3GNT9	0.654649	0.388345	0.999714
B3GNTL1	0.122085	0.798215	0.999714
B4GALNT1	-1.00514	0.0160953	0.445975
B4GALNT2	0.0196914	0.978491	0.999714
B4GALNT3	-0.320206	0.280611	0.999714
B4GALNT4	0.690406	0.0362843	0.632591
B4GALT1	-0.115118	0.672776	0.999714
B4GALT2	0.256411	0.378323	0.999714
B4GALT3	-0.149153	0.620372	0.999714
B4GALT4	0.134836	0.621209	0.999714
B4GALT5	-0.153591	0.522212	0.999714
B4GALT6	0.329304	0.252366	0.999714
B4GALT7	0.0320283	0.915332	0.999714
B4GAT1	-0.0417453	0.903051	0.999714
B9D1	-0.167083	0.629486	0.999714
B9D2	0.869601	0.103162	0.89084
BAALC	-0.172206	0.793391	0.999714
BAAT	-0.0651128	0.935969	0.999714
BABAM1	-0.133917	0.568691	0.999714
BACE1	-0.254271	0.407414	0.999714
BACE2	-0.480174	0.107771	0.89818
BACH1	0.0851897	0.762727	0.999714
BACH2	-0.117872	0.808975	0.999714
BAD	-0.0314597	0.93482	0.999714
BAG1	0.313344	0.223458	0.999714
BAG2	-0.0934781	0.728124	0.999714
BAG3	0.243119	0.398402	0.999714
BAG4	-0.0687754	0.804953	0.999714
BAG5	0.0202264	0.936774	0.999714
BAG6	0.0155457	0.945291	0.999714
BAGE2	-0.0247547	0.995848	#N/A
BAHCC1	1.63411	0.0258359	0.558673
BAHD1	-0.345186	0.180202	0.999714
BAIAP2	0.1308	0.656647	0.999714
BAIAP2L1	-0.451456	0.0998375	0.883269
BAIAP2L2	-0.308052	0.508047	0.999714
BAIAP3	-0.636761	0.279809	0.999714
BAK1	-0.142719	0.582666	0.999714
BAMBI	0.603252	0.0307657	0.596625
BANF1	0.136612	0.552836	0.999714
BANF2	-0.0247547	0.995848	#N/A
BANK1	0.974769	0.191577	0.999714
BANP	0.111811	0.723953	0.999714
BAP1	0.369515	0.113482	0.909438
BARD1	0.0599531	0.835767	0.999714
BARHL1	-2.82219	0.497771	#N/A
BARHL2	0.0402131	0.961695	0.999714
BARX1	0.266318	0.29698	0.999714
BARX2	0.363256	0.765115	0.999714
BASP1	1.71241	4.23591e-12	1.20027e-08
BATF	3.12781	0.270297	#N/A
BATF2	-0.404216	0.554944	0.999714
BATF3	-0.329481	0.497979	0.999714
BAX	0.170384	0.491005	0.999714
BAZ1A	0.107235	0.771837	0.999714
BAZ1B	0.013356	0.953763	0.999714
BAZ2A	-0.378349	0.0939717	0.871907
BAZ2B	0.0261566	0.940132	0.999714
BBC3	0.114586	0.747953	0.999714
BBIP1	-0.150482	0.746162	0.999714
BBOF1	0.656072	0.384631	0.999714
BBOX1	-0.04892	0.934949	0.999714
BBS1	0.0666578	0.862988	0.999714
BBS10	0.263043	0.406342	0.999714
BBS12	1.00334	0.0465829	0.709924
BBS2	-0.223378	0.393858	0.999714
BBS4	-0.328744	0.344131	0.999714
BBS5	0.705602	0.20399	0.999714
BBS7	0.367482	0.261363	0.999714
BBS9	0.447927	0.105257	0.896806
BBX	-0.389922	0.18029	0.999714
BCAM	0.102337	0.7097	0.999714
BCAN	-0.98575	0.0509224	0.737386
BCAP29	0.0509238	0.861492	0.999714
BCAP31	0.153898	0.518864	0.999714
BCAR1	-0.170325	0.468713	0.999714
BCAR3	-0.132554	0.605464	0.999714
BCAS1	-1.7559	0.0816354	0.836478
BCAS2	-0.05808	0.815898	0.999714
BCAS3	-0.00785735	0.978606	0.999714
BCAS4	-0.0465682	0.906049	0.999714
BCAT1	-0.15441	0.468917	0.999714
BCAT2	0.0998286	0.83512	0.999714
BCCIP	-0.161565	0.542729	0.999714
BCDIN3D	0.0248387	0.956445	0.999714
BCHE	-2.82223	0.504756	0.999714
BCKDHA	0.432185	0.211186	0.999714
BCKDHB	-0.158011	0.675194	0.999714
BCKDK	0.114076	0.665779	0.999714
BCL10	-0.0848161	0.779062	0.999714
BCL11A	0.350311	0.366745	0.999714
BCL11B	-0.197544	0.678503	0.999714
BCL2	0.285939	0.601872	0.999714
BCL2A1	3.00937	0.0370255	#N/A
BCL2L1	0.335624	0.144256	0.965796
BCL2L10	-3.33636	0.423188	#N/A
BCL2L11	0.393436	0.186635	0.999714
BCL2L12	0.30288	0.259403	0.999714
BCL2L13	0.0351902	0.89146	0.999714
BCL2L14	-0.858411	0.102938	0.89084
BCL2L15	0.107609	0.887124	0.999714
BCL2L2	0.894103	0.00411407	0.203789
BCL3	0.0982672	0.837734	0.999714
BCL6	1.78124	0.000112137	0.0164758
BCL6B	-0.899519	0.162072	0.985947
BCL7A	0.199214	0.553145	0.999714
BCL7B	-0.00842125	0.974938	0.999714
BCL7C	0.688263	0.0424542	0.680042
BCL9	-0.358906	0.146613	0.968713
BCL9L	-0.122229	0.610235	0.999714
BCLAF1	0.0345188	0.878309	0.999714
BCO1	-0.0247547	0.995848	#N/A
BCO2	0.494569	0.615295	0.999714
BCOR	0.130572	0.572236	0.999714
BCORL1	0.060723	0.838357	0.999714
BCR	0.230522	0.344325	0.999714
BCS1L	-0.110996	0.707162	0.999714
BDH1	0.661755	0.448888	0.999714
BDH2	-0.331566	0.301941	0.999714
BDKRB2	-1.16976	0.316444	0.999714
BDNF	0.357304	0.393621	0.999714
BDP1	0.309623	0.230865	0.999714
BEAN1	-0.0323897	0.977418	0.999714
BECN1	-0.042939	0.866494	0.999714
BECN2	3.12781	0.270297	#N/A
BEGAIN	-0.470641	0.611372	0.999714
BEND3	-0.0423419	0.870701	0.999714
BEND5	0.23524	0.614155	0.999714
BEND6	0.188409	0.757932	0.999714
BEND7	0.430861	0.312204	0.999714
BEST1	-0.231387	0.747493	0.999714
BEST2	-3.33642	0.421951	#N/A
BEST3	1.34551	0.152085	0.974529
BEST4	0.919319	0.268847	0.999714
BET1	0.147358	0.643414	0.999714
BET1L	-0.00906804	0.972012	0.999714
BEX1	-0.499271	0.387181	0.999714
BEX2	-0.293684	0.321613	0.999714
BEX3	-0.388123	0.10554	0.897777
BEX4	-0.240629	0.355835	0.999714
BEX5	-0.282611	0.654129	0.999714
BFAR	-0.192366	0.411012	0.999714
BFSP1	0.397684	0.408002	0.999714
BFSP2	-0.201275	0.769964	0.999714
BGLAP	-2.79213	0.0781094	0.827752
BGN	-1.74564	0.102961	0.89084
BHLHA15	4.04432	0.13601	#N/A
BHLHA9	1.4887	0.109581	0.901883
BHLHB9	-0.269177	0.42684	0.999714
BHLHE22	3.61084	4.52078e-06	0.00133835
BHLHE23	0.604891	0.293253	0.999714
BHLHE40	-0.19209	0.580602	0.999714
BHLHE41	-0.366724	0.566399	0.999714
BHMG1	0.501405	0.556211	0.999714
BHMT	0.747821	0.264882	0.999714
BHMT2	-0.721395	0.425073	0.999714
BICC1	-0.569899	0.290116	0.999714
BICD1	0.258293	0.285873	0.999714
BICD2	-0.122776	0.632606	0.999714
BICDL1	0.331572	0.314851	0.999714
BICDL2	-0.314562	0.36454	0.999714
BID	-0.127002	0.749158	0.999714
BIK	-1.22967	0.0309027	0.598006
BIN1	-0.21182	0.458164	0.999714
BIN2	0.986312	0.0673274	0.792974
BIN3	0.0180817	0.965343	0.999714
BIRC2	0.00445205	0.987996	0.999714
BIRC3	0.330314	0.846583	#N/A
BIRC5	0.389367	0.0945356	0.871907
BIRC6	0.25701	0.287148	0.999714
BIRC7	-1.83196	0.109579	0.901883
BIRC8	3.12781	0.270297	#N/A
BIVM	-0.178375	0.705277	0.999714
BLCAP	-0.330364	0.172926	0.992761
BLK	0.330314	0.845582	#N/A
BLM	0.0912593	0.743975	0.999714
BLMH	-0.194861	0.393831	0.999714
BLNK	0.289282	0.753071	0.999714
BLOC1S1	0.298735	0.298303	0.999714
BLOC1S2	-0.540199	0.0503054	0.735304
BLOC1S3	0.474768	0.28849	0.999714
BLOC1S4	0.304944	0.306491	0.999714
BLOC1S5	0.00117166	0.997497	0.999714
BLOC1S5-TXNDC5	-11.5195	0.00618821	0.265104
BLOC1S6	0.407254	0.129536	0.938424
BLVRA	-0.014669	0.965456	0.999714
BLVRB	-0.0159991	0.96794	0.999714
BLZF1	-0.116788	0.693685	0.999714
BMF	0.759462	0.0402481	0.667977
BMI1	0.734154	0.0731929	0.807358
BMP1	-1.19437	0.0193222	0.486982
BMP2	-0.0827362	0.906619	0.999714
BMP2K	0.11204	0.744738	0.999714
BMP3	-0.0247547	0.995848	#N/A
BMP4	0.947204	0.00130013	0.099185
BMP5	3.87266	0.00265832	0.15617
BMP6	0.126785	0.867269	0.999714
BMP7	-0.362894	0.205415	0.999714
BMP8A	0.908335	0.2334	0.999714
BMP8B	0.166422	0.818415	0.999714
BMPER	0.509201	0.395349	0.999714
BMPR1A	0.293301	0.23947	0.999714
BMPR1B	0.795839	0.196468	0.999714
BMPR2	0.17123	0.591252	0.999714
BMS1	-0.167329	0.464824	0.999714
BMT2	-0.494667	0.313209	0.999714
BMX	1.68912	0.137079	#N/A
BNC1	0.240783	0.662618	0.999714
BNC2	0.0335985	0.923473	0.999714
BNIP1	-0.456495	0.278841	0.999714
BNIP2	0.338235	0.186465	0.999714
BNIP3	-0.707313	0.00953597	0.334942
BNIP3L	-0.164643	0.58821	0.999714
BNIPL	0.00358702	0.996494	0.999714
BOC	0.206574	0.706169	0.999714
BOD1	0.161399	0.516486	0.999714
BOD1L1	0.116193	0.624537	0.999714
BOD1L2	-0.404278	0.763299	0.999714
BOK	0.265219	0.424821	0.999714
BOLA1	0.346768	0.525464	0.999714
BOLA2	0.256468	0.454022	0.999714
BOLA3	-0.109684	0.688809	0.999714
BOLL	-0.183723	0.91222	#N/A
BOP1	0.309779	0.234019	0.999714
BORA	0.2861	0.384932	0.999714
BORCS5	0.0572415	0.845924	0.999714
BORCS6	0.0211327	0.959511	0.999714
BORCS7	0.182342	0.687473	0.999714
BORCS8	-0.232328	0.511337	0.999714
BPGM	0.222473	0.561439	0.999714
BPHL	0.253856	0.49565	0.999714
BPI	-0.0247547	0.995848	#N/A
BPIFA2	1.13645	0.538509	#N/A
BPIFB1	1.24682	0.38081	#N/A
BPIFB2	-4.47319	0.280697	#N/A
BPIFB3	-0.0247547	0.995848	#N/A
BPIFB4	3.12781	0.270297	#N/A
BPIFB6	3.12781	0.270297	#N/A
BPIFC	5.00069	0.0535007	#N/A
BPNT1	-0.373049	0.21186	0.999714
BPTF	-0.116537	0.616654	0.999714
BRAF	0.266911	0.325973	0.999714
BRAP	0.143749	0.578344	0.999714
BRAT1	-0.142463	0.632387	0.999714
BRCA1	0.113719	0.642224	0.999714
BRCA2	0.882725	0.0059112	0.257124
BRCC3	-0.264176	0.3059	0.999714
BRD1	0.145125	0.573559	0.999714
BRD2	0.092872	0.690119	0.999714
BRD3	-0.150002	0.531091	0.999714
BRD4	-0.115413	0.620249	0.999714
BRD7	-0.0634205	0.798654	0.999714
BRD8	0.038016	0.868238	0.999714
BRD9	-0.139419	0.639088	0.999714
BRDT	-0.689689	0.123146	0.931326
BRF1	0.196153	0.543035	0.999714
BRF2	0.0840264	0.771524	0.999714
BRI3	0.472109	0.113179	0.909042
BRI3BP	0.447055	0.102952	0.89084
BRICD5	-0.424621	0.450508	0.999714
BRINP1	-0.0333553	0.908312	0.999714
BRINP2	-0.0324104	0.97948	0.999714
BRINP3	1.28887	0.257993	#N/A
BRIP1	0.433987	0.114105	0.911873
BRIX1	0.0336073	0.88698	0.999714
BRK1	-0.00325899	0.989602	0.999714
BRMS1	0.237572	0.347122	0.999714
BRMS1L	-0.0845583	0.81058	0.999714
BROX	-0.127963	0.648078	0.999714
BRPF1	0.168632	0.499392	0.999714
BRPF3	-0.00418657	0.985922	0.999714
BRS3	-2.01612	0.634581	#N/A
BRSK1	0.055624	0.879358	0.999714
BRSK2	0.185208	0.515413	0.999714
BRWD1	-0.0508269	0.851381	0.999714
BRWD3	-0.251621	0.298373	0.999714
BSCL2	-0.0577702	0.904161	0.999714
BSDC1	-0.244981	0.296474	0.999714
BSG	0.0625361	0.758171	0.999714
BSN	0.0177027	0.960755	0.999714
BSND	-1.53429	0.0649831	0.78942
BSPRY	-0.572022	0.242489	0.999714
BST1	-0.115787	0.864058	0.999714
BST2	-1.13009	0.0301628	0.591606
BSX	-0.275726	0.766988	0.999714
BTAF1	0.0853536	0.719607	0.999714
BTBD1	-0.234003	0.365867	0.999714
BTBD10	-0.149371	0.57884	0.999714
BTBD11	-0.295035	0.36036	0.999714
BTBD17	4.04432	0.144998	0.965796
BTBD18	0.372626	0.692532	0.999714
BTBD2	0.217625	0.437296	0.999714
BTBD3	0.70551	0.0169796	0.457595
BTBD6	0.284784	0.402468	0.999714
BTBD7	0.17734	0.518154	0.999714
BTBD9	0.269325	0.526414	0.999714
BTC	4.04432	0.131264	#N/A
BTD	0.128342	0.746117	0.999714
BTF3	-0.146979	0.490029	0.999714
BTF3L4	-0.142795	0.556912	0.999714
BTG1	0.147349	0.605822	0.999714
BTG2	1.10054	0.00946787	0.334155
BTG3	-0.0303797	0.911744	0.999714
BTG4	2.0529	0.222178	#N/A
BTK	1.1584	0.107604	0.89818
BTLA	0.250533	0.72607	0.999714
BTN1A1	-1.35076	0.0762276	0.821668
BTN2A1	-0.0309462	0.914983	0.999714
BTN2A2	-0.110191	0.810798	0.999714
BTN2A3P	-1.26225	0.100641	0.885808
BTN3A1	0.0281076	0.973792	0.999714
BTN3A2	-0.602572	0.560793	0.999714
BTN3A3	0.910532	0.474763	0.999714
BTNL2	-2.01612	0.634581	#N/A
BTNL8	0.242491	0.739919	0.999714
BTNL9	-0.607468	0.545392	0.999714
BTRC	-0.302295	0.281979	0.999714
BUB1	0.147492	0.540569	0.999714
BUB1B	-0.0879374	0.713859	0.999714
BUB3	6.73645e-05	0.999779	0.99988
BUD13	-0.0622769	0.823784	0.999714
BUD31	0.269709	0.294067	0.999714
BVES	0.320545	0.499621	0.999714
BYSL	0.268003	0.322557	0.999714
BZW1	0.0852068	0.701144	0.999714
BZW2	0.0772733	0.743534	0.999714
C10orf105	-4.47356	0.287315	0.999714
C10orf111	0.570377	0.429918	0.999714
C10orf25	0.927821	0.130033	0.938424
C10orf67	4.04432	0.131264	#N/A
C10orf90	-1.80221	0.160302	0.985827
C10orf95	0.44732	0.416491	0.999714
C11orf1	-0.0982998	0.834048	0.999714
C11orf21	-3.33642	0.419366	#N/A
C11orf24	0.188088	0.487625	0.999714
C11orf45	-0.601321	0.22383	0.999714
C11orf49	0.181591	0.629769	0.999714
C11orf52	1.3338	0.229182	0.999714
C11orf54	-0.00195413	0.996717	0.999714
C11orf68	0.201679	0.549167	0.999714
C11orf87	-0.484023	0.583991	0.999714
C11orf88	1.24688	0.39468	#N/A
C11orf94	0.330408	0.849583	#N/A
C11orf95	0.155133	0.587278	0.999714
C12orf10	0.20105	0.43825	0.999714
C12orf29	0.238812	0.427775	0.999714
C12orf4	0.0713077	0.782324	0.999714
C12orf40	0.41681	0.4246	0.999714
C12orf49	0.227862	0.348165	0.999714
C12orf50	0.058678	0.953007	0.999714
C12orf57	0.34833	0.142078	0.961161
C12orf65	-0.0920814	0.755814	0.999714
C12orf66	0.533267	0.159039	0.985827
C12orf73	0.0911648	0.792245	0.999714
C14orf119	-0.102821	0.692884	0.999714
C14orf132	0.207351	0.633802	0.999714
C14orf93	0.18826	0.696955	0.999714
C15orf39	-0.0788209	0.741454	0.999714
C15orf40	0.0525014	0.879319	0.999714
C15orf41	-0.303101	0.363987	0.999714
C15orf61	0.0798341	0.879402	0.999714
C15orf62	-1.65125	0.0504186	0.735875
C16orf46	-0.265419	0.777464	0.999714
C16orf54	-1.10808	0.149179	0.972577
C16orf58	0.0859382	0.74636	0.999714
C16orf70	-0.199113	0.462779	0.999714
C16orf72	0.249616	0.29189	0.999714
C16orf74	-0.807653	0.201721	0.999714
C16orf78	1.03524	0.259795	0.999714
C16orf87	0.18446	0.530836	0.999714
C16orf89	-0.358798	0.578427	0.999714
C16orf92	-2.01612	0.634581	#N/A
C17orf58	0.1902	0.527637	0.999714
C17orf67	0.100525	0.853875	0.999714
C17orf75	0.0139956	0.958854	0.999714
C17orf78	3.12781	0.270297	#N/A
C17orf80	-0.0633954	0.790464	0.999714
C17orf99	2.05299	0.198158	#N/A
C18orf25	0.209241	0.423198	0.999714
C18orf32	0.379256	0.277738	0.999714
C19orf12	0.174521	0.633949	0.999714
C19orf18	0.237449	0.810947	0.999714
C19orf25	0.371465	0.200578	0.999714
C19orf44	-0.0470585	0.920399	0.999714
C19orf47	0.0418224	0.899503	0.999714
C19orf57	0.0753303	0.874528	0.999714
C19orf73	-0.0460594	0.951828	0.999714
C1D	0.0629028	0.847433	0.999714
C1GALT1	-0.42459	0.097778	0.8768
C1GALT1C1	0.0152577	0.959096	0.999714
C1GALT1C1L	-0.0247547	0.995848	#N/A
C1orf105	-0.535909	0.761055	#N/A
C1orf109	0.0564142	0.826203	0.999714
C1orf115	-0.576317	0.0413934	0.676718
C1orf127	-3.21164	0.00739912	0.291773
C1orf131	0.426562	0.204345	0.999714
C1orf159	-0.00999738	0.982057	0.999714
C1orf162	-1.17806	0.23996	0.999714
C1orf174	-0.0113413	0.966152	0.999714
C1orf189	-2.82219	0.497771	#N/A
C1orf194	0.330371	0.842324	#N/A
C1orf198	0.338217	0.245459	0.999714
C1orf21	-0.483113	0.169735	0.991697
C1orf210	-0.274765	0.525414	0.999714
C1orf216	-0.254695	0.396642	0.999714
C1orf43	-0.311533	0.211217	0.999714
C1orf50	-0.200156	0.660057	0.999714
C1orf52	0.101589	0.72002	0.999714
C1orf54	-0.494381	0.415476	0.999714
C1orf61	-0.0123844	0.981832	0.999714
C1orf94	-1.24867	0.0174302	0.462822
C1QA	-2.01612	0.634687	#N/A
C1QBP	0.120151	0.563657	0.999714
C1QC	-0.0247547	0.995848	#N/A
C1QL1	-0.155428	0.747399	0.999714
C1QL2	-1.48246	0.108498	0.898937
C1QL3	0.236247	0.742676	0.999714
C1QL4	0.688861	0.365658	0.999714
C1QTNF1	-0.641248	0.220713	0.999714
C1QTNF12	-0.354127	0.692306	0.999714
C1QTNF2	0.210797	0.745338	0.999714
C1QTNF3	-0.309943	0.758984	0.999714
C1QTNF4	0.168995	0.813016	0.999714
C1QTNF5	0.0195127	0.976995	0.999714
C1QTNF6	-0.0668712	0.892063	0.999714
C1QTNF7	-0.0247547	0.995848	#N/A
C1QTNF8	-2.82234	0.502045	#N/A
C1QTNF9	-3.33642	0.423072	#N/A
C1QTNF9B	-1.32045	0.422998	0.999714
C1R	-0.269816	0.389057	0.999714
C1RL	-0.402439	0.435855	0.999714
C1S	-0.133934	0.636476	0.999714
C2	0.0998313	0.909682	0.999714
C20orf141	0.354395	0.793932	#N/A
C20orf194	-0.418105	0.247134	0.999714
C20orf203	-3.33636	0.421754	#N/A
C20orf27	-0.0354495	0.888315	0.999714
C22orf23	0.000773279	0.998881	0.999808
C22orf24	-0.511666	0.616397	0.999714
C22orf39	-0.0873342	0.804867	0.999714
C22orf46	0.0590176	0.836798	0.999714
C2CD2	0.102995	0.741163	0.999714
C2CD2L	-0.178884	0.703613	0.999714
C2CD3	0.269951	0.308183	0.999714
C2CD4A	1.66306	0.0748505	0.815094
C2CD4B	1.51366	0.0356661	0.627548
C2CD4C	0.0822451	0.821131	0.999714
C2CD5	-0.396566	0.092284	0.871776
C2orf15	-0.0661102	0.921779	0.999714
C2orf16	0.990332	0.0538616	0.754449
C2orf42	0.403685	0.371538	0.999714
C2orf49	0.154173	0.609936	0.999714
C2orf50	-0.313675	0.718194	0.999714
C2orf66	2.60892	0.080776	#N/A
C2orf69	0.310987	0.315224	0.999714
C2orf74	0.198378	0.64558	0.999714
C2orf88	-0.228781	0.759318	0.999714
C3	-0.0470833	0.951	0.999714
C3AR1	0.330371	0.847886	#N/A
C3orf18	0.456512	0.38373	0.999714
C3orf20	-0.0326732	0.971421	0.999714
C3orf33	-0.0602215	0.914223	0.999714
C3orf38	-0.0347374	0.913208	0.999714
C3orf62	0.153348	0.7347	0.999714
C3orf70	0.0768605	0.915063	0.999714
C3orf80	1.41499	0.0346473	0.622409
C3P1	-2.01617	0.634571	#N/A
C4A	-0.396059	0.544398	0.999714
C4B	1.6125	0.0800044	0.833092
C4BPA	-0.0247547	0.995848	#N/A
C4BPB	0.732771	0.621061	#N/A
C4orf19	-0.845981	0.38076	0.999714
C4orf3	-0.0517141	0.846191	0.999714
C4orf33	0.0589045	0.902488	0.999714
C4orf46	0.147315	0.620149	0.999714
C4orf47	0.059503	0.941125	0.999714
C4orf48	0.967703	0.128607	0.938424
C5	1.52766	0.0468744	0.710278
C5AR1	-0.983926	0.113684	0.910023
C5AR2	0.910532	0.451034	#N/A
C5orf22	-0.155544	0.582046	0.999714
C5orf24	-0.111066	0.721444	0.999714
C5orf38	0.598816	0.177179	0.999714
C5orf46	-0.533053	0.580724	0.999714
C5orf51	-0.0809419	0.768183	0.999714
C5orf60	0.478209	0.594562	0.999714
C5orf63	0.380774	0.532474	0.999714
C5orf64	-2.82229	0.497756	#N/A
C6	-2.01608	0.634587	#N/A
C6orf120	-0.00922299	0.972033	0.999714
C6orf141	0.638654	0.252637	0.999714
C6orf15	1.13639	0.538525	#N/A
C6orf163	-1.15405	0.170091	0.991697
C6orf226	0.27514	0.599694	0.999714
C6orf62	0.486943	0.0444472	0.696223
C6orf89	-0.0505135	0.863574	0.999714
C7	-0.0247547	0.995865	#N/A
C7orf25	0.0489283	0.928428	0.999714
C7orf31	0.615275	0.180144	0.999714
C7orf50	0.220857	0.381436	0.999714
C7orf61	-4.01403	0.333525	#N/A
C7orf66	3.12781	0.270297	#N/A
C8B	-0.0247547	0.995848	#N/A
C8G	-3.71462	0.372814	0.999714
C8orf33	0.147825	0.567543	0.999714
C8orf37	-0.230956	0.62971	0.999714
C8orf44	-0.189552	0.745776	0.999714
C8orf48	-0.265734	0.760213	0.999714
C8orf88	0.704457	0.0947886	0.871907
C9	-2.01608	0.634587	#N/A
C9orf116	-0.359277	0.460992	0.999714
C9orf129	-1.03839	0.0805505	0.833183
C9orf135	0.997109	0.152305	0.974819
C9orf16	0.245175	0.442019	0.999714
C9orf43	0.870715	0.165919	0.987826
C9orf47	0.378675	0.609183	0.999714
C9orf57	-0.0247547	0.995848	#N/A
C9orf64	0.712766	0.442518	0.999714
C9orf72	0.0409936	0.892111	0.999714
C9orf78	-0.00727278	0.977491	0.999714
CA10	0.127362	0.877038	0.999714
CA11	0.0516655	0.923605	0.999714
CA12	1.26083	0.0502518	0.73526
CA13	0.0715854	0.901978	0.999714
CA14	-0.983026	0.0455647	0.704713
CA2	0.781668	0.00512737	0.232726
CA3	4.27068	2.42237e-07	0.000117189
CA4	-0.679574	0.145043	0.965796
CA5A	3.12781	0.272875	#N/A
CA5B	0.0635155	0.89345	0.999714
CA5BP1	0.239643	0.419644	0.999714
CA6	2.99135	0.0202718	#N/A
CA7	0.0578235	0.960202	0.999714
CA8	-0.32255	0.365956	0.999714
CA9	0.370476	0.724036	0.999714
CAAP1	-0.306379	0.239679	0.999714
CAB39	-0.0210281	0.931478	0.999714
CAB39L	1.72986	0.00120538	0.0945482
CABIN1	-0.132334	0.592734	0.999714
CABLES1	0.242856	0.423077	0.999714
CABLES2	0.344992	0.351737	0.999714
CABP1	-0.0458592	0.943508	0.999714
CABP4	-2.82225	0.497762	#N/A
CABP7	0.00330357	0.996671	0.999714
CABS1	-0.0247547	0.995848	#N/A
CABYR	0.402276	0.308279	0.999714
CACFD1	0.648748	0.11512	0.915559
CACHD1	-0.104215	0.668768	0.999714
CACNA1A	-0.596076	0.218404	0.999714
CACNA1B	-0.649983	0.20305	0.999714
CACNA1C	0.0746284	0.888161	0.999714
CACNA1D	-1.08851	0.122282	0.928656
CACNA1E	0.816743	0.122189	0.928656
CACNA1F	-0.761555	0.326836	0.999714
CACNA1G	0.422048	0.476414	0.999714
CACNA1H	-0.767325	0.0247744	0.547216
CACNA1I	-0.912834	0.115703	0.918725
CACNA1S	-2.19233	0.0648967	0.78942
CACNA2D1	0.295335	0.313067	0.999714
CACNA2D2	-0.0118558	0.96348	0.999714
CACNA2D3	-0.103334	0.760613	0.999714
CACNA2D4	0.667401	0.47711	0.999714
CACNB1	-0.876019	0.0600301	0.779867
CACNB2	-0.0430716	0.940211	0.999714
CACNB3	0.0327833	0.945601	0.999714
CACNB4	0.211582	0.759154	0.999714
CACNG1	4.04432	0.131264	#N/A
CACNG2	-2.01617	0.634571	#N/A
CACNG3	-2.01612	0.63718	#N/A
CACNG4	0.952015	0.0215988	0.509657
CACNG5	-0.19916	0.820992	0.999714
CACNG6	1.09796	0.105931	0.897777
CACNG7	-0.63066	0.193635	0.999714
CACNG8	-0.191583	0.731068	0.999714
CACTIN	0.101591	0.699257	0.999714
CACUL1	-0.205031	0.428009	0.999714
CACYBP	-0.255334	0.337212	0.999714
CAD	-0.431924	0.0791789	0.831722
CADM1	0.981897	0.000169971	0.0233909
CADM2	1.30577	0.0867737	0.854295
CADM3	-0.149737	0.833442	0.999714
CADM4	-0.201985	0.776278	0.999714
CADPS	-0.13747	0.676985	0.999714
CADPS2	0.635474	0.263077	0.999714
CAGE1	-0.488022	0.495985	0.999714
CALB1	0.288408	0.282788	0.999714
CALB2	-0.41706	0.435898	0.999714
CALCA	-3.33632	0.423368	#N/A
CALCB	-0.587206	0.690337	0.999714
CALCOCO1	-0.225968	0.447189	0.999714
CALCOCO2	-0.266769	0.319551	0.999714
CALCR	-0.510796	0.297306	0.999714
CALCRL	1.22465	0.137057	0.954773
CALD1	0.0649526	0.817462	0.999714
CALHM1	-0.912065	0.402674	0.999714
CALHM2	0.00120525	0.998202	0.999714
CALHM3	-0.264087	0.737819	0.999714
CALM1	-0.0830127	0.727288	0.999714
CALM2	0.0509704	0.82473	0.999714
CALM3	-0.1365	0.577003	0.999714
CALML3	-0.0247547	0.995848	#N/A
CALML4	0.832022	0.106293	0.897777
CALML5	-1.15389	0.359777	0.999714
CALML6	-2.59165	0.0109054	0.358128
CALN1	-0.574845	0.491612	0.999714
CALR	-0.409912	0.0549376	0.760468
CALR3	2.73011	0.00369147	0.193193
CALU	-0.258283	0.257757	0.999714
CALY	-0.472894	0.465993	0.999714
CAMK1	-0.00843235	0.98836	0.999714
CAMK1D	0.0358824	0.942346	0.999714
CAMK1G	-0.525704	0.633255	0.999714
CAMK2A	0.712838	0.466586	0.999714
CAMK2B	-2.28755	0.158916	0.985827
CAMK2D	1.02388	0.00114286	0.091766
CAMK2G	-0.785972	0.00497758	0.227489
CAMK2N1	0.667093	0.234593	0.999714
CAMK2N2	0.128274	0.822782	0.999714
CAMK4	-0.0935685	0.869873	0.999714
CAMKK1	-0.792763	0.13402	0.944331
CAMKK2	0.140166	0.629087	0.999714
CAMKMT	-0.0965224	0.801393	0.999714
CAMKV	-0.301021	0.242755	0.999714
CAMLG	0.0490727	0.855506	0.999714
CAMP	-0.18391	0.916324	#N/A
CAMSAP1	0.0541426	0.83079	0.999714
CAMSAP2	-0.0267521	0.912709	0.999714
CAMSAP3	0.204672	0.551275	0.999714
CAMTA1	0.0721543	0.801927	0.999714
CAMTA2	-0.640685	0.0189776	0.483572
CAND1	-0.167915	0.453061	0.999714
CAND2	-0.674593	0.149347	0.972577
CANT1	0.258074	0.306996	0.999714
CANX	-0.102568	0.641385	0.999714
CAP1	-0.129963	0.564702	0.999714
CAP2	-0.407162	0.33102	0.999714
CAPG	-0.3494	0.210407	0.999714
CAPN1	-0.302698	0.193408	0.999714
CAPN10	0.235242	0.470597	0.999714
CAPN11	-1.66741	0.0327872	0.616536
CAPN12	-0.828808	0.18046	0.999714
CAPN13	-0.357234	0.369746	0.999714
CAPN14	-2.27116	0.0289939	0.583973
CAPN15	0.527219	0.0621914	0.782462
CAPN2	0.702894	0.110284	0.901922
CAPN3	0.403274	0.61451	0.999714
CAPN5	-0.379786	0.135702	0.952808
CAPN6	0.183984	0.677554	0.999714
CAPN7	0.0969736	0.743958	0.999714
CAPN8	0.330408	0.845873	#N/A
CAPN9	1.04776	0.170962	0.991697
CAPNS1	-0.14016	0.548113	0.999714
CAPNS2	-2.82223	0.501722	#N/A
CAPRIN1	-0.258075	0.259917	0.999714
CAPRIN2	-0.204859	0.420112	0.999714
CAPS	0.198833	0.707422	0.999714
CAPS2	0.464228	0.440955	0.999714
CAPSL	-0.0247547	0.995848	#N/A
CAPZA1	-0.29564	0.22992	0.999714
CAPZA2	-0.0852606	0.755879	0.999714
CAPZA3	-0.0247547	0.995848	#N/A
CAPZB	-0.0152447	0.944613	0.999714
CARD10	-0.0441664	0.89362	0.999714
CARD11	-0.297347	0.237068	0.999714
CARD14	-0.849504	0.260384	0.999714
CARD16	-0.0247547	0.995848	#N/A
CARD19	0.351174	0.453235	0.999714
CARD6	-0.769302	0.452992	0.999714
CARD8	0.0426773	0.919313	0.999714
CARD9	0.15919	0.782448	0.999714
CARF	0.513195	0.273794	0.999714
CARHSP1	0.282699	0.28083	0.999714
CARM1	-0.241141	0.301879	0.999714
CARMIL1	-0.355427	0.275088	0.999714
CARMIL2	-0.18235	0.547277	0.999714
CARMIL3	-2.21618	0.00593789	0.257157
CARNMT1	-0.00689976	0.981927	0.999714
CARNS1	0.0582486	0.954981	0.999714
CARS2	-0.163225	0.604225	0.999714
CASC2	-0.0393526	0.953795	0.999714
CASC3	0.0272877	0.909664	0.999714
CASC4	-0.270956	0.34374	0.999714
CASD1	0.138612	0.671171	0.999714
CASK	-0.226691	0.340792	0.999714
CASKIN1	-0.0919851	0.857945	0.999714
CASKIN2	0.115677	0.671291	0.999714
CASP10	-0.163517	0.725308	0.999714
CASP14	-0.0247547	0.995848	#N/A
CASP2	0.0763145	0.777987	0.999714
CASP3	0.105318	0.667602	0.999714
CASP4	3.12781	0.270297	#N/A
CASP6	-0.318966	0.429488	0.999714
CASP7	-0.273715	0.43786	0.999714
CASP8	-0.320928	0.349628	0.999714
CASP8AP2	0.19169	0.47735	0.999714
CASP9	0.16631	0.657573	0.999714
CASQ1	-2.99302	2.13578e-05	0.00465529
CASQ2	1.34034	0.188483	0.999714
CASR	-0.183723	0.912093	#N/A
CASS4	1.79981	0.091225	0.868674
CAST	-0.0383221	0.905263	0.999714
CASZ1	0.307079	0.51904	0.999714
CAT	0.712989	0.502759	0.999714
CATIP	-0.562151	0.738255	#N/A
CATSPER2	-0.347501	0.58377	0.999714
CATSPER3	-0.0329807	0.968531	0.999714
CATSPER4	-0.91179	0.424746	0.999714
CATSPERB	-0.195762	0.868793	0.999714
CATSPERD	1.74141	0.109141	#N/A
CATSPERG	-0.293472	0.671179	0.999714
CAV1	-0.770437	0.0243312	0.54092
CAV2	-0.749244	0.110773	0.903154
CAV3	3.12781	0.270297	#N/A
CBARP	0.303066	0.421478	0.999714
CBFA2T2	-0.354044	0.178777	0.999714
CBFA2T3	-0.736826	0.184384	0.999714
CBFB	0.238259	0.426098	0.999714
CBL	-0.0868961	0.725122	0.999714
CBLB	0.1018	0.774402	0.999714
CBLC	-0.561162	0.33295	0.999714
CBLL1	0.184884	0.540041	0.999714
CBLN1	0.257219	0.489829	0.999714
CBLN2	4.04432	0.131264	#N/A
CBLN3	-1.24629	0.242344	0.999714
CBLN4	-4.01392	0.327965	#N/A
CBR1	0.239331	0.669359	0.999714
CBR3	-0.666565	0.142768	0.964514
CBR4	0.387393	0.190972	0.999714
CBS	-0.623176	0.130097	0.938424
CBSL	-0.170761	0.466955	0.999714
[truncated: 15,237 more rows]

## Sheet: F - RNASeq MZ-1
unsorted data					sorted data: log2>±1.5, FDR p-value<0.05										DAVID functional annotation analysis
					upregulated					downregulated					upregulated				downregulated
Name	MZ-1 vs. DMSO - Log2 fold change	MZ-1 vs. DMSO - P-value	MZ-1 vs. DMSO - FDR p-value		Name	MZ-1 vs. DMSO - Log2 fold change	MZ-1 vs. DMSO - P-value			Name	MZ-1 vs. DMSO - Log2 fold change	MZ-1 vs. DMSO - P-value			Category	Term	P-Value		Category	Term	P-Value
A1BG	-0.0751673	0.899673	0.999655							EIF3CL	-2.30524	5.14433e-09	0.000135121
A1CF	-1.98744	0.632957	0.999655
A2M	0.0947638	0.880649	0.999655
A2ML1	-0.000846821	0.998088	0.999655
A3GALT2	3.09422	0.275166	#N/A
A4GALT	0.00128844	0.99631	0.999655
AAAS	-0.0312363	0.895328	0.999655
AACS	0.046785	0.846005	0.999655
AADACL3	-0.500637	0.336467	0.999655
AADACL4	0.00398124	0.99932	#N/A
AADAT	-0.194965	0.598533	0.999655
AAGAB	0.137638	0.582024	0.999655
AAK1	0.164298	0.535006	0.999655
AAMDC	0.0970186	0.819266	0.999655
AAMP	-0.0425538	0.865435	0.999655
AANAT	0.428999	0.605316	0.999655
AAR2	-0.05985	0.814444	0.999655
AARD	0.0342656	0.950717	0.999655
AARS2	-0.17474	0.54781	0.999655
AARSD1	-0.0542931	0.848782	0.999655
AASDH	0.166898	0.596882	0.999655
AASDHPPT	-0.0497784	0.864835	0.999655
AASS	0.0011919	0.995895	0.999655
AATF	-0.0175229	0.939952	0.999655
AATK	1.04734	0.174731	0.999655
ABAT	-0.765503	0.141604	0.999655
ABCA1	0.200658	0.464796	0.999655
ABCA10	-3.30763	0.416583	0.999655
ABCA11P	0.0820153	0.86054	0.999655
ABCA12	0.200109	0.812535	0.999655
ABCA13	0.48623	0.416515	0.999655
ABCA2	-0.682361	0.205689	0.999655
ABCA3	-0.540864	0.199182	0.999655
ABCA4	-1.37074	0.0351751	0.999655
ABCA5	0.0951171	0.840336	0.999655
ABCA6	0.00398124	0.99932	0.999655
ABCA7	-0.788696	0.0678421	0.999655
ABCA8	4.00693	0.134787	0.999655
ABCA9	0.29682	0.867417	0.999655
ABCB1	0.256702	0.751836	0.999655
ABCB10	0.0768593	0.769473	0.999655
ABCB11	0.477693	0.647171	0.999655
ABCB4	0.419092	0.500735	0.999655
ABCB5	-0.217254	0.895779	0.999655
ABCB6	-1.01208	0.0614756	0.999655
ABCB7	0.0844239	0.738349	0.999655
ABCB8	-0.310067	0.325979	0.999655
ABCB9	-0.189026	0.668423	0.999655
ABCC1	-0.0238347	0.919378	0.999655
ABCC10	-0.350599	0.355862	0.999655
ABCC11	-0.131566	0.869453	0.999655
ABCC12	-1.14275	0.476747	0.999655
ABCC2	0.174022	0.761031	0.999655
ABCC3	-0.0367464	0.971933	0.999655
ABCC4	0.167993	0.628891	0.999655
ABCC5	-0.164301	0.508257	0.999655
ABCC6	-1.80183	0.0513353	0.999655
ABCC8	-0.454099	0.674355	0.999655
ABCC9	-1.04315	0.170504	0.999655
ABCD1	-0.352122	0.32482	0.999655
ABCD2	0.695421	0.626745	0.999655
ABCD3	0.0902164	0.708064	0.999655
ABCD4	-0.0569271	0.841896	0.999655
ABCE1	0.0645353	0.787187	0.999655
ABCF1	-0.0191039	0.934791	0.999655
ABCF2	-0.0940385	0.68772	0.999655
ABCF3	-0.126361	0.639904	0.999655
ABCG1	0.179262	0.768471	0.999655
ABCG2	-0.281496	0.353873	0.999655
ABCG4	-0.318619	0.606245	0.999655
ABCG5	3.09422	0.286727	0.999655
ABCG8	0.00398124	0.99932	0.999655
ABHD1	1.24992	0.339835	0.999655
ABHD10	-0.0697165	0.80612	0.999655
ABHD11	0.109896	0.733705	0.999655
ABHD12	0.194589	0.483842	0.999655
ABHD12B	-0.119219	0.626388	0.999655
ABHD13	0.411009	0.264374	0.999655
ABHD14A	-0.220799	0.743715	0.999655
ABHD14B	-0.203298	0.665639	0.999655
ABHD15	-0.272562	0.603792	0.999655
ABHD16A	0.214799	0.465297	0.999655
ABHD16B	0.634048	0.258825	0.999655
ABHD17A	-0.0223879	0.941098	0.999655
ABHD17B	0.0854777	0.775862	0.999655
ABHD17C	0.202378	0.598751	0.999655
ABHD18	-0.164174	0.604094	0.999655
ABHD2	-0.00939812	0.973664	0.999655
ABHD3	-0.0702193	0.874725	0.999655
ABHD4	-0.0389603	0.894903	0.999655
ABHD5	0.0296076	0.919535	0.999655
ABHD6	0.0174262	0.965483	0.999655
ABHD8	0.0944081	0.87256	0.999655
ABI1	-0.0480936	0.86067	0.999655
ABI2	-0.0534464	0.826013	0.999655
ABI3	-0.755733	0.15329	0.999655
ABI3BP	0.871868	0.477549	0.999655
ABL1	0.0205858	0.928626	0.999655
ABL2	-0.0790216	0.771042	0.999655
ABLIM1	-0.0446114	0.861271	0.999655
ABLIM2	-0.243479	0.692778	0.999655
ABLIM3	-0.458061	0.603728	0.999655
ABO	-0.0711481	0.949977	0.999655
ABR	-0.169552	0.552148	0.999655
ABRACL	0.0676658	0.812446	0.999655
ABT1	0.0402112	0.883003	0.999655
ABTB1	0.0642631	0.878708	0.999655
ABTB2	-0.0564474	0.851049	0.999655
ACAA1	0.125164	0.632927	0.999655
ACAA2	0.12807	0.589306	0.999655
ACACA	0.161113	0.500841	0.999655
ACACB	-0.162006	0.666212	0.999655
ACAD10	-0.085135	0.767836	0.999655
ACAD11	-0.059596	0.846041	0.999655
ACAD8	0.115056	0.677317	0.999655
ACAD9	-0.067523	0.810323	0.999655
ACADL	0.277647	0.68405	0.999655
ACADM	-0.00388591	0.987481	0.999655
ACADS	-0.141817	0.791436	0.999655
ACADSB	-0.309258	0.343788	0.999655
ACADVL	-0.60487	0.0512711	0.999655
ACAN	-0.272314	0.468726	0.999655
ACAP1	-0.568651	0.314757	0.999655
ACAP2	0.0127797	0.961212	0.999655
ACAP3	-0.552816	0.240039	0.999655
ACAT1	0.159844	0.640396	0.999655
ACAT2	-0.0381339	0.871742	0.999655
ACBD3	0.00104709	0.996755	0.999655
ACBD4	-0.737064	0.265163	0.999655
ACBD5	-0.0851933	0.770382	0.999655
ACBD6	-0.0677281	0.801364	0.999655
ACBD7	0.306701	0.502369	0.999655
ACCS	-0.642428	0.27477	0.999655
ACCSL	0.00398124	0.99932	0.999655
ACD	-0.0215595	0.933829	0.999655
ACE	-0.395687	0.420909	0.999655
ACE2	0.665536	0.326146	0.999655
ACER1	1.1028	0.549993	0.999655
ACER2	0.298447	0.500414	0.999655
ACER3	0.268231	0.463119	0.999655
ACHE	-0.499857	0.127385	0.999655
ACIN1	0.0231101	0.916653	0.999655
ACKR1	-3.30759	0.412474	0.999655
ACKR2	0.724287	0.516766	0.999655
ACKR3	-0.235129	0.662667	0.999655
ACKR4	0.617117	0.421877	0.999655
ACLY	-0.129353	0.5488	0.999655
ACMSD	2.01561	0.230472	0.999655
ACO1	0.151103	0.550795	0.999655
ACO2	-0.132783	0.572746	0.999655
ACOT1	0.0875724	0.902723	0.999655
ACOT11	-0.353904	0.38782	0.999655
ACOT12	0.825683	0.518032	0.999655
ACOT13	0.0539291	0.853017	0.999655
ACOT2	0.11172	0.804485	0.999655
ACOT4	0.655893	0.283098	0.999655
ACOT6	-1.98744	0.633537	0.999655
ACOT7	-0.120591	0.613199	0.999655
ACOT8	-0.0605988	0.838955	0.999655
ACOT9	-0.00224791	0.993353	0.999655
ACOX1	-0.0753729	0.792862	0.999655
ACOX2	-0.78502	0.205654	0.999655
ACOX3	0.161415	0.729321	0.999655
ACOXL	-0.361105	0.34593	0.999655
ACP1	0.104103	0.659732	0.999655
ACP2	0.0118676	0.972757	0.999655
ACP5	-0.475251	0.510917	0.999655
ACP6	-0.233942	0.4301	0.999655
ACP7	0.00398124	0.99932	0.999655
ACR	-0.894812	0.589337	0.999655
ACRBP	0.278172	0.712258	0.999655
ACRV1	0.0596909	0.936842	0.999655
ACSBG1	-0.235161	0.513309	0.999655
ACSBG2	-2.11087	0.0840545	0.999655
ACSF2	-0.530764	0.223073	0.999655
ACSF3	-0.142256	0.688213	0.999655
ACSL1	0.0517523	0.885516	0.999655
ACSL3	-0.0533664	0.816325	0.999655
ACSL4	-0.205968	0.435958	0.999655
ACSL5	-0.894869	0.596852	0.999655
ACSL6	-0.339092	0.540326	0.999655
ACSM1	0.695327	0.629869	0.999655
ACSM2A	0.00398124	0.99932	0.999655
ACSM2B	0.00398124	0.99932	#N/A
ACSM3	-0.609104	0.32252	0.999655
ACSM4	0.00398124	0.99932	0.999655
ACSM5	0.00398124	0.99932	0.999655
ACSM6	-0.958112	0.342319	0.999655
ACSS1	0.217155	0.702703	0.999655
ACSS2	-0.311218	0.373	0.999655
ACSS3	3.42347e-05	0.999916	0.99995
ACTA1	0.0405115	0.96107	0.999655
ACTA2	0.474428	0.432222	0.999655
ACTB	-0.114368	0.59004	0.999655
ACTC1	0.234744	0.709036	0.999655
ACTG1	-0.0519669	0.80555	0.999655
ACTG2	0.569683	0.355911	0.999655
ACTL10	-0.234687	0.834211	0.999655
ACTL6A	0.0275217	0.906801	0.999655
ACTL6B	0.0178056	0.98958	0.999655
ACTL8	0.0641236	0.906298	0.999655
ACTN1	-0.131961	0.55481	0.999655
ACTN2	-0.265551	0.617768	0.999655
ACTN3	-1.47707	0.111226	0.999655
ACTN4	-0.0209466	0.924853	0.999655
ACTR10	0.0623596	0.813597	0.999655
ACTR1A	-0.0785443	0.734311	0.999655
ACTR1B	-0.0743896	0.815243	0.999655
ACTR2	-0.0497751	0.832666	0.999655
ACTR3	0.136786	0.572174	0.999655
ACTR3B	0.1461	0.611178	0.999655
ACTR3C	-2.79342	0.494112	0.999655
ACTR5	0.0151395	0.955141	0.999655
ACTR6	-0.133596	0.60912	0.999655
ACTR8	0.277103	0.301694	0.999655
ACTRT1	0.00398124	0.99932	#N/A
ACTRT2	-2.79355	0.493991	0.999655
ACTRT3	0.326201	0.524171	0.999655
ACVR1	-0.0290537	0.922364	0.999655
ACVR1B	0.185352	0.482752	0.999655
ACVR1C	-0.0920713	0.84456	0.999655
ACVR2A	0.0753642	0.843123	0.999655
ACVR2B	0.395372	0.136195	0.999655
ACVRL1	-1.31513	0.162692	0.999655
ACY1	0.0396737	0.910697	0.999655
ACY3	-1.59642	0.194673	0.999655
ACYP1	-0.0756193	0.871063	0.999655
ACYP2	0.645809	0.229441	0.999655
ADA	-0.304766	0.441395	0.999655
ADAD1	0.11308	0.922285	0.999655
ADAD2	-0.80166	0.202273	0.999655
ADAL	-0.141701	0.678364	0.999655
ADAM10	0.148498	0.537387	0.999655
ADAM11	-0.920828	0.113506	0.999655
ADAM12	-0.595552	0.720217	0.999655
ADAM15	-0.776445	0.091866	0.999655
ADAM17	-0.0936375	0.715252	0.999655
ADAM18	-0.234687	0.832614	0.999655
ADAM19	-0.115658	0.646294	0.999655
ADAM2	0.00398124	0.99932	#N/A
ADAM20	1.1029	0.563054	0.999655
ADAM21	-0.229874	0.869878	0.999655
ADAM22	-0.04071	0.906229	0.999655
ADAM23	0.0206994	0.956746	0.999655
ADAM28	0.787524	0.390425	0.999655
ADAM29	-2.79349	0.493528	0.999655
ADAM32	1.76415	0.200518	0.999655
ADAM33	-1.18062	0.0220749	0.999655
ADAM5	-1.98738	0.631905	#N/A
ADAM7	0.00398124	0.99932	#N/A
ADAM8	-0.834179	0.20784	0.999655
ADAM9	0.0611144	0.829793	0.999655
ADAMDEC1	-1.98734	0.631912	0.999655
ADAMTS1	-0.466989	0.136149	0.999655
ADAMTS10	-0.471749	0.29409	0.999655
ADAMTS12	0.0299988	0.917618	0.999655
ADAMTS13	-0.696304	0.316112	0.999655
ADAMTS14	-0.333823	0.67796	0.999655
ADAMTS15	0.212566	0.488604	0.999655
ADAMTS16	-0.264866	0.586564	0.999655
ADAMTS17	-0.366141	0.564917	0.999655
ADAMTS18	-0.220473	0.753726	0.999655
ADAMTS19	0.9012	0.198889	0.999655
ADAMTS2	-0.191954	0.62354	0.999655
ADAMTS20	0.0614469	0.893437	0.999655
ADAMTS3	0.0449687	0.917198	0.999655
ADAMTS4	-1.53128	0.0105803	0.999655
ADAMTS5	-0.951964	0.192178	0.999655
ADAMTS6	-0.105608	0.874185	0.999655
ADAMTS7	-0.5774	0.25182	0.999655
ADAMTS8	0.29299	0.546588	0.999655
ADAMTS9	-0.404626	0.339372	0.999655
ADAMTSL1	-0.514735	0.643221	0.999655
ADAMTSL2	0.291816	0.625874	0.999655
ADAMTSL3	-0.221996	0.740328	0.999655
ADAMTSL4	-1.06729	0.00921527	0.999655
ADAMTSL5	-1.38531	0.030457	0.999655
ADAP1	0.267865	0.636229	0.999655
ADAP2	-0.890837	0.225684	0.999655
ADAR	-0.158568	0.489628	0.999655
ADARB1	-0.405798	0.195793	0.999655
ADARB2	-0.0511304	0.938906	0.999655
ADAT1	-0.0375482	0.898676	0.999655
ADAT2	0.110758	0.785009	0.999655
ADAT3	0.308623	0.436695	0.999655
ADCK1	0.0684301	0.840685	0.999655
ADCK2	0.1393	0.64191	0.999655
ADCK5	-0.17986	0.735437	0.999655
ADCY1	-0.0636334	0.817455	0.999655
ADCY10	0.197328	0.848321	0.999655
ADCY2	0.101588	0.753396	0.999655
ADCY3	-0.00253316	0.992565	0.999655
ADCY4	-5.19426	0.196351	0.999655
ADCY5	-0.492654	0.2802	0.999655
ADCY6	-0.0118136	0.974689	0.999655
ADCY7	-0.731982	0.155073	0.999655
ADCY8	0.537804	0.441937	0.999655
ADCY9	-0.166308	0.540363	0.999655
ADCYAP1	0.00398124	0.999322	0.999655
ADCYAP1R1	-0.313209	0.456339	0.999655
ADD1	-0.000497596	0.998292	0.999655
ADD2	0.0934684	0.702305	0.999655
ADD3	-0.0174294	0.949715	0.999655
ADGB	0.00398124	0.99932	#N/A
ADGRA1	-0.483584	0.557628	0.999655
ADGRA2	-0.136083	0.633386	0.999655
ADGRA3	0.181942	0.449432	0.999655
ADGRB1	-0.311542	0.519582	0.999655
ADGRB2	-1.01525	0.0630143	0.999655
ADGRB3	-2.10404	0.174551	0.999655
ADGRD1	-0.486701	0.361933	0.999655
ADGRD2	-1.2172	0.213351	0.999655
ADGRE1	-0.511647	0.316044	0.999655
ADGRE2	0.235887	0.672128	0.999655
ADGRE3	0.00398124	0.99932	#N/A
ADGRE4P	0.0176551	0.989683	0.999655
ADGRE5	-0.540687	0.292117	0.999655
ADGRF1	0.113267	0.914334	0.999655
ADGRF2	-1.15683	0.240352	0.999655
ADGRF3	0.286587	0.718263	0.999655
ADGRF4	-1.14644	0.504967	0.999655
ADGRF5	-0.623665	0.635679	0.999655
ADGRG1	-0.73239	0.22471	0.999655
ADGRG2	-0.140969	0.758847	0.999655
ADGRG3	-1.50524	0.220829	0.999655
ADGRG4	-2.79349	0.493785	0.999655
ADGRG5	-0.938513	0.053496	0.999655
ADGRG6	-0.154661	0.763345	0.999655
ADGRG7	0.00398124	0.999324	0.999655
ADGRL1	-0.334764	0.204344	0.999655
ADGRL2	0.0683956	0.768903	0.999655
ADGRL3	0.205591	0.681328	0.999655
ADGRL4	-0.386735	0.712472	0.999655
ADGRV1	0.532938	0.0664234	0.999655
ADH1C	0.00398124	0.99932	0.999655
ADH4	0.00398124	0.99932	#N/A
ADH5	-0.0686519	0.779433	0.999655
ADH6	0.724324	0.513444	0.999655
ADHFE1	-0.685584	0.399639	0.999655
ADI1	-0.0796615	0.744972	0.999655
ADIG	-1.98734	0.631912	0.999655
ADIPOQ	0.00398124	0.99932	#N/A
ADIPOR1	-0.201282	0.41238	0.999655
ADIPOR2	0.106714	0.626784	0.999655
ADIRF	-2.79355	0.492203	0.999655
ADK	0.00549948	0.987326	0.999655
ADM	-0.323535	0.548644	0.999655
ADM2	0.208993	0.561613	0.999655
ADM5	-0.74901	0.173155	0.999655
ADNP	0.136308	0.566313	0.999655
ADNP2	0.110777	0.649595	0.999655
ADO	0.141869	0.59194	0.999655
ADORA1	-0.488173	0.281237	0.999655
ADORA2A	0.0599057	0.8733	0.999655
ADORA2B	-0.0392155	0.943282	0.999655
ADORA3	3.09422	0.277313	0.999655
ADPGK	0.0625812	0.807416	0.999655
ADPRH	-0.2431	0.648424	0.999655
ADPRHL1	-0.14326	0.804637	0.999655
ADPRM	-0.0561593	0.90686	0.999655
ADRA1A	-0.524082	0.552523	0.999655
ADRA1B	-0.734933	0.322788	0.999655
ADRA1D	0.626825	0.519934	0.999655
ADRA2A	0.248562	0.779544	0.999655
ADRA2B	-0.0347639	0.953785	0.999655
ADRA2C	-0.0478099	0.904497	0.999655
ADRB1	0.501673	0.564694	0.999655
ADRB2	0.222323	0.780395	0.999655
ADRB3	-0.749033	0.505851	0.999655
ADRM1	0.0360068	0.874155	0.999655
ADSL	0.0648552	0.781715	0.999655
ADTRP	-1.19129	0.393005	0.999655
AEBP1	-0.378872	0.181647	0.999655
AEBP2	0.149684	0.541423	0.999655
AEN	-0.0788205	0.743434	0.999655
AFAP1	0.035216	0.879118	0.999655
AFAP1L1	-0.443812	0.238932	0.999655
AFAP1L2	-1.1157	0.0606999	0.999655
AFDN	0.101079	0.671294	0.999655
AFF1	0.0597679	0.798316	0.999655
AFF2	-0.0208581	0.939685	0.999655
AFF3	-0.540988	0.48005	0.999655
AFF4	0.0660963	0.788871	0.999655
AFG3L2	-0.000217977	0.999285	0.999655
AFMID	-0.0486517	0.869143	0.999655
AFP	1.5943	0.0996167	0.999655
AFTPH	0.0420091	0.887833	0.999655
AGA	0.136379	0.744705	0.999655
AGAP1	0.150466	0.554645	0.999655
AGAP11	-2.79361	0.497076	0.999655
AGAP2	-0.258175	0.676236	0.999655
AGAP3	-0.0655261	0.823085	0.999655
AGAP4	-0.138298	0.701056	0.999655
AGAP5	0.0469393	0.948072	0.999655
AGAP6	-0.249463	0.502185	0.999655
AGAP7P	-1.4106	0.155619	0.999655
AGAP9	-0.293489	0.436952	0.999655
AGBL1	-0.217217	0.899975	0.999655
AGBL2	3.09422	0.275166	0.999655
AGBL3	-0.301755	0.643104	0.999655
AGBL4	0.406674	0.395683	0.999655
AGBL5	0.0647223	0.812656	0.999655
AGER	-0.428281	0.358281	0.999655
AGFG1	-0.0106934	0.963225	0.999655
AGFG2	-0.0541785	0.897793	0.999655
AGGF1	-1.04498	0.0643858	0.999655
AGK	0.0888013	0.741567	0.999655
AGL	0.0153855	0.948382	0.999655
AGMAT	0.34589	0.484683	0.999655
AGMO	0.118016	0.869472	0.999655
AGO1	0.103205	0.663477	0.999655
AGO2	0.190023	0.43765	0.999655
AGO3	0.176338	0.542873	0.999655
AGO4	0.179689	0.608276	0.999655
AGPAT1	-0.117866	0.620665	0.999655
AGPAT2	-0.329296	0.29932	0.999655
AGPAT3	-0.0947539	0.835979	0.999655
AGPAT4	-0.0299911	0.916562	0.999655
AGPAT5	0.304081	0.329669	0.999655
AGPS	0.0126957	0.957694	0.999655
AGR2	-4.23296	0.289839	0.999655
AGRN	-0.535782	0.132682	0.999655
AGRP	0.00398124	0.99932	#N/A
AGT	0.00398124	0.99932	0.999655
AGTPBP1	0.0713169	0.789684	0.999655
AGTR1	0.317122	0.815904	0.999655
AGTRAP	-0.00162366	0.995479	0.999655
AGXT	-1.98734	0.632023	0.999655
AGXT2	1.10286	0.549976	0.999655
AHCTF1	-0.0198027	0.931522	0.999655
AHCY	-0.0271595	0.897849	0.999655
AHCYL1	-0.0504247	0.828233	0.999655
AHCYL2	-0.021453	0.939574	0.999655
AHDC1	-0.156431	0.584522	0.999655
AHI1	0.069035	0.839818	0.999655
AHNAK	0.43804	0.127993	0.999655
AHNAK2	-0.243173	0.705466	0.999655
AHR	0.464864	0.316052	0.999655
AHRR	-0.495706	0.487184	0.999655
AHSA1	-0.00213754	0.992751	0.999655
AHSG	0.113101	0.92591	0.999655
AHSP	-0.45802	0.61072	0.999655
AICDA	-0.227781	0.730869	0.999655
AIDA	-0.0517878	0.827727	0.999655
AIF1	-0.514455	0.668718	0.999655
AIF1L	0.0969346	0.680557	0.999655
AIFM1	-0.0328729	0.887729	0.999655
AIFM2	0.0397889	0.917376	0.999655
AIFM3	-0.68842	0.406698	0.999655
AIG1	0.338681	0.334938	0.999655
AIM2	1.24992	0.33616	0.999655
AIMP1	0.0948232	0.7093	0.999655
AIMP2	-0.0586386	0.806602	0.999655
AIP	0.280808	0.390395	0.999655
AIPL1	0.0600716	0.936408	0.999655
AIRE	-2.38654	0.00145114	0.999655
AJAP1	-0.135618	0.716932	0.999655
AJUBA	0.413229	0.275092	0.999655
AK1	0.139382	0.762697	0.999655
AK2	-0.0837486	0.722362	0.999655
AK3	0.268491	0.361054	0.999655
AK4	-0.178863	0.47664	0.999655
AK5	-0.0549976	0.925946	0.999655
AK6	0.0439521	0.869221	0.999655
AK7	0.0182518	0.984486	0.999655
AK8	-0.749478	0.526724	0.999655
AK9	0.183427	0.733148	0.999655
AKAIN1	0.00398124	0.99932	0.999655
AKAP1	-0.205119	0.39488	0.999655
AKAP10	0.00206955	0.993653	0.999655
AKAP11	0.223574	0.44795	0.999655
AKAP12	0.176852	0.441045	0.999655
AKAP13	0.284023	0.273817	0.999655
AKAP14	-3.98539	0.329201	0.999655
AKAP17A	-0.00750073	0.974558	0.999655
AKAP3	0.198003	0.711939	0.999655
AKAP4	-2.79351	0.495513	0.999655
AKAP5	0.232101	0.685674	0.999655
AKAP6	0.188022	0.756398	0.999655
AKAP7	-0.0418068	0.919028	0.999655
AKAP8	-0.0987483	0.688551	0.999655
AKAP8L	-0.0621542	0.796616	0.999655
AKAP9	0.439125	0.136301	0.999655
AKIP1	-0.178134	0.633136	0.999655
AKIRIN1	0.0959058	0.668561	0.999655
AKIRIN2	0.0569415	0.8229	0.999655
AKNA	-0.227765	0.39971	0.999655
AKNAD1	-3.30746	0.419906	0.999655
AKR1A1	0.029927	0.903183	0.999655
AKR1B1	0.169078	0.464239	0.999655
AKR1B10	0.00398124	0.999323	0.999655
AKR1B15	-0.217441	0.89084	0.999655
AKR1C1	-0.598115	0.41071	0.999655
AKR1C2	-0.806843	0.24673	0.999655
AKR1C3	0.310958	0.574366	0.999655
AKR1C4	0.00398124	0.99932	#N/A
AKR1C8P	0.00398124	0.99932	#N/A
AKR1D1	-1.70206	0.291682	0.999655
AKR1E2	0.101202	0.861367	0.999655
AKR7A2	0.0532107	0.850001	0.999655
AKR7A3	-0.437962	0.533311	0.999655
AKR7L	-1.22142	0.101101	0.999655
AKT1	-0.211972	0.414667	0.999655
AKT1S1	-0.1495	0.556902	0.999655
AKT2	-0.143397	0.558115	0.999655
AKT3	-0.22167	0.467602	0.999655
AKTIP	0.0790487	0.790831	0.999655
ALAD	-0.00687274	0.983704	0.999655
ALAS1	0.0480481	0.848459	0.999655
ALAS2	-3.98524	0.322025	0.999655
ALB	0.00398124	0.999321	0.999655
ALCAM	-0.0384816	0.897418	0.999655
ALDH16A1	-0.281657	0.395683	0.999655
ALDH18A1	0.0364253	0.879349	0.999655
ALDH1A1	-0.300796	0.681448	0.999655
ALDH1A2	0.587518	0.548735	0.999655
ALDH1A3	-0.358374	0.340386	0.999655
ALDH1B1	0.0356215	0.890444	0.999655
ALDH1L1	-0.790923	0.320826	0.999655
ALDH1L2	0.105177	0.814334	0.999655
ALDH2	-0.255296	0.389494	0.999655
ALDH3A1	0.695421	0.621368	0.999655
ALDH3A2	-0.00823027	0.972877	0.999655
ALDH3B1	0.397239	0.621282	0.999655
ALDH3B2	-2.79342	0.49411	0.999655
ALDH4A1	0.00923895	0.973958	0.999655
ALDH5A1	0.148903	0.662846	0.999655
ALDH6A1	-0.0716788	0.845684	0.999655
ALDH7A1	-0.0186529	0.938127	0.999655
ALDH8A1	-1.14271	0.480489	0.999655
ALDH9A1	-0.193578	0.431423	0.999655
ALDOA	-0.058548	0.775709	0.999655
ALDOB	0.296748	0.866967	0.999655
ALDOC	-0.208225	0.408275	0.999655
ALG1	0.158578	0.565659	0.999655
ALG10	0.336817	0.261203	0.999655
ALG10B	0.246385	0.4956	0.999655
ALG11	0.22928	0.577855	0.999655
ALG12	-0.0582205	0.845576	0.999655
ALG13	-0.0383569	0.881878	0.999655
ALG14	0.274365	0.5536	0.999655
ALG1L	0.122443	0.838595	0.999655
ALG1L2	-0.54425	0.536212	0.999655
ALG2	0.12217	0.670305	0.999655
ALG3	0.027029	0.916198	0.999655
ALG5	0.0735851	0.841711	0.999655
ALG6	0.139826	0.625583	0.999655
ALG8	-0.000970104	0.996876	0.999655
ALG9	0.0767516	0.851056	0.999655
ALK	-3.30768	0.416795	0.999655
ALKAL1	-0.587265	0.502386	0.999655
ALKAL2	-0.316513	0.750449	0.999655
ALKBH1	-0.160087	0.590611	0.999655
ALKBH2	-0.0916732	0.777215	0.999655
ALKBH3	0.0560979	0.878242	0.999655
ALKBH4	0.0523168	0.877434	0.999655
ALKBH5	0.0593495	0.796437	0.999655
ALKBH6	-0.338855	0.324008	0.999655
ALKBH7	0.195235	0.46482	0.999655
ALKBH8	0.128853	0.752573	0.999655
ALLC	1.1028	0.567178	0.999655
ALMS1	0.30425	0.248039	0.999655
ALOX12	0.0312571	0.95566	0.999655
ALOX12B	-0.427396	0.553875	0.999655
ALOX15	-0.808727	0.410555	0.999655
ALOX15B	0.0176551	0.989859	0.999655
ALOX5	-1.16977	0.141702	0.999655
ALOX5AP	3.09422	0.275166	0.999655
ALOXE3	-0.234837	0.835967	0.999655
ALPI	0.00398124	0.99932	0.999655
ALPK1	-0.853325	0.430048	0.999655
ALPK2	-0.356579	0.640722	0.999655
ALPK3	0.0999923	0.73383	0.999655
ALPL	-0.178024	0.434987	0.999655
ALPP	-0.817607	0.106926	0.999655
ALS2	0.171314	0.51717	0.999655
ALS2CL	-0.487356	0.265501	0.999655
ALX1	0.0562308	0.909866	0.999655
ALX3	-0.38279	0.399333	0.999655
ALX4	-1.468	0.168941	0.999655
ALYREF	0.247717	0.316328	0.999655
AMACR	-0.124628	0.741723	0.999655
AMBP	-1.14277	0.455001	0.999655
AMBRA1	0.0168429	0.947485	0.999655
AMD1	0.0914031	0.682297	0.999655
AMDHD1	-0.809047	0.418915	0.999655
AMDHD2	-0.32241	0.356464	0.999655
AMELY	-1.98734	0.631912	#N/A
AMER1	0.00235384	0.993181	0.999655
AMER2	0.754516	0.317816	0.999655
AMER3	0.0451506	0.940882	0.999655
AMFR	0.167055	0.527686	0.999655
AMH	-0.696294	0.202929	0.999655
AMHR2	-0.349336	0.737398	0.999655
AMIGO1	-0.453411	0.416938	0.999655
AMIGO2	0.0500419	0.937234	0.999655
AMIGO3	0.00398124	0.999323	0.999655
AMMECR1	0.12884	0.638506	0.999655
AMMECR1L	-0.0151032	0.956994	0.999655
AMN	0.510962	0.518414	0.999655
AMN1	0.0314482	0.940246	0.999655
AMOT	0.424403	0.215834	0.999655
AMOTL1	-0.138406	0.641806	0.999655
AMOTL2	0.0871203	0.743959	0.999655
AMPD1	-1.98738	0.631905	0.999655
AMPD2	-0.135834	0.634092	0.999655
AMPD3	-0.0604554	0.900659	0.999655
AMPH	0.0159771	0.978558	0.999655
AMT	0.0225768	0.934895	0.999655
AMY2B	0.433312	0.554141	0.999655
AMZ1	-0.179322	0.776773	0.999655
AMZ2	-0.110907	0.646397	0.999655
ANAPC1	0.0690661	0.771966	0.999655
ANAPC10	-0.0369383	0.91226	0.999655
ANAPC11	0.341157	0.203438	0.999655
ANAPC13	-0.118785	0.684174	0.999655
ANAPC15	0.156272	0.575233	0.999655
ANAPC16	-0.016658	0.950992	0.999655
ANAPC2	-0.228814	0.495713	0.999655
ANAPC4	-0.0104899	0.969373	0.999655
ANAPC5	0.0305356	0.895088	0.999655
ANAPC7	-0.0270337	0.907785	0.999655
ANG	0.468975	0.535664	0.999655
ANGEL1	0.144931	0.609383	0.999655
ANGEL2	-0.0241731	0.928296	0.999655
ANGPT1	0.195607	0.648558	0.999655
ANGPT2	1.2094	0.410025	0.999655
ANGPT4	-4.23296	0.296187	0.999655
ANGPTL1	-3.30768	0.415611	0.999655
ANGPTL2	-0.400627	0.407657	0.999655
ANGPTL3	0.0177328	0.989147	0.999655
ANGPTL4	-0.515016	0.385977	0.999655
ANGPTL5	-2.79346	0.492218	0.999655
ANGPTL6	-0.936027	0.468696	0.999655
ANGPTL7	1.10286	0.549976	0.999655
ANGPTL8	0.871624	0.512238	0.999655
ANHX	0.00398124	0.99932	0.999655
ANK1	-0.372608	0.410021	0.999655
ANK2	0.312364	0.316059	0.999655
ANK3	0.0639907	0.816143	0.999655
ANKAR	-0.366008	0.63291	0.999655
ANKDD1A	0.287769	0.59025	0.999655
ANKDD1B	-0.765158	0.173654	0.999655
ANKEF1	0.249682	0.391181	0.999655
ANKFY1	0.0388714	0.866413	0.999655
ANKH	0.0399384	0.888208	0.999655
ANKHD1	0.137438	0.552327	0.999655
ANKIB1	0.215801	0.434818	0.999655
ANKK1	3.09422	0.279889	0.999655
ANKLE1	-0.520169	0.325241	0.999655
ANKLE2	-0.0291478	0.904021	0.999655
ANKMY1	-0.281615	0.555375	0.999655
ANKMY2	0.144766	0.643832	0.999655
ANKRA2	0.160568	0.659221	0.999655
ANKRD1	-0.273802	0.579568	0.999655
ANKRD10	0.15712	0.589707	0.999655
ANKRD11	0.0410314	0.859469	0.999655
ANKRD12	0.144661	0.620335	0.999655
ANKRD13A	0.0735711	0.786809	0.999655
ANKRD13B	-0.105842	0.775758	0.999655
ANKRD13C	0.0100077	0.969329	0.999655
ANKRD13D	-0.129132	0.730883	0.999655
ANKRD16	0.25598	0.537311	0.999655
ANKRD17	0.0675271	0.77848	0.999655
ANKRD2	0.258258	0.761885	0.999655
ANKRD20A1	1.03688	0.345264	0.999655
ANKRD23	-0.0839338	0.886933	0.999655
ANKRD26	0.0747871	0.800798	0.999655
ANKRD26P1	-1.83929	0.151402	0.999655
ANKRD27	-0.0486757	0.85597	0.999655
ANKRD28	0.230698	0.340013	0.999655
ANKRD30A	0.00398124	0.99932	#N/A
ANKRD30B	-1.98297	0.134778	0.999655
ANKRD31	0.154321	0.839273	0.999655
ANKRD33	-3.98533	0.326462	0.999655
ANKRD34B	1.24996	0.345349	0.999655
ANKRD36B	-0.128791	0.804282	0.999655
ANKRD36C	0.259098	0.680441	0.999655
ANKRD37	0.430263	0.43984	0.999655
ANKRD39	0.0089566	0.983289	0.999655
ANKRD40	0.0226387	0.922722	0.999655
ANKRD44	-0.0875979	0.907879	0.999655
ANKRD45	-0.0631592	0.93235	0.999655
ANKRD46	0.0211269	0.940176	0.999655
ANKRD49	0.185351	0.683359	0.999655
ANKRD50	0.187826	0.511206	0.999655
ANKRD52	-0.266431	0.278818	0.999655
ANKRD53	0.778925	0.308862	0.999655
ANKRD54	-0.0849933	0.814961	0.999655
ANKRD6	0.232917	0.678629	0.999655
ANKRD61	-0.306353	0.719844	0.999655
ANKRD7	-0.611241	0.429076	0.999655
ANKRD9	0.21357	0.556904	0.999655
ANKS1A	0.0476047	0.85252	0.999655
ANKS1B	0.551822	0.407747	0.999655
ANKS3	-0.0831517	0.811285	0.999655
ANKS4B	-0.0711481	0.95049	0.999655
ANKS6	-0.0492252	0.855354	0.999655
ANKZF1	-0.280876	0.316764	0.999655
ANLN	0.0856269	0.715262	0.999655
ANO1	-0.999989	0.0985475	0.999655
ANO10	0.0886106	0.738099	0.999655
ANO2	0.256466	0.576552	0.999655
ANO3	0.296633	0.866245	0.999655
ANO4	-0.4708	0.205593	0.999655
ANO5	0.0829945	0.79896	0.999655
ANO6	0.081957	0.731363	0.999655
ANO7	-0.274611	0.576276	0.999655
ANO8	-0.295717	0.352769	0.999655
ANO9	-0.936391	0.190811	0.999655
ANOS1	0.342832	0.281277	0.999655
ANP32A	0.185498	0.509371	0.999655
ANP32B	-0.097013	0.715751	0.999655
ANP32E	-0.13347	0.597321	0.999655
ANPEP	-0.549239	0.391156	0.999655
ANTXR1	-0.0517825	0.880404	0.999655
ANTXR2	-0.0108162	0.9817	0.999655
ANTXRL	0.00398124	0.999322	0.999655
ANXA1	-0.408282	0.129753	0.999655
ANXA11	0.0455167	0.853416	0.999655
ANXA2	0.0272245	0.903608	0.999655
ANXA2R	-3.68579	0.360456	0.999655
ANXA3	0.182303	0.529695	0.999655
ANXA4	-0.178759	0.688948	0.999655
ANXA5	0.05755	0.804914	0.999655
ANXA6	-0.0170791	0.938329	0.999655
ANXA7	0.132462	0.589169	0.999655
ANXA8	-0.970032	0.232573	0.999655
ANXA8L1	-0.403541	0.578981	0.999655
ANXA9	-1.29553	0.143977	0.999655
AOAH	-0.595645	0.720894	0.999655
AOC1	2.01551	0.232427	0.999655
AOC2	-0.111042	0.822551	0.999655
AOC3	-0.355246	0.55951	0.999655
AOX1	-0.0851336	0.854308	0.999655
AP1AR	0.316061	0.274586	0.999655
AP1B1	-0.013636	0.955044	0.999655
AP1G1	0.0443099	0.853469	0.999655
AP1G2	-0.438059	0.121336	0.999655
AP1M1	-0.0579696	0.835718	0.999655
AP1M2	0.173041	0.508166	0.999655
AP1S1	-0.122945	0.651105	0.999655
AP1S2	0.234886	0.420022	0.999655
AP1S3	-0.165229	0.732106	0.999655
AP2A1	-0.107432	0.65046	0.999655
AP2A2	-0.00112789	0.996545	0.999655
AP2B1	-0.0145469	0.945379	0.999655
AP2M1	-0.0601151	0.789621	0.999655
AP2S1	0.0673807	0.775806	0.999655
AP3B1	0.0408017	0.866574	0.999655
AP3B2	-0.339723	0.341197	0.999655
AP3D1	0.0673772	0.758633	0.999655
AP3M1	0.10136	0.692672	0.999655
AP3M2	-0.00724698	0.980032	0.999655
AP3S1	0.179521	0.504283	0.999655
AP3S2	0.139016	0.637164	0.999655
AP4B1	0.0415016	0.885175	0.999655
AP4E1	0.240903	0.426006	0.999655
AP4M1	-0.176483	0.61101	0.999655
AP4S1	0.0889478	0.833941	0.999655
AP5B1	-0.308451	0.430756	0.999655
AP5M1	0.0679701	0.804427	0.999655
AP5S1	0.385052	0.292908	0.999655
AP5Z1	-0.303992	0.329061	0.999655
APAF1	0.20346	0.462148	0.999655
APBA1	0.142016	0.751123	0.999655
APBA2	0.0524668	0.876871	0.999655
APBA3	-0.0772711	0.810861	0.999655
APBB1	-0.139395	0.636587	0.999655
APBB1IP	-0.4297	0.62008	0.999655
APBB2	0.129641	0.659077	0.999655
APBB3	-0.459823	0.250504	0.999655
APC	0.267842	0.357375	0.999655
APC2	-0.192844	0.693847	0.999655
APCDD1	-0.415974	0.441835	0.999655
APCDD1L	-0.480841	0.38616	0.999655
APEH	0.180475	0.443511	0.999655
APELA	0.563995	0.258708	0.999655
APEX1	0.00714601	0.975077	0.999655
APEX2	-0.153758	0.530237	0.999655
APH1A	-0.116904	0.647352	0.999655
APH1B	0.518833	0.357136	0.999655
API5	-0.0682308	0.777785	0.999655
APIP	0.0695987	0.804005	0.999655
APLF	-0.00358861	0.994229	0.999655
APLN	-0.515752	0.279662	0.999655
APLNR	-0.363265	0.465623	0.999655
APLP1	-1.09254	0.041418	0.999655
APLP2	0.158624	0.455348	0.999655
APMAP	0.19274	0.449595	0.999655
APOA1	0.258279	0.760098	0.999655
APOA2	-3.30746	0.419982	0.999655
APOA5	-1.98738	0.634276	0.999655
APOB	0.268656	0.578069	0.999655
APOBEC1	0.296784	0.862801	0.999655
APOBEC2	-0.230248	0.862906	0.999655
APOBEC3A	-0.217441	0.895721	0.999655
APOBEC3B	-1.25057	0.0951412	0.999655
APOBEC3C	-0.384553	0.280521	0.999655
APOBEC3D	-0.217065	0.688172	0.999655
APOBEC3F	-0.430374	0.379999	0.999655
APOBEC3G	-0.419658	0.397405	0.999655
APOBEC3H	-0.316017	0.766186	0.999655
APOBEC4	3.09422	0.275166	#N/A
APOBR	0.317252	0.818805	0.999655
APOC1	-0.294376	0.285878	0.999655
APOC2	1.1028	0.549993	0.999655
APOC3	-1.98738	0.631905	#N/A
APOC4	-3.68594	0.365009	0.999655
APOD	0.296727	0.863554	0.999655
APOE	-0.0740101	0.745994	0.999655
APOF	1.10286	0.559858	0.999655
APOL1	-0.21729	0.895953	0.999655
APOL2	-0.127406	0.687291	0.999655
APOL3	-1.81054	0.130395	0.999655
APOL4	1.1029	0.549965	0.999655
APOL6	0.57227	0.640149	0.999655
APOLD1	-0.19247	0.824341	0.999655
APOM	-0.284317	0.710604	0.999655
APOO	-0.167809	0.53621	0.999655
APOOL	0.0550339	0.838069	0.999655
APP	0.0394629	0.860819	0.999655
APPBP2	-0.0149007	0.965702	0.999655
APPL1	0.27577	0.301793	0.999655
APPL2	0.179247	0.528894	0.999655
APRT	-0.123515	0.625887	0.999655
APTX	0.0852487	0.753015	0.999655
AQP1	0.0181948	0.982841	0.999655
AQP10	0.00398124	0.99932	#N/A
AQP11	0.118011	0.826529	0.999655
AQP12A	-1.98744	0.631895	#N/A
AQP12B	0.00398124	0.99932	#N/A
AQP3	-0.0344236	0.939467	0.999655
AQP4	0.592631	0.494894	0.999655
AQP5	-0.0630054	0.931432	0.999655
AQP6	0.296727	0.863661	0.999655
AQP7	-1.98744	0.631895	0.999655
AQP8	0.00398124	0.99932	#N/A
AQP9	3.09422	0.275166	0.999655
AQR	0.0836449	0.719546	0.999655
AR	0.0798972	0.839077	0.999655
ARAF	-0.0996541	0.690338	0.999655
ARAP1	0.0438182	0.859263	0.999655
ARAP2	0.97219	0.412465	0.999655
ARAP3	-0.518931	0.0753549	0.999655
ARC	-0.232448	0.698863	0.999655
ARCN1	0.103143	0.65852	0.999655
AREG	-0.234557	0.837535	0.999655
AREL1	0.0119055	0.963942	0.999655
ARF1	-0.268009	0.239061	0.999655
ARF3	0.0883872	0.688934	0.999655
ARF4	0.190007	0.454042	0.999655
ARF5	-0.124837	0.632998	0.999655
ARF6	-0.00372967	0.987391	0.999655
ARFGAP1	-0.360625	0.233353	0.999655
ARFGAP2	-0.0204636	0.936374	0.999655
ARFGAP3	-0.0809481	0.780393	0.999655
ARFGEF1	0.1371	0.561578	0.999655
ARFGEF2	0.0257169	0.910512	0.999655
ARFGEF3	0.216973	0.629427	0.999655
ARFIP1	-0.0317579	0.911233	0.999655
ARFIP2	-0.0660278	0.80389	0.999655
ARFRP1	-0.124413	0.693152	0.999655
ARG1	-1.04316	0.13727	0.999655
ARG2	-0.178847	0.525908	0.999655
ARGFX	-1.98744	0.632006	0.999655
ARGLU1	0.104394	0.667409	0.999655
ARHGAP1	-0.00598198	0.980992	0.999655
ARHGAP10	0.0107071	0.975441	0.999655
ARHGAP11A	0.0349824	0.881685	0.999655
ARHGAP11B	-0.330637	0.329886	0.999655
ARHGAP12	0.0429174	0.873922	0.999655
ARHGAP15	0.00398124	0.99932	0.999655
ARHGAP17	-0.119027	0.620707	0.999655
ARHGAP18	0.366191	0.361062	0.999655
ARHGAP19	-0.108578	0.652367	0.999655
ARHGAP20	2.01551	0.238575	0.999655
ARHGAP21	0.0698964	0.798838	0.999655
ARHGAP22	0.40162	0.240092	0.999655
ARHGAP23	0.0503346	0.831889	0.999655
ARHGAP24	-0.615986	0.434229	0.999655
ARHGAP25	-0.242581	0.719724	0.999655
ARHGAP26	-0.0799442	0.772728	0.999655
ARHGAP27	-0.291956	0.436279	0.999655
ARHGAP28	0.185861	0.699139	0.999655
ARHGAP29	-0.0342679	0.888353	0.999655
ARHGAP30	-2.70967	0.0214915	0.999655
ARHGAP31	-0.233302	0.616026	0.999655
ARHGAP32	-0.0368272	0.900007	0.999655
ARHGAP33	-0.629615	0.104676	0.999655
ARHGAP35	0.0420553	0.865605	0.999655
ARHGAP36	0.427956	0.415724	0.999655
ARHGAP39	0.215461	0.493057	0.999655
ARHGAP4	-0.794231	0.195041	0.999655
ARHGAP40	-0.890613	0.022079	0.999655
ARHGAP42	0.0942729	0.801272	0.999655
ARHGAP44	0.132198	0.615118	0.999655
ARHGAP45	-0.100507	0.76151	0.999655
ARHGAP5	0.122986	0.634127	0.999655
ARHGAP6	-0.25291	0.758794	0.999655
ARHGAP8	-0.0073253	0.98023	0.999655
ARHGAP9	-0.119693	0.834634	0.999655
ARHGDIA	-0.170753	0.477627	0.999655
ARHGDIB	0.0567504	0.896813	0.999655
ARHGDIG	-0.158765	0.74751	0.999655
ARHGEF1	-0.24829	0.42024	0.999655
ARHGEF10	-0.0927373	0.734246	0.999655
ARHGEF10L	-0.00899639	0.975197	0.999655
ARHGEF11	-0.29071	0.249627	0.999655
ARHGEF12	0.220897	0.36801	0.999655
ARHGEF15	0.102282	0.896704	0.999655
ARHGEF16	-0.166004	0.61619	0.999655
ARHGEF17	0.0637467	0.86306	0.999655
ARHGEF18	0.0561798	0.812995	0.999655
ARHGEF19	-0.14592	0.751992	0.999655
ARHGEF2	-0.141404	0.608281	0.999655
ARHGEF25	-0.654991	0.124861	0.999655
ARHGEF26	0.107427	0.76457	0.999655
ARHGEF28	-0.323999	0.672548	0.999655
ARHGEF3	-0.0288901	0.945142	0.999655
ARHGEF33	0.195876	0.715106	0.999655
ARHGEF37	-0.789245	0.529444	0.999655
ARHGEF38	-1.98734	0.633671	0.999655
ARHGEF39	-0.37356	0.211795	0.999655
ARHGEF4	-0.868719	0.0959373	0.999655
ARHGEF40	0.260152	0.519736	0.999655
ARHGEF5	-0.106721	0.69374	0.999655
ARHGEF6	-0.288983	0.617102	0.999655
ARHGEF7	-0.012233	0.964528	0.999655
ARHGEF9	-0.0337235	0.898209	0.999655
ARID1A	0.0999846	0.670695	0.999655
ARID1B	0.180669	0.475753	0.999655
ARID2	0.155139	0.547204	0.999655
ARID3A	-0.377747	0.120563	0.999655
ARID3B	-0.0715015	0.760347	0.999655
ARID3C	-3.68589	0.35921	0.999655
ARID4A	0.214079	0.528054	0.999655
ARID4B	0.0423741	0.871817	0.999655
ARID5A	-0.292175	0.518036	0.999655
ARID5B	-0.0588561	0.919229	0.999655
ARIH1	0.0212408	0.927507	0.999655
ARIH2	0.21614	0.365327	0.999655
ARIH2OS	0.776264	0.215082	0.999655
ARL1	0.108253	0.657784	0.999655
ARL10	0.14326	0.681282	0.999655
ARL11	-0.647667	0.462473	0.999655
ARL13A	0.00398124	0.99932	0.999655
ARL13B	0.204799	0.543482	0.999655
ARL14	-2.79361	0.49777	0.999655
ARL14EP	0.12749	0.662868	0.999655
ARL15	0.101342	0.790362	0.999655
ARL16	-0.0260886	0.922558	0.999655
ARL17A	-0.0275115	0.91642	0.999655
ARL2	-0.0994969	0.703219	0.999655
ARL2BP	-0.191939	0.466663	0.999655
ARL3	-0.244035	0.443652	0.999655
ARL4A	-0.248095	0.471019	0.999655
ARL4C	0.034918	0.92836	0.999655
ARL4D	-0.286678	0.422566	0.999655
ARL5A	0.166023	0.56043	0.999655
ARL5B	0.0392743	0.878983	0.999655
ARL5C	0.695384	0.638139	0.999655
ARL6	0.211389	0.658071	0.999655
ARL6IP1	0.0483437	0.83264	0.999655
ARL6IP4	0.158892	0.493946	0.999655
ARL6IP5	0.186324	0.569507	0.999655
ARL6IP6	0.30672	0.272161	0.999655
ARL8A	-0.289201	0.397933	0.999655
ARL8B	0.0126134	0.963541	0.999655
ARL9	-1.67482	0.113428	0.999655
ARMC1	0.0744011	0.777381	0.999655
ARMC10	0.173225	0.530074	0.999655
ARMC12	-0.917774	0.304455	0.999655
ARMC2	-0.561511	0.288368	0.999655
ARMC3	0.324668	0.798657	0.999655
ARMC4	0.844893	0.264167	0.999655
ARMC5	0.0514131	0.899283	0.999655
ARMC6	-0.101772	0.68345	0.999655
ARMC7	0.242268	0.464682	0.999655
ARMC8	0.0340256	0.896693	0.999655
ARMC9	-0.0100651	0.971939	0.999655
ARMCX1	-0.205412	0.467754	0.999655
ARMCX2	-0.293104	0.243897	0.999655
ARMCX3	-0.132056	0.640834	0.999655
ARMCX4	-0.150362	0.704401	0.999655
ARMCX5	0.156718	0.581794	0.999655
ARMCX6	-0.0585893	0.847458	0.999655
ARMS2	0.00398124	0.99932	0.999655
ARMT1	0.0857223	0.71476	0.999655
ARNT	-0.32289	0.240724	0.999655
ARNT2	0.0950968	0.873606	0.999655
ARNTL	-0.246691	0.574122	0.999655
ARNTL2	0.383946	0.180733	0.999655
ARPC1A	0.0872865	0.715293	0.999655
ARPC1B	0.117016	0.665814	0.999655
ARPC2	-0.0367385	0.877099	0.999655
ARPC3	-0.0264453	0.913697	0.999655
ARPC4	0.196388	0.426701	0.999655
ARPC5	0.0557372	0.818056	0.999655
ARPC5L	0.0656662	0.807239	0.999655
ARPIN	-0.0388147	0.938022	0.999655
ARPP19	0.142391	0.570915	0.999655
ARPP21	-1.98734	0.631912	0.999655
ARR3	-1.98738	0.633661	0.999655
ARRB1	0.0278714	0.905965	0.999655
ARRB2	-0.206238	0.449077	0.999655
ARRDC1	-0.0249177	0.955638	0.999655
ARRDC2	-0.394392	0.270706	0.999655
ARRDC3	0.218006	0.52173	0.999655
ARRDC4	0.128317	0.775924	0.999655
ARSA	-0.331342	0.484104	0.999655
ARSB	-0.047659	0.893916	0.999655
ARSD	-0.194494	0.688971	0.999655
ARSG	0.126712	0.82345	0.999655
ARSI	0.105625	0.7771	0.999655
ARSJ	0.534655	0.273474	0.999655
ARSK	0.0493613	0.907957	0.999655
ART1	0.296727	0.857648	0.999655
ART3	0.594585	0.497244	0.999655
ART4	0.00398124	0.999321	0.999655
ART5	0.073198	0.877444	0.999655
ARTN	-0.162712	0.747604	0.999655
ARV1	-0.182059	0.626367	0.999655
ARVCF	-0.0644821	0.855477	0.999655
ARX	-0.07297	0.937875	0.999655
AS3MT	0.216821	0.592923	0.999655
ASAH1	0.0810224	0.785812	0.999655
ASAH2	-0.278946	0.566861	0.999655
ASAH2B	-0.0561395	0.895114	0.999655
ASAP1	-0.154389	0.553395	0.999655
ASAP2	-0.176268	0.695332	0.999655
ASAP3	-0.35385	0.224581	0.999655
ASB1	0.0465725	0.869719	0.999655
ASB10	0.00398124	0.99932	#N/A
ASB12	-1.0727	0.252415	0.999655
ASB13	-0.075419	0.853943	0.999655
ASB14	-0.462009	0.573531	0.999655
ASB15	-2.79351	0.492209	0.999655
ASB16	-0.646609	0.264518	0.999655
ASB18	-1.98738	0.632016	0.999655
ASB2	0.0187558	0.980882	0.999655
ASB3	-0.05622	0.859139	0.999655
ASB4	-1.98734	0.631912	0.999655
ASB5	-1.98738	0.631905	0.999655
ASB6	-0.0522192	0.864775	0.999655
ASB7	-0.068705	0.842396	0.999655
ASB8	-0.0779294	0.838125	0.999655
ASB9	-0.840944	0.101357	0.999655
ASCC1	-0.145037	0.608395	0.999655
ASCC2	-0.0705354	0.783668	0.999655
ASCC3	0.055842	0.808012	0.999655
ASCL1	0.714371	0.30781	0.999655
ASCL2	0.21642	0.750579	0.999655
ASCL3	0.00398124	0.99932	0.999655
ASCL5	-1.98204	0.197222	0.999655
ASF1A	-0.0981959	0.726048	0.999655
ASF1B	-0.189638	0.525182	0.999655
ASGR1	-0.0932543	0.875903	0.999655
ASGR2	1.20949	0.393311	0.999655
ASH1L	-0.0587711	0.82163	0.999655
ASH2L	-0.143782	0.545181	0.999655
ASIC1	-0.192825	0.810011	0.999655
ASIC2	-0.173271	0.806731	0.999655
ASIC3	-0.67083	0.280137	0.999655
ASIC4	-2.59497	0.0888544	0.999655
ASIC5	4.00693	0.134787	0.999655
ASIP	-0.895014	0.593872	0.999655
ASL	-0.119935	0.705072	0.999655
ASMT	1.10286	0.549976	0.999655
ASMTL	-0.0275783	0.92597	0.999655
ASNS	0.334991	0.257606	0.999655
ASNSD1	0.116963	0.635499	0.999655
ASPA	1.10286	0.557036	0.999655
ASPDH	-4.23298	0.297372	0.999655
ASPG	-0.237095	0.832705	0.999655
ASPH	0.0409699	0.88077	0.999655
ASPHD1	0.103548	0.772293	0.999655
ASPHD2	-0.35163	0.479266	0.999655
ASPM	0.18806	0.424394	0.999655
ASPRV1	0.211929	0.798075	0.999655
ASPSCR1	-0.136376	0.656773	0.999655
ASRGL1	-0.0644223	0.802944	0.999655
ASS1	0.0020599	0.994094	0.999655
ASTE1	0.380548	0.398061	0.999655
ASTL	-2.79351	0.492209	0.999655
ASTN1	0.975344	0.306563	0.999655
ASTN2	0.0865214	0.831543	0.999655
ASXL1	0.12959	0.615394	0.999655
ASXL2	0.143857	0.547811	0.999655
ASXL3	-1.53838	0.340816	0.999655
ASZ1	0.724457	0.352445	0.999655
ATAD1	-0.0615739	0.810777	0.999655
ATAD2	0.133425	0.628395	0.999655
ATAD2B	0.246036	0.38039	0.999655
ATAD3A	-0.0392529	0.880103	0.999655
ATAD3B	-0.04104	0.886061	0.999655
ATAD3C	-1.36117	0.139613	0.999655
ATAD5	0.181193	0.495684	0.999655
ATAT1	-0.272984	0.484318	0.999655
ATCAY	-0.616198	0.0834227	0.999655
ATE1	-0.136027	0.625191	0.999655
ATF1	-0.0395481	0.890193	0.999655
ATF2	-0.0428547	0.878987	0.999655
ATF3	-0.0213107	0.948134	0.999655
ATF4	-0.000558148	0.997972	0.999655
ATF5	0.0495282	0.868929	0.999655
ATF6	-0.102813	0.723878	0.999655
ATF6B	-0.321245	0.243479	0.999655
ATF7	0.0839252	0.761056	0.999655
ATF7IP	0.293186	0.258109	0.999655
ATF7IP2	0.194944	0.601105	0.999655
ATG10	-0.0747862	0.864831	0.999655
ATG101	-0.0361743	0.893418	0.999655
ATG12	0.0299859	0.910553	0.999655
ATG13	-0.0807827	0.744716	0.999655
ATG14	0.0939733	0.730312	0.999655
ATG16L1	0.0183548	0.945998	0.999655
ATG16L2	-0.878043	0.0730845	0.999655
ATG2A	-0.118092	0.703038	0.999655
ATG2B	0.162205	0.567929	0.999655
ATG3	0.135707	0.575534	0.999655
ATG4A	-0.375051	0.216368	0.999655
ATG4B	0.0703625	0.787654	0.999655
ATG4C	-0.137497	0.637524	0.999655
ATG4D	0.0413403	0.88561	0.999655
ATG5	0.0372141	0.891116	0.999655
ATG7	0.544159	0.0670338	0.999655
ATG9A	-0.116256	0.657467	0.999655
ATG9B	-1.36942	0.0291846	0.999655
ATIC	-0.121813	0.616595	0.999655
ATL1	0.391476	0.508034	0.999655
ATL2	0.0518566	0.821761	0.999655
ATL3	0.0309572	0.913078	0.999655
ATM	0.277717	0.322049	0.999655
ATMIN	-0.0308653	0.895964	0.999655
ATN1	-0.376667	0.109332	0.999655
ATOH1	0.729639	0.2883	0.999655
ATOH7	-0.114981	0.911726	0.999655
ATOH8	0.24555	0.716091	0.999655
ATOX1	-0.0150334	0.958522	0.999655
ATP10A	0.0129503	0.978987	0.999655
ATP10B	-2.79361	0.497008	0.999655
ATP10D	0.557604	0.265455	0.999655
ATP11A	-0.0398238	0.888355	0.999655
ATP11B	0.158597	0.628349	0.999655
ATP11C	0.259091	0.2985	0.999655
ATP12A	-0.494604	0.330714	0.999655
ATP13A1	-0.20627	0.43927	0.999655
ATP13A2	-0.0111825	0.964751	0.999655
ATP13A3	0.100659	0.674475	0.999655
ATP13A4	-0.217404	0.89612	0.999655
ATP13A5	-1.98738	0.631905	#N/A
ATP1A1	0.0929826	0.651712	0.999655
ATP1A2	-0.797351	0.108921	0.999655
ATP1A3	-0.696081	0.109829	0.999655
ATP1A4	-0.211068	0.74369	0.999655
ATP1B1	-0.074218	0.781718	0.999655
ATP1B2	-0.310416	0.441418	0.999655
ATP1B3	-0.0975304	0.69394	0.999655
ATP1B4	0.00398124	0.99932	0.999655
ATP23	-0.0239431	0.954282	0.999655
ATP2A1	-1.02721	0.0805984	0.999655
ATP2A2	0.03886	0.84884	0.999655
ATP2A3	-0.548449	0.166209	0.999655
ATP2B1	0.151594	0.543305	0.999655
ATP2B2	-0.441364	0.747464	0.999655
ATP2B3	-0.85826	0.289804	0.999655
ATP2B4	-0.272214	0.300195	0.999655
ATP2C1	0.188345	0.435932	0.999655
ATP2C2	0.0014884	0.997933	0.999655
ATP4A	-0.885669	0.38168	0.999655
ATP6AP1	0.00963373	0.968237	0.999655
ATP6AP1L	-0.616917	0.371575	0.999655
ATP6AP2	0.0691405	0.767967	0.999655
ATP6V0A1	-0.239706	0.327077	0.999655
ATP6V0A2	0.0126961	0.960186	0.999655
ATP6V0A4	0.378032	0.414163	0.999655
ATP6V0B	0.140977	0.612439	0.999655
ATP6V0C	0.119063	0.616059	0.999655
ATP6V0D1	-0.135752	0.573576	0.999655
ATP6V0D2	0.00398124	0.999326	0.999655
ATP6V0E1	0.129645	0.58643	0.999655
ATP6V0E2	-0.172047	0.591258	0.999655
ATP6V1A	0.131636	0.578216	0.999655
ATP6V1B1	-0.885426	0.367456	0.999655
ATP6V1B2	0.0599639	0.824434	0.999655
ATP6V1C1	-0.105194	0.659384	0.999655
ATP6V1C2	-0.420355	0.327134	0.999655
ATP6V1D	-0.049575	0.85085	0.999655
ATP6V1E1	-0.0739232	0.758647	0.999655
ATP6V1E2	-0.367927	0.379354	0.999655
ATP6V1F	0.153323	0.549031	0.999655
ATP6V1G1	0.00755381	0.975014	0.999655
ATP6V1G2	-0.616932	0.367515	0.999655
ATP6V1H	-0.0494877	0.855878	0.999655
ATP7A	-0.277664	0.455703	0.999655
ATP7B	0.0973551	0.831123	0.999655
ATP8A1	0.184866	0.721772	0.999655
ATP8A2	-0.0878171	0.861751	0.999655
ATP8B1	0.153866	0.757164	0.999655
ATP8B2	-0.329386	0.18912	0.999655
ATP8B3	-1.8568	0.00876081	0.999655
ATP8B4	-1.31522	0.169528	0.999655
ATP9A	0.210157	0.538932	0.999655
ATP9B	0.0385852	0.908144	0.999655
ATPAF1	0.0871765	0.713633	0.999655
ATPAF2	0.0729554	0.802292	0.999655
ATR	0.000991412	0.997285	0.999655
ATRAID	0.108818	0.643243	0.999655
ATRIP	0.0733075	0.788135	0.999655
ATRN	0.255738	0.304767	0.999655
ATRNL1	0.236476	0.654452	0.999655
ATRX	0.214407	0.367213	0.999655
ATXN1	0.0489591	0.925402	0.999655
ATXN10	-0.0890804	0.71374	0.999655
ATXN1L	0.0755567	0.743422	0.999655
ATXN2	-0.0417091	0.86512	0.999655
ATXN2L	-0.157318	0.483289	0.999655
ATXN3	0.0376205	0.894892	0.999655
ATXN7	0.186905	0.520441	0.999655
ATXN7L1	-0.0431656	0.897209	0.999655
ATXN7L3	-0.0871033	0.707977	0.999655
ATXN7L3B	0.120248	0.618566	0.999655
AUH	0.189268	0.519374	0.999655
AUNIP	0.0518549	0.851784	0.999655
AUP1	-0.0965929	0.699773	0.999655
AURKA	-0.086729	0.725792	0.999655
AURKAIP1	0.108907	0.671764	0.999655
AURKB	-0.139353	0.570039	0.999655
AURKC	-0.306887	0.638661	0.999655
AUTS2	-0.082892	0.722076	0.999655
AVEN	0.0591441	0.885006	0.999655
AVIL	-0.31362	0.656647	0.999655
AVL9	0.0545298	0.825251	0.999655
AVP	-1.98744	0.634696	0.999655
AVPI1	0.0605752	0.895455	0.999655
AVPR1A	-0.037828	0.955968	0.999655
AVPR1B	2.57022	0.0860773	0.999655
AVPR2	-1.8489	0.233871	0.999655
AWAT2	1.76409	0.197054	0.999655
AXIN1	0.0867305	0.720276	0.999655
AXIN2	-0.107155	0.678479	0.999655
AXL	0.0281744	0.925566	0.999655
AZGP1	4.00693	0.134787	0.999655
AZI2	0.129209	0.660396	0.999655
AZIN1	-0.0387377	0.86148	0.999655
AZIN2	-1.12734	0.0508432	0.999655
AZU1	-2.77475	0.0934229	0.999655
B2M	0.263222	0.367261	0.999655
B3GALNT1	0.171306	0.686609	0.999655
B3GALNT2	-0.0599405	0.851209	0.999655
B3GALT1	0.233048	0.637181	0.999655
B3GALT2	0.00398124	0.99932	#N/A
B3GALT4	-1.04747	0.188178	0.999655
B3GALT5	0.122913	0.694132	0.999655
B3GALT6	0.0395356	0.900959	0.999655
B3GAT1	-0.0693824	0.835276	0.999655
B3GAT2	-0.516122	0.521135	0.999655
B3GAT3	-0.0573608	0.865816	0.999655
B3GLCT	-0.128457	0.795962	0.999655
B3GNT2	0.268133	0.382962	0.999655
B3GNT3	-0.364412	0.616806	0.999655
B3GNT4	0.295499	0.583372	0.999655
B3GNT5	0.386078	0.412441	0.999655
B3GNT6	-0.580797	0.742149	0.999655
B3GNT7	0.269628	0.470179	0.999655
B3GNT8	-0.414975	0.694505	0.999655
B3GNT9	0.380639	0.621393	0.999655
B3GNTL1	0.0686189	0.885776	0.999655
B4GALNT1	-0.513713	0.213043	0.999655
B4GALNT2	-1.58847	0.0624143	0.999655
B4GALNT3	-0.190351	0.520463	0.999655
B4GALNT4	-0.21157	0.523192	0.999655
B4GALT1	0.0469175	0.863074	0.999655
B4GALT2	0.102103	0.726039	0.999655
B4GALT3	-0.399049	0.186087	0.999655
B4GALT4	0.0510352	0.851701	0.999655
B4GALT5	0.0732941	0.759912	0.999655
B4GALT6	-0.217791	0.452026	0.999655
B4GALT7	0.0860137	0.774979	0.999655
B4GAT1	0.0856554	0.802156	0.999655
B9D1	-0.0878915	0.799309	0.999655
B9D2	0.496881	0.357874	0.999655
BAALC	-0.568073	0.397264	0.999655
BAAT	0.132382	0.867363	0.999655
BABAM1	-0.0725049	0.757516	0.999655
BACE1	-0.305493	0.319648	0.999655
BACE2	0.0100636	0.972922	0.999655
BACH1	0.057231	0.839258	0.999655
BACH2	0.181188	0.70773	0.999655
BAD	-0.0779239	0.839484	0.999655
BAG1	0.287463	0.264018	0.999655
BAG2	0.0123244	0.96339	0.999655
BAG3	-0.108206	0.70762	0.999655
BAG4	-0.0337631	0.903446	0.999655
BAG5	0.0778331	0.760016	0.999655
BAG6	-0.0326457	0.88542	0.999655
BAGE2	0.00398124	0.99932	0.999655
BAHCC1	-0.558771	0.514815	0.999655
BAHD1	0.0329721	0.897754	0.999655
BAIAP2	-0.125733	0.669711	0.999655
BAIAP2L1	-0.159121	0.559916	0.999655
BAIAP2L2	-0.33339	0.473656	0.999655
BAIAP3	-0.933701	0.115631	0.999655
BAK1	0.0273663	0.915964	0.999655
BAMBI	0.375352	0.179179	0.999655
BANF1	0.0764483	0.739806	0.999655
BANF2	0.00398124	0.99932	#N/A
BANK1	-0.526964	0.529444	0.999655
BANP	0.128082	0.685539	0.999655
BAP1	0.104916	0.653446	0.999655
BARD1	0.0321946	0.911349	0.999655
BARHL1	-2.79346	0.492218	0.999655
BARHL2	-0.205363	0.809019	0.999655
BARX1	0.0529708	0.835843	0.999655
BARX2	-4.23311	0.296726	0.999655
BASP1	0.373943	0.132504	0.999655
BATF	3.09422	0.275166	0.999655
BATF2	-0.901666	0.203941	0.999655
BATF3	-0.161839	0.73806	0.999655
BAX	0.0257884	0.917016	0.999655
BAZ1A	0.403427	0.273675	0.999655
BAZ1B	0.101357	0.659849	0.999655
BAZ2A	-0.0307865	0.891523	0.999655
BAZ2B	0.159538	0.646239	0.999655
BBC3	0.186406	0.60065	0.999655
BBIP1	0.074069	0.872691	0.999655
BBOF1	1.22402	0.0919571	0.999655
BBOX1	-0.751446	0.22309	0.999655
BBS1	0.238118	0.536136	0.999655
BBS10	0.145384	0.646568	0.999655
BBS12	0.766667	0.128431	0.999655
BBS2	-0.0323111	0.901583	0.999655
BBS4	0.0369484	0.914695	0.999655
BBS5	0.0191891	0.973141	0.999655
BBS7	0.17175	0.600374	0.999655
BBS9	-0.0565836	0.838442	0.999655
BBX	0.236659	0.414112	0.999655
BCAM	-0.142982	0.603844	0.999655
BCAN	-0.19571	0.689999	0.999655
BCAP29	0.0877165	0.763539	0.999655
BCAP31	0.0529192	0.824475	0.999655
BCAR1	-0.0973068	0.678798	0.999655
BCAR3	-0.177606	0.488871	0.999655
BCAS1	-1.00805	0.261003	0.999655
BCAS2	-0.0616668	0.804715	0.999655
BCAS3	-0.0269495	0.926696	0.999655
BCAS4	-0.212133	0.5917	0.999655
BCAT1	0.0212404	0.920619	0.999655
BCAT2	-0.326266	0.501615	0.999655
BCCIP	-0.179435	0.499002	0.999655
BCDIN3D	-0.299622	0.512649	0.999655
BCHE	2.16375	0.123991	0.999655
BCKDHA	-0.243079	0.485561	0.999655
BCKDHB	-0.242072	0.521234	0.999655
BCKDK	-0.193772	0.463941	0.999655
BCL10	-0.0129328	0.96584	0.999655
BCL11A	0.0719281	0.853383	0.999655
BCL11B	-0.0906545	0.848616	0.999655
BCL2	0.386126	0.478652	0.999655
BCL2A1	1.1029	0.550624	0.999655
BCL2L1	0.0876209	0.703286	0.999655
BCL2L10	1.24998	0.32168	0.999655
BCL2L11	-0.00856188	0.977173	0.999655
BCL2L12	0.169895	0.52725	0.999655
BCL2L13	-0.00648278	0.979945	0.999655
BCL2L14	-0.778147	0.138444	0.999655
BCL2L15	-0.0574102	0.940423	0.999655
BCL2L2	0.317198	0.311288	0.999655
BCL3	-0.244561	0.613762	0.999655
BCL6	-0.366526	0.445687	0.999655
BCL6B	-0.527772	0.399512	0.999655
BCL7A	-0.0968325	0.773972	0.999655
BCL7B	-0.0559983	0.834532	0.999655
BCL7C	0.0604517	0.859743	0.999655
BCL9	-0.290163	0.240365	0.999655
BCL9L	-0.0253308	0.915833	0.999655
BCLAF1	0.0550318	0.807133	0.999655
BCO1	0.00398124	0.99932	0.999655
BCO2	0.672296	0.483507	0.999655
BCOR	0.0543766	0.814081	0.999655
BCORL1	-0.0562533	0.850233	0.999655
BCR	0.124301	0.610226	0.999655
BCS1L	-0.0649563	0.825805	0.999655
BDH1	-1.20831	0.278055	0.999655
BDH2	0.201981	0.526023	0.999655
BDKRB2	-0.808881	0.460525	0.999655
BDNF	0.453584	0.277867	0.999655
BDP1	0.247039	0.339141	0.999655
BEAN1	-4.62875	0.251419	0.999655
BECN1	-0.0881445	0.730024	0.999655
BECN2	0.00398124	0.99932	0.999655
BEGAIN	-1.65521	0.120016	0.999655
BEND3	0.0408745	0.875041	0.999655
BEND5	0.386088	0.405757	0.999655
BEND6	0.10533	0.863515	0.999655
BEND7	0.327276	0.443233	0.999655
BEST1	-0.463446	0.526239	0.999655
BEST2	-0.217441	0.894174	0.999655
BEST3	0.328362	0.757408	0.999655
BEST4	-0.238501	0.802541	0.999655
BET1	0.294152	0.35428	0.999655
BET1L	-0.0186484	0.942466	0.999655
BEX1	0.405557	0.458259	0.999655
BEX2	0.0381298	0.896991	0.999655
BEX3	-0.11887	0.619812	0.999655
BEX4	-0.0772041	0.766753	0.999655
BEX5	-0.236862	0.706613	0.999655
BFAR	-0.0120665	0.958828	0.999655
BFSP1	-0.112067	0.817871	0.999655
BFSP2	-0.777558	0.286243	0.999655
BGLAP	-0.389313	0.697592	0.999655
BGN	-0.408163	0.634292	0.999655
BHLHA15	0.00398124	0.999323	0.999655
BHLHA9	0.0182694	0.986594	0.999655
BHLHB9	0.397014	0.237527	0.999655
BHLHE22	-1.982	0.202427	0.999655
BHLHE23	0.884578	0.119752	0.999655
BHLHE40	-0.111817	0.746738	0.999655
BHLHE41	0.0755054	0.903693	0.999655
BHMG1	-0.116595	0.896938	0.999655
BHMT	-0.155231	0.827002	0.999655
BHMT2	-0.761583	0.399638	0.999655
BICC1	-0.0448436	0.932243	0.999655
BICD1	0.0673251	0.780948	0.999655
BICD2	0.0234651	0.927078	0.999655
BICDL1	-0.430047	0.195942	0.999655
BICDL2	-0.127284	0.712436	0.999655
BID	0.188202	0.633727	0.999655
BIK	-0.168821	0.754326	0.999655
BIN1	0.173708	0.541423	0.999655
BIN2	-0.960839	0.0977469	0.999655
BIN3	0.105446	0.799475	0.999655
BIRC2	0.169024	0.566762	0.999655
BIRC3	1.20944	0.397479	0.999655
BIRC5	0.0780123	0.737891	0.999655
BIRC6	0.372641	0.12263	0.999655
BIRC7	-0.17729	0.847558	0.999655
BIRC8	0.00398124	0.99932	#N/A
BIVM	0.0448848	0.923656	0.999655
BLCAP	0.185105	0.443625	0.999655
BLK	-2.79351	0.493895	0.999655
BLM	-0.13833	0.621207	0.999655
BLMH	0.0753816	0.741192	0.999655
BLNK	-1.1275	0.313959	0.999655
BLOC1S1	0.138167	0.630892	0.999655
BLOC1S2	-0.221065	0.421454	0.999655
BLOC1S3	-0.0651714	0.885265	0.999655
BLOC1S4	0.141368	0.635928	0.999655
BLOC1S5	0.0723706	0.846098	0.999655
BLOC1S5-TXNDC5	-2.57772	0.0243837	0.999655
BLOC1S6	-0.0475301	0.860085	0.999655
BLVRA	-0.155301	0.647127	0.999655
BLVRB	-0.140784	0.72403	0.999655
BLZF1	-0.101775	0.731202	0.999655
BMF	0.0158505	0.966255	0.999655
BMI1	0.420257	0.306506	0.999655
BMP1	-0.696406	0.162755	0.999655
BMP2	-0.426702	0.554197	0.999655
BMP2K	-0.313105	0.365894	0.999655
BMP3	0.00398124	0.99932	0.999655
BMP4	0.193522	0.512693	0.999655
BMP5	1.76411	0.23076	0.999655
BMP6	0.085802	0.909942	0.999655
BMP7	0.0153121	0.957155	0.999655
BMP8A	1.0586	0.160415	0.999655
BMP8B	-0.811278	0.295382	0.999655
BMPER	0.436777	0.466551	0.999655
BMPR1A	0.259573	0.297846	0.999655
BMPR1B	0.215093	0.731949	0.999655
BMPR2	0.226094	0.477918	0.999655
BMS1	0.00668561	0.976686	0.999655
BMT2	0.248708	0.604482	0.999655
BMX	-3.30759	0.414508	0.999655
BNC1	-0.399893	0.485582	0.999655
BNC2	0.181303	0.603244	0.999655
BNIP1	-0.0257908	0.95076	0.999655
BNIP2	0.104038	0.684832	0.999655
BNIP3	-0.331974	0.222734	0.999655
BNIP3L	-0.0184142	0.951598	0.999655
BNIPL	0.0985904	0.902519	0.999655
BOC	-0.185741	0.737846	0.999655
BOD1	0.273681	0.271048	0.999655
BOD1L1	0.165555	0.485405	0.999655
BOD1L2	-1.35438	0.40634	0.999655
BOK	-0.153549	0.646089	0.999655
BOLA1	-0.384775	0.495359	0.999655
BOLA2	-0.0981576	0.774883	0.999655
BOLA3	0.0970677	0.722354	0.999655
BOLL	0.6954	0.614473	0.999655
BOP1	0.0204849	0.937317	0.999655
BORA	0.111926	0.734298	0.999655
BORCS5	0.159732	0.587003	0.999655
BORCS6	0.0611299	0.883063	0.999655
BORCS7	-0.0706425	0.876641	0.999655
BORCS8	-0.192875	0.585126	0.999655
BPGM	0.0618257	0.87205	0.999655
BPHL	-0.167381	0.65532	0.999655
BPI	0.00398124	0.99932	#N/A
BPIFA2	-1.98738	0.631905	0.999655
BPIFB1	-2.79351	0.494103	0.999655
BPIFB2	-0.441499	0.738093	0.999655
BPIFB3	3.09422	0.275166	0.999655
BPIFB4	3.09422	0.275166	0.999655
BPIFB6	0.00398124	0.99932	#N/A
BPIFC	0.00398124	0.99932	0.999655
BPNT1	-0.0495762	0.867595	0.999655
BPTF	0.115563	0.619439	0.999655
BRAF	0.0955881	0.725306	0.999655
BRAP	0.045937	0.85908	0.999655
BRAT1	-0.25561	0.390874	0.999655
BRCA1	-0.0914955	0.708804	0.999655
BRCA2	0.377894	0.240734	0.999655
BRCC3	-0.0881921	0.732082	0.999655
BRD1	0.0773461	0.764254	0.999655
BRD2	-0.0188534	0.935502	0.999655
BRD3	-0.0242647	0.919208	0.999655
BRD4	0.0325256	0.888896	0.999655
BRD7	0.0148172	0.952463	0.999655
BRD8	0.0507847	0.824573	0.999655
BRD9	-0.232477	0.434385	0.999655
BRDT	-0.749001	0.0942025	0.999655
BRF1	-0.081503	0.801206	0.999655
BRF2	0.0703693	0.807794	0.999655
BRI3	0.488437	0.101043	0.999655
BRI3BP	0.0762486	0.781401	0.999655
BRICD5	-0.314409	0.574958	0.999655
BRINP1	0.0204888	0.943542	0.999655
BRINP2	0.328471	0.783247	0.999655
BRINP3	-3.3075	0.412326	0.999655
BRIP1	0.11034	0.688493	0.999655
BRIX1	0.00615027	0.979248	0.999655
BRK1	0.13847	0.579534	0.999655
BRMS1	0.0515568	0.838468	0.999655
BRMS1L	0.0525069	0.881386	0.999655
BROX	-0.0239944	0.931695	0.999655
BRPF1	0.0845129	0.735052	0.999655
BRPF3	-0.0191661	0.935606	0.999655
BRS3	-1.98738	0.631905	0.999655
BRSK1	0.101398	0.781615	0.999655
BRSK2	-0.125377	0.66072	0.999655
BRWD1	0.335129	0.215726	0.999655
BRWD3	-0.0655833	0.78623	0.999655
BSCL2	-0.486719	0.314214	0.999655
BSDC1	-0.0515006	0.826028	0.999655
BSG	-0.0511361	0.801242	0.999655
BSN	0.256668	0.473247	0.999655
BSND	-0.77764	0.308219	0.999655
BSPRY	0.0485317	0.919468	0.999655
BST1	0.0730248	0.91274	0.999655
BST2	-1.57491	0.00261273	0.999655
BSX	-0.315914	0.734177	0.999655
BTAF1	0.180971	0.446281	0.999655
BTBD1	0.158389	0.539199	0.999655
BTBD10	0.00637832	0.981051	0.999655
BTBD11	-0.0985975	0.759091	0.999655
BTBD17	3.09422	0.29021	0.999655
BTBD18	-0.236961	0.817283	0.999655
BTBD2	-0.259208	0.356659	0.999655
BTBD3	0.319881	0.280314	0.999655
BTBD6	0.272713	0.422487	0.999655
BTBD7	0.139548	0.6111	0.999655
BTBD9	0.0779323	0.854961	0.999655
BTC	0.00398124	0.99932	0.999655
BTD	0.271645	0.49196	0.999655
BTF3	-0.0988957	0.642292	0.999655
BTF3L4	0.0308061	0.899094	0.999655
BTG1	-0.0747338	0.793969	0.999655
BTG2	-0.323587	0.456912	0.999655
BTG3	-0.0105848	0.969173	0.999655
BTG4	3.28242	0.0288189	0.999655
BTK	-0.343333	0.673358	0.999655
BTLA	-0.611431	0.433773	0.999655
BTN1A1	-0.551979	0.430219	0.999655
BTN2A1	0.135873	0.638162	0.999655
BTN2A2	-0.122883	0.789355	0.999655
BTN2A3P	-0.386028	0.582988	0.999655
BTN3A1	-0.843852	0.376225	0.999655
BTN3A2	-0.0726388	0.939242	0.999655
BTN3A3	-0.595588	0.721613	0.999655
BTNL2	-1.98738	0.631905	0.999655
BTNL8	-0.00308498	0.996694	0.999655
BTNL9	-1.61669	0.161565	0.999655
BTRC	-0.0826669	0.768157	0.999655
BUB1	-0.0109916	0.963638	0.999655
BUB1B	0.0253268	0.915848	0.999655
BUB3	-0.106645	0.660794	0.999655
BUD13	0.0909727	0.744523	0.999655
BUD31	-0.128669	0.61762	0.999655
BVES	0.0372169	0.937907	0.999655
BYSL	0.154072	0.569789	0.999655
BZW1	0.0844497	0.703657	0.999655
BZW2	0.0228765	0.922843	0.999655
C10orf105	-0.441873	0.767078	0.999655
C10orf111	0.455653	0.530431	0.999655
C10orf25	0.132291	0.835256	0.999655
C10orf67	0.00398124	0.99932	0.999655
C10orf90	-0.0979887	0.920365	0.999655
C10orf95	0.326562	0.554425	0.999655
C11orf1	-0.327222	0.486978	0.999655
C11orf21	-3.30768	0.41246	0.999655
C11orf24	0.129086	0.633881	0.999655
C11orf45	-0.0714552	0.882922	0.999655
C11orf49	-0.0989197	0.793691	0.999655
C11orf52	-4.23303	0.297878	0.999655
C11orf54	0.0743759	0.875202	0.999655
C11orf68	0.0694158	0.83688	0.999655
C11orf87	0.0502816	0.951001	0.999655
C11orf88	-2.79346	0.495684	0.999655
C11orf94	-2.79342	0.495953	0.999655
C11orf95	0.102884	0.718897	0.999655
C12orf10	0.0195386	0.940004	0.999655
C12orf29	-0.0122686	0.967582	0.999655
C12orf4	-0.0409184	0.874085	0.999655
C12orf40	0.322216	0.537764	0.999655
C12orf49	0.146225	0.547206	0.999655
C12orf50	-1.5052	0.23805	0.999655
C12orf57	-0.0602091	0.799971	0.999655
C12orf65	-0.0492794	0.867695	0.999655
C12orf66	-0.00966757	0.979799	0.999655
C12orf73	0.0891221	0.796678	0.999655
C14orf119	-0.010246	0.968579	0.999655
C14orf132	-0.189139	0.666069	0.999655
C14orf93	-0.0143949	0.976364	0.999655
C15orf39	-0.0389535	0.870405	0.999655
C15orf40	0.0262296	0.939519	0.999655
C15orf41	0.00157843	0.996206	0.999655
C15orf61	0.336181	0.520701	0.999655
C15orf62	-0.345618	0.636592	0.999655
C16orf46	0.336442	0.70267	0.999655
C16orf54	-1.49334	0.0598629	0.999655
C16orf58	-0.0817002	0.758683	0.999655
C16orf70	-0.0811202	0.764507	0.999655
C16orf72	0.10479	0.658245	0.999655
C16orf74	-0.337055	0.579896	0.999655
C16orf78	0.0180985	0.986178	0.999655
C16orf87	0.0282844	0.92354	0.999655
C16orf89	-0.147556	0.816445	0.999655
C16orf92	-1.98738	0.631905	#N/A
C17orf58	0.195496	0.515985	0.999655
C17orf67	0.594885	0.265368	0.999655
C17orf75	0.289186	0.284954	0.999655
C17orf78	0.00398124	0.99932	#N/A
C17orf80	0.0687711	0.772939	0.999655
C17orf99	-1.98734	0.631912	0.999655
C18orf25	0.0394685	0.88004	0.999655
C18orf32	0.0428671	0.902799	0.999655
C19orf12	-0.232027	0.529439	0.999655
C19orf18	-0.115059	0.911963	0.999655
C19orf25	0.0546123	0.851092	0.999655
C19orf44	-0.0703167	0.881256	0.999655
C19orf47	-0.16494	0.619262	0.999655
C19orf57	-0.525063	0.278342	0.999655
C19orf73	-0.778377	0.344728	0.999655
C1D	0.141089	0.665638	0.999655
C1GALT1	0.0742661	0.771402	0.999655
C1GALT1C1	0.200442	0.499302	0.999655
C1GALT1C1L	3.09422	0.275166	0.999655
C1orf105	-3.65974	0.373377	0.999655
C1orf109	-0.0158293	0.950885	0.999655
C1orf115	-0.0665177	0.812847	0.999655
C1orf127	-0.422307	0.584599	0.999655
C1orf131	-0.194863	0.564517	0.999655
C1orf159	-0.388975	0.383431	0.999655
C1orf162	-3.08453	0.0436515	0.999655
C1orf174	-0.206597	0.440267	0.999655
C1orf189	0.296784	0.857622	0.999655
C1orf194	0.296784	0.857911	0.999655
C1orf198	-0.05393	0.853645	0.999655
C1orf21	-0.374444	0.286103	0.999655
C1orf210	0.0612419	0.886627	0.999655
C1orf216	-0.116232	0.698265	0.999655
C1orf43	-0.235591	0.344174	0.999655
C1orf50	0.330561	0.462903	0.999655
C1orf52	0.176359	0.533454	0.999655
C1orf54	-0.28151	0.637904	0.999655
C1orf61	-0.294396	0.591891	0.999655
C1orf94	-0.699232	0.174945	0.999655
C1QA	-1.98738	0.632016	0.999655
C1QBP	0.079163	0.70362	0.999655
C1QC	0.00398124	0.99932	#N/A
C1QL1	-0.138198	0.774186	0.999655
C1QL2	-1.83497	0.0598515	0.999655
C1QL3	0.195046	0.786342	0.999655
C1QL4	-0.975592	0.254733	0.999655
C1QTNF1	0.108347	0.831257	0.999655
C1QTNF12	-0.098293	0.910884	0.999655
C1QTNF2	0.268523	0.67728	0.999655
C1QTNF3	-0.749048	0.490558	0.999655
C1QTNF4	0.0503477	0.944144	0.999655
C1QTNF5	-0.602163	0.397557	0.999655
C1QTNF6	-0.587105	0.239167	0.999655
C1QTNF7	0.00398124	0.99932	0.999655
C1QTNF8	-2.79361	0.496723	0.999655
C1QTNF9	1.24992	0.320473	0.999655
C1QTNF9B	0.113324	0.927074	0.999655
C1R	-0.198163	0.526469	0.999655
C1RL	-0.426548	0.408596	0.999655
C1S	-0.117853	0.67726	0.999655
C2	-0.727879	0.463543	0.999655
C20orf141	-3.68594	0.364281	0.999655
C20orf194	0.0408507	0.90913	0.999655
C20orf203	-3.30763	0.414975	0.999655
C20orf27	-0.0189911	0.940013	0.999655
C22orf23	0.0125736	0.981765	0.999655
C22orf24	0.42546	0.633183	0.999655
C22orf39	0.394968	0.260186	0.999655
C22orf46	0.000814231	0.997733	0.999655
C2CD2	0.120441	0.699054	0.999655
C2CD2L	-0.386338	0.413203	0.999655
C2CD3	0.0822207	0.75662	0.999655
C2CD4A	1.75806	0.0569702	0.999655
C2CD4B	1.33086	0.0664623	0.999655
C2CD4C	-0.249783	0.493786	0.999655
C2CD5	-0.0131608	0.955411	0.999655
C2orf15	0.0747049	0.910995	0.999655
C2orf16	0.277386	0.595061	0.999655
C2orf42	0.30126	0.505284	0.999655
C2orf49	0.10842	0.719782	0.999655
C2orf50	-0.0370301	0.964818	0.999655
C2orf66	-1.98744	0.631895	0.999655
C2orf69	0.171175	0.580721	0.999655
C2orf74	-0.131277	0.762034	0.999655
C2orf88	-0.0371429	0.959668	0.999655
C3	-1.0821	0.181374	0.999655
C3AR1	1.76415	0.186501	0.999655
C3orf18	-0.0213575	0.967977	0.999655
C3orf20	-0.32965	0.727869	0.999655
C3orf33	0.284201	0.603899	0.999655
C3orf38	0.239381	0.451634	0.999655
C3orf62	0.167635	0.710743	0.999655
C3orf70	-0.871899	0.270348	0.999655
C3orf80	0.640243	0.359358	0.999655
C3P1	-1.98744	0.631895	0.999655
C4A	-0.215954	0.738079	0.999655
C4B	0.0179119	0.986846	0.999655
C4BPA	0.00398124	0.99932	#N/A
C4BPB	-3.30757	0.420556	0.999655
C4orf19	0.0911441	0.912191	0.999655
C4orf3	-0.0204936	0.93868	0.999655
C4orf33	-0.535294	0.274276	0.999655
C4orf46	0.249098	0.401398	0.999655
C4orf47	-0.487752	0.569499	0.999655
C4orf48	0.575468	0.368079	0.999655
C5	-1.33108	0.188156	0.999655
C5AR1	-0.951617	0.124702	0.999655
C5AR2	-0.595588	0.71347	0.999655
C5orf22	0.0548113	0.8458	0.999655
C5orf24	0.202034	0.514736	0.999655
C5orf38	-0.0213678	0.962005	0.999655
C5orf46	0.0910305	0.917977	0.999655
C5orf51	-0.0240065	0.930287	0.999655
C5orf60	0.79439	0.356781	0.999655
C5orf63	-0.0377134	0.951719	0.999655
C5orf64	-2.79355	0.492203	0.999655
C6	-1.98734	0.631912	0.999655
C6orf120	0.0898837	0.732237	0.999655
C6orf141	-0.527757	0.358552	0.999655
C6orf15	-1.98744	0.631895	0.999655
C6orf163	0.22903	0.751783	0.999655
C6orf226	-0.0228098	0.965568	0.999655
C6orf62	0.101433	0.675733	0.999655
C6orf89	-0.161599	0.582949	0.999655
C7	4.00693	0.139919	0.999655
C7orf25	0.139551	0.796629	0.999655
C7orf31	-0.18186	0.696249	0.999655
C7orf50	0.183208	0.467795	0.999655
C7orf61	-3.9853	0.32576	0.999655
C7orf66	0.00398124	0.99932	#N/A
C8B	0.00398124	0.99932	#N/A
C8G	0.317065	0.819075	0.999655
C8orf33	0.0477919	0.853427	0.999655
C8orf37	-0.0147976	0.975166	0.999655
C8orf44	0.28592	0.615956	0.999655
C8orf48	-0.306131	0.725094	0.999655
C8orf88	-0.154521	0.717855	0.999655
C9	-1.98734	0.631912	0.999655
C9orf116	-0.203716	0.673636	0.999655
C9orf129	-0.858285	0.142929	0.999655
C9orf135	-0.933746	0.254698	0.999655
C9orf16	-0.0703656	0.825996	0.999655
C9orf43	-0.0103313	0.987378	0.999655
C9orf47	-0.284405	0.716652	0.999655
C9orf57	0.00398124	0.99932	#N/A
C9orf64	-1.06924	0.389695	0.999655
C9orf72	0.145943	0.628646	0.999655
C9orf78	-0.0400639	0.876478	0.999655
CA10	-0.437655	0.612573	0.999655
CA11	-0.0858693	0.873867	0.999655
CA12	0.16227	0.811202	0.999655
CA13	-0.177933	0.761608	0.999655
CA14	-0.19037	0.692265	0.999655
CA2	0.0302003	0.914439	0.999655
CA3	0.477641	0.642611	0.999655
CA4	-0.810706	0.082563	0.999655
CA5A	3.09422	0.277753	0.999655
CA5B	-0.0102456	0.982776	0.999655
CA5BP1	-0.0431772	0.884764	0.999655
CA6	0.296633	0.86841	0.999655
CA7	-4.93889	0.223793	0.999655
CA8	0.241439	0.494477	0.999655
CA9	0.330579	0.752672	0.999655
CAAP1	0.0783758	0.762994	0.999655
CAB39	0.163512	0.503198	0.999655
CAB39L	0.45247	0.414917	0.999655
CABIN1	0.0211334	0.93184	0.999655
CABLES1	0.356113	0.239264	0.999655
CABLES2	-0.199556	0.592954	0.999655
CABP1	0.338506	0.592751	0.999655
CABP4	-2.79351	0.492209	0.999655
CABP7	0.098307	0.899698	0.999655
CABS1	0.00398124	0.99932	#N/A
CABYR	-0.0433344	0.912962	0.999655
CACFD1	0.0791178	0.84878	0.999655
CACHD1	0.173362	0.47581	0.999655
CACNA1A	-0.437024	0.363667	0.999655
CACNA1B	-0.539845	0.286833	0.999655
CACNA1C	0.0565066	0.915117	0.999655
CACNA1D	-0.299033	0.649015	0.999655
CACNA1E	-0.138135	0.799305	0.999655
CACNA1F	-0.516553	0.490856	0.999655
CACNA1G	0.159147	0.791135	0.999655
CACNA1H	-0.333419	0.327421	0.999655
CACNA1I	-0.484213	0.394668	0.999655
CACNA1S	-1.27542	0.187254	0.999655
CACNA2D1	0.177065	0.545478	0.999655
CACNA2D2	-0.324427	0.210937	0.999655
CACNA2D3	0.0269917	0.936398	0.999655
CACNA2D4	0.437568	0.647694	0.999655
CACNB1	-0.534252	0.246333	0.999655
CACNB2	-0.62631	0.294374	0.999655
CACNB3	-0.717721	0.142288	0.999655
CACNB4	-0.175836	0.802899	0.999655
CACNG1	3.09422	0.275166	0.999655
CACNG2	-1.98744	0.631895	0.999655
CACNG3	-1.98738	0.634637	0.999655
CACNG4	-0.110128	0.793429	0.999655
CACNG5	-1.20839	0.249119	0.999655
CACNG6	0.474488	0.498925	0.999655
CACNG7	-0.412854	0.392354	0.999655
CACNG8	-0.0980423	0.859698	0.999655
CACTIN	0.0541892	0.836745	0.999655
CACUL1	0.0113818	0.964849	0.999655
CACYBP	-0.399058	0.133741	0.999655
CAD	-0.078313	0.750088	0.999655
CADM1	0.0410446	0.875559	0.999655
CADM2	0.716005	0.36501	0.999655
CADM3	-0.436986	0.547286	0.999655
CADM4	0.0444203	0.949112	0.999655
CADPS	0.0987739	0.763736	0.999655
CADPS2	0.394788	0.488554	0.999655
CAGE1	-0.938721	0.213766	0.999655
CALB1	-0.0690698	0.797426	0.999655
CALB2	-0.146604	0.781741	0.999655
CALCA	-0.217347	0.896223	0.999655
CALCB	-1.5373	0.377209	0.999655
CALCOCO1	-0.151015	0.610778	0.999655
CALCOCO2	-0.109947	0.680951	0.999655
CALCR	-0.561183	0.252269	0.999655
CALCRL	-0.0507506	0.955455	0.999655
CALD1	0.22352	0.426888	0.999655
CALHM1	0.23613	0.793529	0.999655
CALHM2	-0.229805	0.669596	0.999655
CALHM3	-1.201	0.16288	0.999655
CALM1	0.0620496	0.794281	0.999655
CALM2	0.106371	0.64392	0.999655
CALM3	0.00773877	0.974767	0.999655
CALML3	0.00398124	0.99932	0.999655
CALML4	-0.602302	0.266096	0.999655
CALML5	0.739609	0.426426	0.999655
CALML6	-1.48722	0.088003	0.999655
CALN1	0.301377	0.697668	0.999655
CALR	0.0277745	0.896498	0.999655
CALR3	-0.23004	0.861197	0.999655
CALU	0.0521299	0.819187	0.999655
CALY	0.651305	0.286207	0.999655
CAMK1	-0.129741	0.823225	0.999655
CAMK1D	-0.0627774	0.899479	0.999655
CAMK1G	-3.00229	0.068245	0.999655
CAMK2A	-1.06916	0.404129	0.999655
CAMK2B	-1.40843	0.289128	0.999655
CAMK2D	0.101429	0.749887	0.999655
CAMK2G	-0.0213944	0.938265	0.999655
CAMK2N1	0.508453	0.367039	0.999655
CAMK2N2	0.158738	0.780811	0.999655
CAMK4	0.16907	0.764494	0.999655
CAMKK1	-0.0932451	0.855955	0.999655
CAMKK2	0.028364	0.922215	0.999655
CAMKMT	0.252629	0.507934	0.999655
CAMKV	-0.102192	0.691078	0.999655
CAMLG	0.0438836	0.870592	0.999655
CAMP	-0.217498	0.900949	0.999655
CAMSAP1	0.0927813	0.714073	0.999655
CAMSAP2	0.0169588	0.94457	0.999655
CAMSAP3	0.247425	0.470722	0.999655
CAMTA1	-0.0872058	0.762078	0.999655
CAMTA2	-0.340405	0.21105	0.999655
CAND1	0.123678	0.580321	0.999655
CAND2	0.00455731	0.992069	0.999655
CANT1	0.124954	0.621075	0.999655
CANX	0.0784761	0.721538	0.999655
CAP1	-0.132526	0.55703	0.999655
CAP2	-0.176875	0.671336	0.999655
CAPG	-0.140033	0.614683	0.999655
CAPN1	-0.00504264	0.982691	0.999655
CAPN10	-0.0221047	0.946078	0.999655
CAPN11	-0.927051	0.203663	0.999655
CAPN12	-1.43143	0.0257272	0.999655
CAPN13	-0.0595854	0.880237	0.999655
CAPN14	-0.933685	0.254738	0.999655
CAPN15	-0.124589	0.660034	0.999655
CAPN2	-0.775594	0.0855775	0.999655
CAPN3	-0.285122	0.732221	0.999655
CAPN5	-0.0261376	0.917975	0.999655
CAPN6	-0.0927757	0.834665	0.999655
CAPN7	0.365742	0.216987	0.999655
CAPN8	0.29682	0.861127	0.999655
CAPN9	-0.958097	0.328192	0.999655
CAPNS1	0.0721053	0.757164	0.999655
CAPNS2	1.20946	0.414641	0.999655
CAPRIN1	-0.0301935	0.895098	0.999655
CAPRIN2	-0.203641	0.422802	0.999655
CAPS	0.110523	0.834951	0.999655
CAPS2	0.0265051	0.96548	0.999655
CAPSL	0.00398124	0.99932	#N/A
CAPZA1	-0.0134996	0.956246	0.999655
CAPZA2	0.110738	0.685938	0.999655
CAPZA3	0.00398124	0.99932	#N/A
CAPZB	0.0989184	0.65205	0.999655
CARD10	-0.0858257	0.794972	0.999655
CARD11	-0.157091	0.531708	0.999655
CARD14	-0.982934	0.196122	0.999655
CARD16	0.00398124	0.99932	#N/A
CARD19	0.358419	0.443555	0.999655
CARD6	-0.808768	0.42998	0.999655
CARD8	0.14469	0.730584	0.999655
CARD9	-0.05893	0.919002	0.999655
CARF	0.0886366	0.851481	0.999655
CARHSP1	0.32011	0.221929	0.999655
CARM1	-0.069383	0.766285	0.999655
CARMIL1	0.192077	0.552341	0.999655
CARMIL2	-0.312982	0.30214	0.999655
CARMIL3	-1.49022	0.0403529	0.999655
CARNMT1	0.0923941	0.761339	0.999655
CARNS1	0.425253	0.667642	0.999655
CARS2	0.0373322	0.905339	0.999655
CASC2	0.132403	0.843514	0.999655
CASC3	-0.0272472	0.909801	0.999655
CASC4	-0.0396438	0.889552	0.999655
CASD1	0.26623	0.413886	0.999655
CASK	-0.00477565	0.983965	0.999655
CASKIN1	-0.303222	0.557311	0.999655
CASKIN2	0.0296156	0.913512	0.999655
CASP10	-0.186417	0.688608	0.999655
CASP14	0.00398124	0.99932	#N/A
CASP2	-0.00225294	0.993361	0.999655
CASP3	-0.0513286	0.834325	0.999655
CASP4	0.00398124	0.99932	0.999655
CASP6	-0.215957	0.59157	0.999655
CASP7	-0.00485921	0.988957	0.999655
CASP8	-0.15237	0.655967	0.999655
CASP8AP2	0.0620658	0.818148	0.999655
CASP9	0.239687	0.522077	0.999655
CASQ1	-0.680177	0.262412	0.999655
CASQ2	1.65652	0.0933577	0.999655
CASR	-0.217311	0.895913	0.999655
CASS4	0.972097	0.402284	0.999655
CAST	-0.026777	0.933674	0.999655
CASZ1	0.000810802	0.99865	0.999655
CAT	-1.06901	0.42757	0.999655
CATIP	-3.68598	0.366021	0.999655
CATSPER2	-0.0343442	0.955814	0.999655
CATSPER3	0.0762411	0.926132	0.999655
CATSPER4	-0.950549	0.405085	0.999655
CATSPERB	-0.234521	0.843051	0.999655
CATSPERD	-1.14274	0.491737	0.999655
CATSPERG	-0.695365	0.325238	0.999655
CAV1	-0.454556	0.180715	0.999655
CAV2	-0.222132	0.630663	0.999655
CAV3	0.00398124	0.99932	0.999655
CBARP	0.486673	0.194456	0.999655
CBFA2T2	-0.159216	0.544648	0.999655
CBFA2T3	-0.325713	0.549379	0.999655
CBFB	0.100296	0.737777	0.999655
CBL	0.12581	0.610346	0.999655
CBLB	0.0254716	0.942855	0.999655
CBLC	-0.576743	0.319213	0.999655
CBLL1	-0.00282161	0.992546	0.999655
CBLN1	-0.0742806	0.842675	0.999655
CBLN2	0.00398124	0.99932	0.999655
CBLN3	-1.8397	0.126096	0.999655
CBLN4	0.0177692	0.987957	0.999655
CBR1	0.125051	0.823682	0.999655
CBR3	-0.50641	0.264174	0.999655
CBR4	0.0976187	0.742438	0.999655
CBS	-1.01087	0.0145005	0.999655
CBSL	-0.187087	0.42543	0.999655
[truncated: 15,237 more rows]

## Sheet: G - RNASeq LP99
unsorted data					sorted data: log2>±1.5, FDR p-value<0.05										DAVID functional annotation analysis
					upregulated					downregulated					upregulated				downregulated
Name	LP99 vs. DMSO - Log2 fold change	LP99 vs. DMSO - P-value	LP99 vs. DMSO - FDR p-value		Name	LP99 vs. DMSO - Log2 fold change	LP99 vs. DMSO - P-value	LP99 vs. DMSO - FDR p-value		Name	LP99 vs. DMSO - Log2 fold change	LP99 vs. DMSO - P-value	LP99 vs. DMSO - FDR p-value		Category	Term	P-Value		Category	Term	P-Value
A1BG	0.411074	0.48176	0.893513		TAC1	3.33062	1.93008e-06	0.000435862		GOLGA6A	-4.35324	0.00012532	0.0129052		GOTERM_BP_DIRECT	intrinsic apoptotic signaling pathway in response to endoplasmic reticulum stress	2,7E-3		UP_KEYWORDS	Leber hereditary optic neuropathy	1,2E-6
A1CF	1.1337	0.546225	#N/A		GJD3	3.30624	0.00062197	0.0416376		NCKAP1L	-3.90205	3.86853e-06	0.000770838		GOTERM_BP_DIRECT	negative regulation of fat cell differentiation	4,3E-3		KEGG_PATHWAY	Oxidative phosphorylation	3,1E-5
A2M	-0.802041	0.24155	0.771615		MTRNR2L8	3.16031	0.000204704	0.0183249		GLIPR1L1	-3.59201	0.000343642	0.0268215		GOTERM_BP_DIRECT	negative regulation of transcription from RNA polymerase II promoter	5,9E-3		KEGG_PATHWAY	Parkinson's disease	4,2E-5
A2ML1	-0.0707145	0.841663	0.975609		GNG13	3.07511	1.70258e-06	0.000395021		RGS4	-3.3578	5.84989e-26	2.47699e-22		GOTERM_BP_DIRECT	response to glucose	1,1E-2		UP_KEYWORDS	Ubiquinone	6,1E-5
A3GALT2	-0.0784864	0.987026	#N/A		MTRNR2L12	3.03089	0.000306071	0.0245684		CSH2	-3.2432	9.96242e-05	0.010886		GOTERM_MF_DIRECT	transcription corepressor activity	1,1E-2		GOTERM_MF_DIRECT	NADH dehydrogenase (ubiquinone) activity	2,0E-4
A4GALT	0.00267456	0.992344	0.998075		TRIB3	2.9384	1.92395e-23	5.43098e-20		SAMD3	-3.17559	0.000667393	0.0424948		GOTERM_BP_DIRECT	response to endoplasmic reticulum stress	1,3E-2		UP_KEYWORDS	Signal	2,0E-4
AAAS	0.0345164	0.884396	0.98479		RNASEK-C17orf49	2.90514	1.52675e-07	4.58274e-05		OR52A1	-2.99846	0.000118528	0.012392		GOTERM_MF_DIRECT	protein heterodimerization activity	2,2E-2		GOTERM_BP_DIRECT	mitochondrial electron transport, NADH to ubiquinone	2,3E-4
AACS	0.27258	0.257319	0.782553		ULBP1	2.78531	2.42833e-06	0.000534139		LYST	-2.91668	4.38396e-09	2.25003e-06		UP_KEYWORDS	Apoptosis	2,7E-2		UP_KEYWORDS	Respiratory chain	3,5E-4
AADACL3	-0.209788	0.685532	0.949375		GNRHR2	2.7264	7.25712e-06	0.00130759		HAS2	-2.86863	7.08824e-12	6.66964e-09		GOTERM_BP_DIRECT	positive regulation of transcription from RNA polymerase II promoter in response to endoplasmic reticulum stress	2,8E-2		UP_KEYWORDS	Electron transport	1,7E-3
AADACL4	-0.0784864	0.987026	#N/A		LAMP3	2.6994	8.18562e-05	0.00962777		KCND3	-2.6565	0.000546908	0.0376544		GOTERM_BP_DIRECT	positive regulation of renal sodium excretion	2,8E-2		UP_KEYWORDS	Transmembrane helix	1,7E-3
AADAT	-0.665493	0.0756789	0.546705		KIF1A	2.66149	4.47978e-21	7.58741e-18		CLEC6A	-2.6318	1.05221e-07	3.30023e-05		GOTERM_BP_DIRECT	PERK-mediated unfolded protein response	2,8E-2		UP_KEYWORDS	Transmembrane	1,8E-3
AAGAB	0.0158557	0.949494	0.994196		HRK	2.60596	1.73813e-05	0.00275128		GJA5	-2.49908	1.48022e-05	0.00248222		GOTERM_BP_DIRECT	positive regulation of angiogenesis	2,9E-2		GOTERM_BP_DIRECT	skeletal system development	4,5E-3
AAK1	0.283535	0.284014	0.795073		PCK2	2.54165	6.5017e-10	4.40477e-07		MT-ATP6	-2.42934	1.22402e-29	2.07313e-25		GOTERM_MF_DIRECT	neuropilin binding	3,4E-2		UP_KEYWORDS	NAD	6,6E-3
AAMDC	0.384784	0.362696	0.840583		THRB	2.43821	2.13167e-05	0.00322358		ADAMTS4	-2.38739	0.000131673	0.0131962		GOTERM_BP_DIRECT	natural killer cell activation	4,5E-2		UP_KEYWORDS	Membrane	6,8E-3
AAMP	0.120438	0.631388	0.93929		SGCG	2.43226	0.000791086	0.047682		ERVW-1	-2.33691	0.000117274	0.0123371		GOTERM_MF_DIRECT	RNA polymerase II core promoter proximal region sequence-specific DNA binding	4,8E-2		GOTERM_BP_DIRECT	mitochondrial respiratory chain complex I assembly	1,0E-2
AANAT	-0.705388	0.444852	0.880992		NPIPA3	2.36703	0.000239031	0.0204468		PDE1B	-2.32939	7.37749e-05	0.00879947		GOTERM_BP_DIRECT	positive regulation of ubiquitin-protein transferase activity	5,0E-2		GOTERM_BP_DIRECT	ATP synthesis coupled electron transport	1,2E-2
AAR2	-0.0610448	0.810868	0.971312		DDR2	2.35936	9.46629e-05	0.0106475		MT-ND3	-2.30424	2.57525e-27	2.18085e-23		UP_KEYWORDS	Secreted	5,4E-2		UP_KEYWORDS	Disulfide bond	1,2E-2
AARD	-0.444471	0.434023	0.875949		COL20A1	2.3232	5.67531e-05	0.00745137		MAGEC1	-2.30212	0.000843975	0.0496334		KEGG_PATHWAY	PI3K-Akt signaling pathway	6,7E-2		UP_KEYWORDS	Cleavage on pair of basic residues	2,6E-2
AARS2	0.406464	0.160441	0.689518		CEBPB	2.28647	2.11635e-10	1.55846e-07		DPPA3	-2.27672	6.85212e-08	2.19757e-05		UP_KEYWORDS	Neurotransmitter transport	7,6E-2		GOTERM_BP_DIRECT	leukocyte chemotaxis	2,9E-2
AARSD1	0.365293	0.198258	0.731087		VEGFA	2.1072	4.99314e-11	4.22844e-08		CST1	-2.2217	0.000292448	0.0239285		GOTERM_BP_DIRECT	reactive oxygen species metabolic process	7,8E-2		UP_KEYWORDS	CF(0)	3,0E-2
AASDH	-0.194561	0.539875	0.916477		TXNIP	2.08362	9.01848e-09	4.24295e-06		APLNR	-2.20661	5.92167e-05	0.00765613		GOTERM_MF_DIRECT	protein homodimerization activity	8,7E-2		UP_KEYWORDS	Growth factor	3,3E-2
AASDHPPT	-0.386333	0.188593	0.718308		SLC1A4	2.06313	3.16869e-08	1.1667e-05		SPN	-2.19998	0.000816258	0.0485086		UP_KEYWORDS	Amidation	9,2E-2		UP_KEYWORDS	ATP synthesis	3,4E-2
AASS	-0.520136	0.025185	0.356403		NPPB	2.05483	2.03211e-05	0.00315761		MT-ND2	-2.19434	3.4094e-24	1.1549e-20		GOTERM_BP_DIRECT	ovarian follicle development	9,3E-2		GOTERM_BP_DIRECT	chemotaxis	3,6E-2
AATF	0.336794	0.147296	0.667337		ALDH1L2	1.9595	7.55347e-06	0.00134666		CNR2	-2.19164	4.29089e-05	0.00586087		GOTERM_BP_DIRECT	angiogenesis	9,5E-2		UP_KEYWORDS	Oxidoreductase	3,8E-2
AATK	0.817923	0.296729	0.804811		ATP2C2	1.93239	0.000299852	0.0241838		MT-ND4	-2.18776	2.90536e-22	5.46757e-19						GOTERM_BP_DIRECT	response to hyperoxia	4,1E-2
ABAT	-0.918586	0.0801658	0.560598		SEMA3B	1.86498	0.000109985	0.0117899		MT-CYB	-2.18302	2.27988e-23	5.51632e-20						UP_KEYWORDS	Leigh syndrome	4,3E-2
ABCA1	0.821104	0.00264932	0.106796		ADM2	1.85951	1.59557e-07	4.58274e-05		KLHDC8A	-2.14011	5.82484e-05	0.00758887						UP_KEYWORDS	Disease mutation	4,6E-2
ABCA10	-0.18649	0.911086	#N/A		DHRS2	1.81988	3.60193e-06	0.00072626		IL13RA2	-2.10771	0.00010925	0.0117858						GOTERM_BP_DIRECT	defense response to bacterium	4,9E-2
ABCA11P	-0.0982793	0.834164	0.975505		ASNS	1.77399	1.88624e-09	1.14097e-06		CMKLR1	-2.10096	8.88543e-05	0.0103077						KEGG_PATHWAY	Metabolic pathways	5,0E-2
ABCA12	-2.0103	0.0992982	0.597263		IL21R	1.73514	0.000161022	0.015515		MT-ATP8	-2.09254	8.73095e-23	1.84845e-19						GOTERM_BP_DIRECT	mitochondrial ATP synthesis coupled proton transport	5,0E-2
ABCA13	0.371148	0.53696	0.915598		DDIT3	1.71735	5.09379e-09	2.53746e-06		LEFTY2	-1.98966	0.000320152	0.0255774						GOTERM_BP_DIRECT	ATP synthesis coupled proton transport	5,2E-2
ABCA2	-0.193202	0.717456	0.954667		ARRDC4	1.68689	0.000130276	0.0131962		CLEC4D	-1.94616	6.67741e-11	5.38549e-08						GOTERM_MF_DIRECT	growth factor activity	5,6E-2
ABCA3	0.220576	0.597049	0.931953		RIMS3	1.67873	5.55572e-07	0.000142572		LRP1B	-1.93996	9.66477e-05	0.0106475						UP_KEYWORDS	Polymorphism	5,7E-2
ABCA4	-2.06037	0.00215692	0.0948877		DDIT4	1.66019	1.3616e-08	5.91317e-06		EIF3CL	-1.93693	8.55522e-07	0.000213088						GOTERM_BP_DIRECT	positive regulation of phosphorylation	5,9E-2
ABCA5	0.264463	0.573902	0.926261		AKNA	1.65463	5.93832e-10	4.19072e-07		CSMD1	-1.92214	0.000479335	0.0348433						UP_KEYWORDS	Transport	6,3E-2
ABCA6	3.12512	0.270952	#N/A		JDP2	1.56381	3.85694e-05	0.00531097		GDF3	-1.87527	1.2736e-13	1.43806e-10						GOTERM_BP_DIRECT	ATP biosynthetic process	6,8E-2
ABCA7	0.445603	0.295487	0.8042		SLC6A9	1.56352	6.31368e-06	0.00117511		MT-CO3	-1.86746	2.99272e-18	4.60797e-15						GOTERM_BP_DIRECT	positive regulation of vasodilation	6,8E-2
ABCA8	-0.0784864	0.987026	#N/A		PABPC1L	1.55227	4.79545e-08	1.69209e-05		APLN	-1.84911	0.000228139	0.0197143						GOTERM_BP_DIRECT	negative regulation of blood pressure	7,1E-2
ABCA9	1.24721	0.411397	#N/A		BHLHE40	1.53839	4.43376e-06	0.000873192		RAB3A	-1.82264	0.000415264	0.0305797						GOTERM_BP_DIRECT	response to amphetamine	7,3E-2
ABCB1	0.0231659	0.977668	0.997717		GDF15	1.51965	1.63786e-05	0.00269324		GAD2	-1.79542	2.26552e-05	0.00339567						GOTERM_MF_DIRECT	hydrogen ion transmembrane transporter activity	7,3E-2
ABCB10	-0.18168	0.489929	0.896672		FLNC	1.51881	2.63507e-08	1.01965e-05		UMODL1	-1.77568	0.000675439	0.0428461						GOTERM_BP_DIRECT	regulation of heart rate by cardiac conduction	8,2E-2
ABCB11	-0.751532	0.560253	#N/A		SESN2	1.51075	4.92812e-08	1.70342e-05		POU2F3	-1.68854	0.000859497	0.0498821						GOTERM_BP_DIRECT	immune response	8,3E-2
ABCB4	0.209638	0.739735	0.959014		RHOB	1.50104	2.68284e-06	0.000560978		FGF19	-1.65327	1.26598e-05	0.00216585						GOTERM_BP_DIRECT	cell development	9,3E-2
ABCB5	0.733134	0.594284	#N/A							SPRY3	-1.65185	0.000403545	0.0298678						GOTERM_MF_DIRECT	transforming growth factor beta receptor binding	9,5E-2
ABCB6	0.456079	0.385115	0.853628							TOX3	-1.6284	6.36893e-05	0.00805004						GOTERM_BP_DIRECT	regulation of apoptotic process	9,5E-2
ABCB7	-0.224083	0.376422	0.848045							CBR3	-1.5607	0.000753639	0.0462478						GOTERM_BP_DIRECT	regulation of MAPK cascade	9,5E-2
ABCB8	0.505613	0.106403	0.608214							MT-ND4L	-1.55163	1.85754e-12	1.96632e-09						UP_KEYWORDS	Mitochondrion	9,6E-2
ABCB9	-0.00790971	0.985661	0.997717							TERF1	-1.50043	1.45144e-08	6.14576e-06
ABCC1	0.0466661	0.842892	0.975788
ABCC10	0.218433	0.562907	0.923692
ABCC11	-0.663389	0.444548	0.880951
ABCC12	-4.31546	0.306857	#N/A
ABCC2	0.0131349	0.981881	0.997717
ABCC3	0.262712	0.795289	#N/A
ABCC4	-0.14079	0.687059	0.949426
ABCC5	0.0766438	0.757384	0.962727
ABCC6	-0.641009	0.421758	0.870942
ABCC8	0.565816	0.555395	0.921161
ABCC9	-2.55543	0.00747594	0.203569
ABCD1	0.539243	0.127881	0.639622
ABCD2	1.29019	0.327444	#N/A
ABCD3	-0.390867	0.10574	0.607258
ABCD4	0.899677	0.00149651	0.0723732
ABCE1	-0.295329	0.21709	0.750911
ABCF1	0.22786	0.328902	0.820971
ABCF2	0.0481094	0.837001	0.975609
ABCF3	0.0406574	0.880259	0.984746
ABCG1	0.49332	0.411264	0.86727
ABCG2	-1.01642	0.00086152	0.0498821
ABCG4	-0.702489	0.269817	0.789077
ABCG5	3.12512	0.282469	#N/A
ABCG8	-0.0784864	0.987026	#N/A
ABHD1	2.00432	0.0968013	#N/A
ABHD10	-0.272299	0.339113	0.827996
ABHD11	-0.433687	0.183511	0.714717
ABHD12	0.321856	0.2466	0.77564
ABHD12B	-0.125926	0.607156	0.934918
ABHD13	-0.0106563	0.977092	0.997615
ABHD14A	0.00726273	0.991313	0.997945
ABHD14B	-0.211008	0.654281	0.945173
ABHD15	-0.205827	0.694894	0.950997
ABHD16A	0.339522	0.248012	0.776159
ABHD16B	1.07335	0.0537723	0.489018
ABHD17A	0.614566	0.0421032	0.445117
ABHD17B	-0.353137	0.241289	0.771615
ABHD17C	-0.0983678	0.799377	0.969434
ABHD18	-0.147556	0.641325	0.941189
ABHD2	0.157653	0.579156	0.927187
ABHD3	-0.0511244	0.908666	0.98929
ABHD4	0.363994	0.215299	0.749164
ABHD5	-0.231842	0.430611	0.87446
ABHD6	0.231154	0.564778	0.923956
ABHD8	0.954022	0.0952153	0.593108
ABI1	-0.174078	0.525731	0.909245
ABI2	-0.289349	0.234799	0.765724
ABI3	-0.961718	0.0718032	0.54009
ABI3BP	-0.564601	0.731047	#N/A
ABL1	0.441668	0.0542233	0.489575
ABL2	-0.0911557	0.737243	0.958581
ABLIM1	0.0360009	0.887831	0.985241
ABLIM2	0.562136	0.344794	0.829444
ABLIM3	0.889216	0.241782	0.771615
ABO	-4.71122	0.262997	#N/A
ABR	0.597113	0.0353487	0.417213
ABRACL	-0.162103	0.570404	0.925347
ABT1	-0.0542947	0.842655	0.975609
ABTB1	0.63194	0.130179	0.642188
ABTB2	0.552718	0.0639793	0.517269
ACAA1	0.27231	0.298276	0.804996
ACAA2	-0.00521285	0.982486	0.997717
ACACA	0.139197	0.560892	0.923692
ACACB	0.38624	0.29939	0.805035
ACAD10	0.688361	0.0161388	0.296008
ACAD11	0.519981	0.0876504	0.581031
ACAD8	0.107122	0.698564	0.952195
ACAD9	-0.157356	0.57661	0.926909
ACADL	-0.672365	0.35393	0.834342
ACADM	-0.0336386	0.892	0.986596
ACADS	0.0826151	0.876946	0.984746
ACADSB	-0.806737	0.0141479	0.278128
ACADVL	0.405598	0.190153	0.721049
ACAN	0.559664	0.131678	0.645414
ACAP1	-0.672133	0.237958	0.770221
ACAP2	0.133033	0.612465	0.935714
ACAP3	0.861165	0.0645528	0.518929
ACAT1	0.156821	0.646965	0.943154
ACAT2	-0.321595	0.174008	0.705909
ACBD3	-0.0457735	0.858951	0.979929
ACBD4	0.331689	0.598634	0.93274
ACBD5	0.00800748	0.978097	0.997717
ACBD6	0.198801	0.459499	0.88875
ACBD7	0.358929	0.432405	0.875615
ACCS	0.345244	0.542372	0.917443
ACCSL	-0.0784864	0.987026	#N/A
ACD	0.166884	0.519967	0.906587
ACE	-0.0894302	0.854904	0.978936
ACE2	0.64339	0.344856	0.829444
ACER1	-2.06991	0.631813	#N/A
ACER2	-0.351279	0.433655	0.875949
ACER3	-0.0775197	0.832809	0.975163
ACHE	0.127063	0.696305	0.951232
ACIN1	0.349103	0.113755	0.621192
ACKR1	-3.39006	0.420854	#N/A
ACKR2	1.07905	0.314477	#N/A
ACKR3	0.115395	0.828369	0.974031
ACKR4	-0.54461	0.53827	0.916065
ACLY	-0.119594	0.579369	0.927187
ACMSD	3.01128	0.0497096	#N/A
ACO1	0.0406415	0.872638	0.983734
ACO2	-0.320816	0.173411	0.705445
ACOT1	-0.386122	0.599469	0.932744
ACOT11	-0.163203	0.68974	0.950104
ACOT12	1.34343	0.275624	#N/A
ACOT13	-0.337679	0.248391	0.776593
ACOT2	0.306826	0.495559	0.898703
ACOT4	-0.472359	0.473354	0.890324
ACOT6	-2.06991	0.633328	#N/A
ACOT7	0.0917533	0.700385	0.95227
ACOT8	0.0840738	0.777719	0.966978
ACOT9	0.0789359	0.769804	0.965602
ACOX1	-0.425836	0.139825	0.659118
ACOX2	-0.282925	0.637875	0.940742
ACOX3	-0.0237921	0.959512	0.994917
ACOXL	-0.0389426	0.918732	0.990523
ACP1	0.0233113	0.921495	0.990594
ACP2	0.240318	0.48806	0.896258
ACP5	-1.05332	0.16965	0.700048
ACP6	-0.0786074	0.790645	0.96888
ACP7	-0.0784864	0.987026	#N/A
ACR	-4.06752	0.337756	#N/A
ACRBP	0.0620165	0.936342	0.991354
ACRV1	-0.694191	0.398654	0.861114
ACSBG1	-1.20541	0.00104824	0.0565949
ACSBG2	-0.136661	0.876505	#N/A
ACSF2	-0.0561721	0.896407	0.987317
ACSF3	0.697402	0.0465956	0.46098
ACSL1	0.101854	0.776875	0.9665
ACSL3	0.245373	0.285182	0.796262
ACSL4	-0.748615	0.00473297	0.1578
ACSL5	-4.06758	0.339279	#N/A
ACSL6	-1.3569	0.0233521	0.342881
ACSM1	-0.18649	0.913704	#N/A
ACSM2A	-0.0784864	0.987026	#N/A
ACSM2B	-0.0784864	0.987026	#N/A
ACSM3	-0.19784	0.74301	0.959666
ACSM4	-0.0784864	0.987026	#N/A
ACSM5	-0.0784864	0.987026	#N/A
ACSM6	-0.916729	0.363897	#N/A
ACSS1	0.131243	0.818357	0.971773
ACSS2	-0.0408478	0.906663	0.988804
ACSS3	0.0323006	0.921166	0.990594
ACTA1	0.550359	0.493242	0.897344
ACTA2	0.481981	0.425822	0.871928
ACTB	-0.0343458	0.871463	0.983734
ACTC1	0.189722	0.76414	0.964242
ACTG1	0.196662	0.351522	0.833378
ACTG2	0.1567	0.803939	0.970445
ACTL10	-0.194564	0.862372	#N/A
ACTL6A	-0.33338	0.157249	0.683605
ACTL6B	-0.864012	0.601599	#N/A
ACTL8	-1.00661	0.0770014	0.551215
ACTN1	0.0591666	0.791132	0.968971
ACTN2	-0.0645957	0.902866	0.987649
ACTN3	-1.05885	0.240345	0.771615
ACTN4	0.32879	0.138559	0.656807
ACTR10	-0.308698	0.245365	0.774472
ACTR1A	-0.188174	0.416465	0.868914
ACTR1B	0.192421	0.544386	0.917548
ACTR2	-0.425835	0.0709397	0.538941
ACTR3	-0.1163	0.631312	0.93926
ACTR3B	-0.0853852	0.767242	0.964725
ACTR3C	-2.87589	0.499506	#N/A
ACTR5	-0.0499942	0.852799	0.978573
ACTR6	-0.40836	0.119458	0.627891
ACTR8	0.185265	0.49024	0.896672
ACTRT1	-0.0784864	0.987026	#N/A
ACTRT2	0.327584	0.847262	#N/A
ACTRT3	-0.105011	0.8399	0.975609
ACVR1	0.0855732	0.773851	0.965927
ACVR1B	0.220901	0.402921	0.863516
ACVR1C	-0.265067	0.57487	0.926674
ACVR2A	0.00262917	0.994503	0.998374
ACVR2B	0.273977	0.302102	0.805284
ACVRL1	-1.58636	0.110297	0.61632
ACY1	-0.164828	0.642636	0.941348
ACY3	-1.00165	0.361766	#N/A
ACYP1	-0.232405	0.61983	0.936767
ACYP2	0.99362	0.0631249	0.514471
ADA	-0.425432	0.283943	0.79503
ADAD1	-0.403895	0.75393	#N/A
ADAD2	-0.600112	0.334771	0.824729
ADAL	0.111463	0.743505	0.95974
ADAM10	-0.097395	0.686197	0.949426
ADAM11	0.0566909	0.919744	0.990523
ADAM12	0.911933	0.470185	#N/A
ADAM15	-0.141242	0.756962	0.962727
ADAM17	0.187978	0.463243	0.889264
ADAM18	-0.751661	0.545967	#N/A
ADAM19	0.580275	0.0207591	0.326943
ADAM2	-0.0784864	0.987026	#N/A
ADAM20	1.13379	0.553176	#N/A
ADAM21	-4.31529	0.310258	#N/A
ADAM22	0.0716717	0.835555	0.975521
ADAM23	0.338685	0.372644	0.846031
ADAM28	0.188308	0.846492	0.977271
ADAM29	-2.87596	0.498972	#N/A
ADAM32	0.327677	0.852134	#N/A
ADAM33	0.683598	0.175442	0.707705
ADAM5	-2.06985	0.631823	#N/A
ADAM7	-0.0784864	0.987026	#N/A
ADAM8	0.337094	0.587073	0.928242
ADAM9	0.0699438	0.805738	0.970493
ADAMDEC1	-2.06981	0.631829	#N/A
ADAMTS1	-1.37892	1.24975e-05	0.0021599
ADAMTS10	0.539366	0.226659	0.757027
ADAMTS12	-0.363543	0.212493	0.7475
ADAMTS13	0.925322	0.173865	0.705835
ADAMTS14	0.468266	0.532369	0.91281
ADAMTS15	-0.279683	0.365301	0.841585
ADAMTS16	-0.569828	0.245696	0.774637
ADAMTS17	0.498757	0.412355	0.867857
ADAMTS18	-0.658022	0.367424	0.842024
ADAMTS19	0.295891	0.674991	0.947334
ADAMTS2	0.790009	0.0401761	0.441103
ADAMTS20	0.0786757	0.863902	0.981484
ADAMTS3	-0.0325661	0.940134	0.991646
ADAMTS4	-2.38739	0.000131673	0.0131962
ADAMTS5	-2.26513	0.0103597	0.236661
ADAMTS6	-0.246455	0.714377	0.954644
ADAMTS7	0.309054	0.534797	0.913458
ADAMTS8	0.5289	0.27398	0.790184
ADAMTS9	0.709359	0.0869128	0.579673
ADAMTSL1	0.715261	0.441287	#N/A
ADAMTSL2	0.130929	0.828509	0.974031
ADAMTSL3	0.204181	0.754909	0.962469
ADAMTSL4	0.771349	0.0552935	0.491747
ADAMTSL5	-0.11238	0.847206	0.977647
ADAP1	1.12287	0.0412066	0.441954
ADAP2	-0.199117	0.775497	0.966049
ADAR	-0.342959	0.135217	0.652374
ADARB1	0.464237	0.134881	0.652333
ADARB2	0.108437	0.869919	0.983734
ADAT1	0.317106	0.280016	0.793741
ADAT2	0.0763982	0.850962	0.978573
ADAT3	0.353885	0.372471	0.846031
ADCK1	0.134469	0.692745	0.950104
ADCK2	0.326987	0.274259	0.790256
ADCK5	1.06479	0.0397389	0.439619
ADCY1	-0.00529611	0.984671	0.997717
ADCY10	0.496787	0.619158	#N/A
ADCY2	-0.452706	0.164866	0.694763
ADCY3	-0.0433706	0.873367	0.983787
ADCY4	0.117744	0.90254	#N/A
ADCY5	-0.505672	0.268175	0.788915
ADCY6	0.751526	0.0412373	0.441954
ADCY7	0.351395	0.482388	0.89393
ADCY8	-1.35545	0.099885	0.598638
ADCY9	-0.0681709	0.801718	0.969819
ADCYAP1	4.04461	0.133818	#N/A
ADCYAP1R1	-0.603898	0.154466	0.678847
ADD1	0.307227	0.185801	0.715695
ADD2	-0.129174	0.597697	0.931998
ADD3	-0.15017	0.587126	0.928242
ADGB	-0.0784864	0.987026	#N/A
ADGRA1	0.701331	0.346797	0.830336
ADGRA2	-0.298667	0.296593	0.804774
ADGRA3	-0.0118941	0.960617	0.995105
ADGRB1	-0.458807	0.344831	0.829444
ADGRB2	0.148506	0.78023	0.967601
ADGRB3	-0.596551	0.590842	#N/A
ADGRD1	0.299061	0.565369	0.924042
ADGRD2	-0.0297653	0.971234	0.996487
ADGRE1	-1.11556	0.0324362	0.399252
ADGRE2	-0.0632609	0.911309	0.989438
ADGRE3	-0.0784864	0.987026	#N/A
ADGRE4P	-0.864162	0.601882	#N/A
ADGRE5	-0.693603	0.178856	0.711826
ADGRF1	-4.52681	0.27972	#N/A
ADGRF2	-1.11545	0.257927	#N/A
ADGRF3	1.10318	0.143967	0.6649
ADGRF4	-4.31915	0.311513	#N/A
ADGRF5	-5.26374	0.216784	#N/A
ADGRG1	0.361652	0.537928	0.916007
ADGRG2	-0.322646	0.484057	0.89407
ADGRG3	-0.910462	0.406381	#N/A
ADGRG4	-2.87596	0.499207	#N/A
ADGRG5	-0.0779009	0.869977	0.983734
ADGRG6	-1.04623	0.0449568	0.455054
ADGRG7	-0.0784864	0.987091	#N/A
ADGRL1	-0.182407	0.489045	0.896258
ADGRL2	-0.335633	0.149826	0.671414
ADGRL3	0.062233	0.901607	0.987614
ADGRL4	-1.87275	0.156017	#N/A
ADGRV1	-0.0443433	0.879264	0.984746
ADH1C	4.04461	0.131297	#N/A
ADH4	3.12512	0.270952	#N/A
ADH5	-0.504355	0.0399068	0.440414
ADH6	-1.11179	0.488867	#N/A
ADHFE1	0.458228	0.546722	0.917628
ADI1	-0.069469	0.776708	0.966446
ADIG	-2.06981	0.631829	#N/A
ADIPOQ	-0.0784864	0.987026	#N/A
ADIPOR1	-0.664735	0.00690986	0.19599
ADIPOR2	-0.127536	0.561368	0.923692
ADIRF	-2.87602	0.497762	#N/A
ADK	-0.440127	0.207037	0.740571
ADM	1.40583	0.00889411	0.220556
ADM2	1.85951	1.59557e-07	4.58274e-05
ADM5	0.48862	0.361195	0.839322
ADNP	-0.100157	0.673674	0.947334
ADNP2	-0.0326631	0.893566	0.986751
ADO	-0.219857	0.408231	0.865383
ADORA1	-0.234483	0.603381	0.933919
ADORA2A	-0.453288	0.231512	0.761087
ADORA2B	-0.394681	0.480752	0.893314
ADORA3	3.12512	0.27309	#N/A
ADPGK	-0.0626391	0.8075	0.970938
ADPRH	-0.632089	0.243929	0.773387
ADPRHL1	0.625461	0.267929	0.788752
ADPRM	-0.0110051	0.981708	0.997717
ADRA1A	-0.738719	0.421751	#N/A
ADRA1B	0.187527	0.786707	0.968165
ADRA1D	1.12367	0.231043	#N/A
ADRA2A	0.291885	0.742437	#N/A
ADRA2B	-0.553204	0.373627	0.846346
ADRA2C	0.723066	0.0672736	0.527018
ADRB1	1.06979	0.197659	0.729865
ADRB2	-0.719273	0.422548	0.870942
ADRB3	-2.1855	0.163373	#N/A
ADRM1	0.302843	0.182632	0.71425
ADSL	-0.116737	0.618254	0.936767
ADTRP	-2.07311	0.217396	#N/A
AEBP1	-0.0259779	0.926825	0.991354
AEBP2	0.0914357	0.709233	0.952902
AEN	0.219683	0.36131	0.839322
AFAP1	0.121098	0.600921	0.93308
AFAP1L1	0.386642	0.299446	0.805035
AFAP1L2	-0.350037	0.544387	0.917548
AFDN	0.560338	0.0185207	0.312776
AFF1	0.202891	0.385537	0.854244
AFF2	0.0415209	0.880253	0.984746
AFF3	0.755605	0.269208	0.789077
AFF4	-0.0835889	0.735	0.958211
AFG3L2	0.00887872	0.970867	0.996459
AFMID	0.0204412	0.944795	0.99293
AFP	0.995086	0.329799	#N/A
AFTPH	-0.125497	0.674335	0.947334
AGA	0.258956	0.535842	0.914321
AGAP1	0.512111	0.0439257	0.451438
AGAP11	-2.87608	0.502216	#N/A
AGAP2	-0.258983	0.67612	0.947635
AGAP3	0.436592	0.134385	0.650492
AGAP4	0.218509	0.541911	0.917193
AGAP5	0.616938	0.386153	0.854742
AGAP6	0.175667	0.635004	0.940557
AGAP7P	1.18765	0.14087	0.661068
AGAP9	0.529592	0.154511	0.678847
AGBL1	0.733171	0.615458	#N/A
AGBL2	-0.0784864	0.987026	#N/A
AGBL3	0.156111	0.805667	0.970493
AGBL4	-0.0482688	0.920808	0.990594
AGBL5	0.0330237	0.903802	0.988103
AGER	0.0358518	0.938277	0.991354
AGFG1	-0.548714	0.0182958	0.311757
AGFG2	0.212367	0.613217	0.93588
AGGF1	-0.713582	0.205302	0.738442
AGK	-0.0141132	0.958248	0.994917
AGL	-0.580082	0.0149132	0.284122
AGMAT	-0.0999335	0.84188	0.975609
AGMO	0.0190565	0.97904	0.997717
AGO1	-0.0691203	0.770887	0.965629
AGO2	-0.0564672	0.817819	0.97158
AGO3	0.111258	0.701427	0.952353
AGO4	0.687875	0.0481285	0.465033
AGPAT1	-0.389126	0.102852	0.602563
AGPAT2	-0.357983	0.25962	0.78437
AGPAT3	0.42551	0.348374	0.830928
AGPAT4	0.272696	0.33924	0.827996
AGPAT5	-0.0364396	0.907249	0.98894
AGPS	-0.204665	0.393137	0.856998
AGR2	-1.11182	0.453903	#N/A
AGRN	0.570879	0.108232	0.612362
AGRP	-0.0784864	0.987026	#N/A
AGT	-0.0784864	0.987026	#N/A
AGTPBP1	-0.05883	0.82608	0.973343
AGTR1	1.62618	0.151567	#N/A
AGTRAP	0.0772358	0.787479	0.968165
AGXT	-2.06981	0.631932	#N/A
AGXT2	-2.06985	0.631823	#N/A
AHCTF1	-0.404281	0.0798062	0.560094
AHCY	-0.0761266	0.718996	0.954667
AHCYL1	-0.069532	0.764831	0.964242
AHCYL2	-0.280158	0.323463	0.817029
AHDC1	0.319574	0.261676	0.785891
AHI1	0.246724	0.469105	0.889691
AHNAK	0.977591	0.000664367	0.0424948
AHNAK2	-0.198149	0.758105	0.962766
AHR	-0.112568	0.809857	0.971312
AHRR	0.0530036	0.938826	0.991389
AHSA1	-0.254385	0.280078	0.793741
AHSG	0.153223	0.899828	#N/A
AHSP	-1.38694	0.193348	#N/A
AICDA	-0.503695	0.453466	0.885649
AIDA	-0.302877	0.203654	0.73624
AIF1	-5.15453	0.222771	#N/A
AIF1L	0.134277	0.568483	0.924563
AIFM1	-0.0622345	0.789318	0.968801
AIFM2	0.213861	0.576329	0.926909
AIFM3	0.113669	0.883771	0.984746
AIG1	-0.0471004	0.893872	0.986751
AIM2	0.732947	0.604771	#N/A
AIMP1	0.0275016	0.91396	0.99007
AIMP2	-0.168368	0.482411	0.89393
AIP	0.503339	0.122923	0.633397
AIPL1	-0.116075	0.880015	0.984746
AIRE	-1.34333	0.0676856	0.528291
AJAP1	-0.249184	0.50643	0.903031
AJUBA	0.992149	0.00838035	0.21604
AK1	0.126775	0.783836	0.968165
AK2	-0.481911	0.0411064	0.441954
AK3	-0.05188	0.86037	0.980674
AK4	-1.35783	6.87672e-08	2.19757e-05
AK5	-0.398616	0.510548	0.903951
AK6	-0.150234	0.57461	0.926432
AK7	-0.910664	0.407418	#N/A
AK8	0.262231	0.800557	#N/A
AK9	0.089052	0.869257	0.98354
AKAIN1	3.12512	0.270952	#N/A
AKAP1	-0.77943	0.00124991	0.0633824
AKAP10	-0.0680841	0.793811	0.9694
AKAP11	-0.366236	0.217608	0.751146
AKAP12	0.456597	0.0466169	0.46098
AKAP13	0.335104	0.196642	0.728941
AKAP14	-4.06786	0.339429	#N/A
AKAP17A	0.545901	0.0200117	0.324342
AKAP3	0.431334	0.418773	0.868968
AKAP4	0.32762	0.850224	#N/A
AKAP5	0.413459	0.469781	0.889691
AKAP6	0.0179524	0.976663	0.997573
AKAP7	-0.185826	0.652482	0.944618
AKAP8	0.284083	0.247854	0.775954
AKAP8L	0.425928	0.0768025	0.550721
AKAP9	0.209886	0.477404	0.892936
AKIP1	-0.11766	0.752487	0.961568
AKIRIN1	-0.180415	0.420813	0.870942
AKIRIN2	-0.322361	0.206581	0.740032
AKNA	1.65463	5.93832e-10	4.19072e-07
AKNAD1	-3.38993	0.427647	#N/A
AKR1A1	0.119866	0.626033	0.938448
AKR1B1	0.203023	0.379518	0.850575
AKR1B10	3.12512	0.275609	#N/A
AKR1B15	-3.39015	0.421226	#N/A
AKR1C1	-0.256981	0.71608	0.954667
AKR1C2	-2.32812	0.00574168	0.178762
AKR1C3	-0.824012	0.16912	0.699626
AKR1C4	-0.0784864	0.987026	#N/A
AKR1C8P	-0.0784864	0.987026	#N/A
AKR1D1	-4.87477	0.248736	#N/A
AKR1E2	0.263726	0.647354	0.943263
AKR7A2	0.105639	0.7073	0.952522
AKR7A3	0.600896	0.359501	0.838082
AKR7L	-0.739947	0.303232	0.806201
AKT1	0.0228352	0.929888	0.991354
AKT1S1	-0.0581642	0.819163	0.971852
AKT2	0.141074	0.564089	0.923837
AKT3	-0.392129	0.200111	0.731659
AKTIP	0.0595551	0.841726	0.975609
ALAD	0.368144	0.271646	0.789077
ALAS1	-0.142669	0.57105	0.925347
ALAS2	-4.06771	0.332843	#N/A
ALB	-0.0784864	0.987029	#N/A
ALCAM	0.389102	0.189722	0.720798
ALDH16A1	0.135143	0.682907	0.947988
ALDH18A1	-0.0943052	0.694474	0.950925
ALDH1A1	-1.91078	0.0342224	0.409629
ALDH1A2	-1.81799	0.247944	#N/A
ALDH1A3	-0.596201	0.115207	0.622585
ALDH1B1	-0.158973	0.539364	0.91627
ALDH1L1	-0.263476	0.734881	0.958174
ALDH1L2	1.9595	7.55347e-06	0.00134666
ALDH2	0.456438	0.122692	0.632969
ALDH3A1	-0.186397	0.912268	#N/A
ALDH3A2	-0.00334278	0.988984	0.997782
ALDH3B1	0.661544	0.401718	0.862973
ALDH3B2	-2.87589	0.499505	#N/A
ALDH4A1	0.0627484	0.824518	0.973343
ALDH5A1	0.484562	0.154342	0.678809
ALDH6A1	-0.325524	0.379173	0.850333
ALDH7A1	0.0571123	0.812114	0.971312
ALDH8A1	0.36477	0.762196	#N/A
ALDH9A1	-0.397091	0.107127	0.609886
ALDOA	-0.222564	0.278821	0.793634
ALDOB	0.327641	0.853692	#N/A
ALDOC	-0.666899	0.00825817	0.214338
ALG1	0.355175	0.197724	0.729865
ALG10	-0.23997	0.425997	0.871966
ALG10B	-0.00583427	0.987164	0.997717
ALG11	0.128536	0.75562	0.962469
ALG12	-0.0206444	0.944947	0.99293
ALG13	-0.149667	0.562575	0.923692
ALG14	-0.808917	0.0922651	0.588165
ALG1L	-0.345335	0.577087	0.926909
ALG1L2	0.00594613	0.99428	0.998348
ALG2	-0.0538104	0.851532	0.978573
ALG3	-0.384564	0.135863	0.652374
ALG5	-0.512459	0.169634	0.700048
ALG6	-0.243332	0.398092	0.861008
ALG8	-0.631075	0.0112755	0.247374
ALG9	-0.0299137	0.941815	0.991826
ALK	0.732947	0.597808	#N/A
ALKAL1	-0.544595	0.534105	0.913458
ALKAL2	-1.24543	0.277949	#N/A
ALKBH1	-0.268891	0.367275	0.841979
ALKBH2	-0.0757202	0.815292	0.97158
ALKBH3	0.273419	0.453904	0.885653
ALKBH4	0.00686481	0.983878	0.997717
ALKBH5	-0.0662671	0.773487	0.965927
ALKBH6	-0.0253572	0.940889	0.991826
ALKBH7	0.403042	0.130714	0.643742
ALKBH8	-0.0444134	0.913812	0.989973
ALLC	-2.06991	0.63462	#N/A
ALMS1	-0.315987	0.232396	0.762108
ALOX12	-0.462666	0.424522	0.870969
ALOX12B	-0.301129	0.674664	0.947334
ALOX15	-1.16824	0.271548	0.789077
ALOX15B	1.01333	0.40144	#N/A
ALOX5	-0.229682	0.749023	0.960349
ALOX5AP	4.04461	0.131297	#N/A
ALOXE3	-1.67131	0.288317	0.798173
ALPI	-0.0784864	0.987026	#N/A
ALPK1	0.158384	0.863206	#N/A
ALPK2	1.5513	0.0220961	0.337054
ALPK3	0.648401	0.0265648	0.361721
ALPL	-0.243002	0.286673	0.797523
ALPP	0.0591527	0.904482	0.988117
ALS2	0.341575	0.19603	0.728427
ALS2CL	0.303354	0.484594	0.89426
ALX1	-0.0252023	0.959679	0.994975
ALX3	0.702986	0.114634	0.621698
ALX4	-1.64324	0.131493	0.645414
ALYREF	0.252913	0.306328	0.808143
AMACR	0.0953342	0.800344	0.969434
AMBP	-1.11188	0.469033	#N/A
AMBRA1	-0.0858699	0.737347	0.958581
AMD1	-0.407531	0.0682878	0.530487
AMDHD1	0.378387	0.657073	0.945848
AMDHD2	1.053	0.00239034	0.0999635
AMELY	-2.06981	0.631829	#N/A
AMER1	-0.0928759	0.736263	0.958349
AMER2	1.31301	0.0787421	0.557781
AMER3	0.132897	0.826786	0.973343
AMFR	0.618387	0.0191175	0.316786
AMH	1.29824	0.0165034	0.298991
AMHR2	-0.708853	0.525838	#N/A
AMIGO1	-0.33079	0.551784	0.919659
AMIGO2	-1.81821	0.014652	0.281681
AMIGO3	-0.0784864	0.987077	#N/A
AMMECR1	-0.23112	0.401023	0.862973
AMMECR1L	0.183013	0.512936	0.90404
AMN	1.0983	0.147996	0.66783
AMN1	-0.0370042	0.929875	0.991354
AMOT	0.401997	0.241498	0.771615
AMOTL1	0.0235009	0.936923	0.991354
AMOTL2	1.05792	7.00644e-05	0.00853727
AMPD1	-2.06985	0.631823	#N/A
AMPD2	0.0819038	0.773888	0.965927
AMPD3	0.0571262	0.905894	0.988502
AMPH	0.169375	0.774979	0.965927
AMT	0.305941	0.267177	0.788213
AMY2B	0.291208	0.692852	0.950104
AMZ1	0.660433	0.272293	0.789077
AMZ2	-0.370019	0.126556	0.638013
ANAPC1	-0.181013	0.44797	0.882555
ANAPC10	-0.62889	0.0631508	0.514471
ANAPC11	0.381272	0.155221	0.680699
ANAPC13	-0.253376	0.386858	0.854979
ANAPC15	0.0578525	0.835835	0.975521
ANAPC16	0.223081	0.409822	0.866345
ANAPC2	0.400771	0.230963	0.760672
ANAPC4	-0.225344	0.410889	0.86687
ANAPC5	-0.102732	0.657472	0.945868
ANAPC7	0.00974616	0.966691	0.99634
ANG	-0.0990278	0.899995	0.987383
ANGEL1	-0.110454	0.697674	0.952023
ANGEL2	-0.120123	0.6551	0.945189
ANGPT1	-0.345338	0.423658	0.870942
ANGPT2	-2.87602	0.501069	#N/A
ANGPT4	0.36477	0.761268	#N/A
ANGPTL1	-3.39015	0.423718	#N/A
ANGPTL2	-0.799606	0.103889	0.604443
ANGPTL3	-4.06769	0.335209	#N/A
ANGPTL4	-0.298017	0.614257	0.93588
ANGPTL5	-2.87593	0.497776	#N/A
ANGPTL6	0.630333	0.53512	#N/A
ANGPTL7	-2.06985	0.631823	#N/A
ANGPTL8	2.10162	0.0753691	#N/A
ANHX	-0.0784864	0.987026	#N/A
ANK1	0.315677	0.479896	0.893314
ANK2	0.690603	0.0260903	0.35897
ANK3	0.283686	0.30199	0.805284
ANKAR	-0.322145	0.674247	0.947334
ANKDD1A	0.527448	0.320975	0.815167
ANKDD1B	-0.268433	0.627766	0.938622
ANKEF1	-0.0728599	0.803303	0.970204
ANKFY1	0.208519	0.366586	0.841731
ANKH	0.0248957	0.930223	0.991354
ANKHD1	0.0303421	0.895692	0.987161
ANKIB1	0.257688	0.351059	0.833195
ANKK1	3.12512	0.275656	#N/A
ANKLE1	-0.0534102	0.9188	0.990523
ANKLE2	0.349689	0.147462	0.667337
ANKMY1	0.538522	0.251688	0.777597
ANKMY2	0.20169	0.519406	0.906086
ANKRA2	0.323531	0.37324	0.846129
ANKRD1	0.907535	0.0579799	0.49924
ANKRD10	0.0135866	0.962869	0.99529
ANKRD11	0.828817	0.000342089	0.0268215
ANKRD12	0.176501	0.545642	0.917567
ANKRD13A	0.1623	0.550576	0.918949
ANKRD13B	0.174682	0.636652	0.940641
ANKRD13C	-0.0921075	0.723709	0.955189
ANKRD13D	0.839793	0.0233829	0.342881
ANKRD16	0.425238	0.304485	0.807298
ANKRD17	-0.245317	0.307317	0.808612
ANKRD2	-0.0552771	0.950436	#N/A
ANKRD20A1	-4.31544	0.30766	#N/A
ANKRD23	1.42434	0.0109863	0.244556
ANKRD26	0.254856	0.389193	0.855047
ANKRD26P1	0.712646	0.436748	#N/A
ANKRD27	0.0413016	0.877561	0.984746
ANKRD28	0.0379186	0.87549	0.984746
ANKRD30A	-0.0784864	0.987026	#N/A
ANKRD30B	-2.86478	0.0777492	#N/A
ANKRD31	0.43676	0.556117	0.921244
ANKRD33	0.0552958	0.96741	#N/A
ANKRD34B	0.732984	0.610534	#N/A
ANKRD36B	-0.0116342	0.982098	0.997717
ANKRD36C	0.398958	0.524391	0.908091
ANKRD37	-0.355186	0.541608	0.916955
ANKRD39	0.277462	0.514791	0.904966
ANKRD40	0.00273667	0.990646	0.997845
ANKRD44	0.773778	0.276031	0.792261
ANKRD45	-0.64123	0.415146	0.868914
ANKRD46	-0.415112	0.142587	0.663918
ANKRD49	-0.162794	0.722243	0.954667
ANKRD50	0.102734	0.719699	0.954667
ANKRD52	0.188121	0.443558	0.880306
ANKRD53	1.16176	0.119625	0.628233
ANKRD54	0.0408103	0.9104	0.989352
ANKRD6	0.916133	0.0953581	0.593192
ANKRD61	0.618344	0.423308	0.870942
ANKRD7	-0.281697	0.705773	0.952493
ANKRD9	0.45045	0.214112	0.7475
ANKS1A	0.119902	0.639554	0.94086
ANKS1B	0.738042	0.264587	0.787491
ANKS3	0.78884	0.0222111	0.337132
ANKS4B	0.369875	0.730571	#N/A
ANKS6	0.25476	0.344188	0.829444
ANKZF1	0.182783	0.513083	0.90404
ANLN	-0.207694	0.376686	0.848045
ANO1	-1.65153	0.0104402	0.237349
ANO10	0.0508555	0.847937	0.977832
ANO2	0.225132	0.624527	0.938161
ANO3	0.327526	0.8529	#N/A
ANO4	-0.0506058	0.890959	0.986283
ANO5	-0.291858	0.373281	0.846129
ANO6	0.100794	0.672907	0.947334
ANO7	-0.468799	0.343881	0.829429
ANO8	0.721427	0.0218391	0.335348
ANO9	-0.25655	0.712605	0.954383
ANOS1	-0.146706	0.646011	0.942825
ANP32A	0.160573	0.568017	0.92424
ANP32B	0.409469	0.123995	0.634919
ANP32E	-0.185796	0.462211	0.888999
ANPEP	-0.119096	0.849059	0.978306
ANTXR1	-0.13067	0.704636	0.952493
ANTXR2	0.287923	0.539112	0.916131
ANTXRL	-0.0784864	0.987051	#N/A
ANXA1	0.301598	0.262058	0.785891
ANXA11	0.279022	0.256887	0.782261
ANXA2	0.227693	0.310968	0.810311
ANXA2R	-0.564659	0.718578	#N/A
ANXA3	0.963517	0.000812234	0.0484395
ANXA4	0.00703075	0.987402	0.997717
ANXA5	-0.0191349	0.934566	0.991354
ANXA6	-0.109053	0.621381	0.937222
ANXA7	0.168286	0.49268	0.897333
ANXA8	1.26569	0.0621474	0.510911
ANXA8L1	0.582163	0.389866	0.855221
ANXA9	0.446457	0.559205	0.922855
AOAH	-3.76835	0.374906	#N/A
AOC1	-2.06991	0.634581	#N/A
AOC2	0.482512	0.323728	0.817029
AOC3	0.227608	0.703797	0.952493
AOX1	-0.337286	0.471059	0.889691
AP1AR	0.157037	0.5879	0.928675
AP1B1	0.163548	0.498791	0.900258
AP1G1	-0.224531	0.349752	0.831847
AP1G2	0.524907	0.0610514	0.507273
AP1M1	0.162214	0.561161	0.923692
AP1M2	0.116834	0.655207	0.945189
AP1S1	0.207498	0.444366	0.880951
AP1S2	-0.33735	0.248372	0.776593
AP1S3	-0.366844	0.450706	0.884031
AP2A1	0.09533	0.687414	0.949462
AP2A2	0.413715	0.11134	0.618079
AP2B1	-0.168587	0.4273	0.872793
AP2M1	-0.0592498	0.792591	0.96911
AP2S1	-0.0429116	0.856209	0.978936
AP3B1	-0.102074	0.674539	0.947334
AP3B2	-0.686351	0.0562345	0.494519
AP3D1	0.333903	0.127697	0.639538
AP3M1	-0.168652	0.511635	0.903951
AP3M2	0.568826	0.048135	0.465033
AP3S1	-0.226777	0.400913	0.862973
AP3S2	-0.0253008	0.931785	0.991354
AP4B1	-0.00650281	0.981964	0.997717
AP4E1	0.0599355	0.843377	0.976006
AP4M1	0.115034	0.739429	0.959014
AP4S1	0.128055	0.76281	0.964242
AP5B1	0.250487	0.518425	0.905548
AP5M1	-0.550761	0.0463349	0.46098
AP5S1	0.669671	0.0664397	0.523792
AP5Z1	0.771359	0.012764	0.264931
APAF1	-0.0111009	0.968083	0.996459
APBA1	0.215396	0.630323	0.93926
APBA2	-0.123504	0.716232	0.954667
APBA3	0.453347	0.157888	0.684839
APBB1	0.100936	0.731506	0.956773
APBB1IP	-1.17563	0.23128	0.760672
APBB2	0.179609	0.541025	0.916609
APBB3	0.475608	0.228146	0.757819
APC	-0.441341	0.132643	0.646986
APC2	0.921119	0.0543703	0.489575
APCDD1	-0.835441	0.131061	0.643975
APCDD1L	-0.16751	0.759287	0.962766
APEH	0.254223	0.28037	0.793741
APELA	1.05744	0.0340596	0.408546
APEX1	-0.000468215	0.998367	0.999757
APEX2	-0.157375	0.520743	0.906749
APH1A	-0.290515	0.256138	0.782082
APH1B	0.800341	0.153446	0.677681
API5	-0.327099	0.176427	0.709101
APIP	-0.0103379	0.970631	0.996459
APLF	0.609683	0.213726	0.7475
APLN	-1.84911	0.000228139	0.0197143
APLNR	-2.20661	5.92167e-05	0.00765613
APLP1	-0.810171	0.128245	0.639622
APLP2	0.394837	0.0630929	0.514471
APMAP	0.342724	0.178656	0.711826
APOA1	1.21027	0.12097	0.629589
APOA2	-0.186324	0.914775	#N/A
APOA5	1.13375	0.553644	#N/A
APOB	-1.08149	0.0293694	0.38205
APOBEC1	1.24717	0.388704	#N/A
APOBEC2	-1.11207	0.495142	#N/A
APOBEC3A	0.732947	0.594543	#N/A
APOBEC3B	-0.162218	0.815949	0.97158
APOBEC3C	-0.744302	0.0378836	0.430338
APOBEC3D	-0.0624974	0.907693	0.989101
APOBEC3F	-0.132894	0.785059	0.968165
APOBEC3G	-1.03587	0.0399667	0.440414
APOBEC3H	0.302018	0.764702	#N/A
APOBEC4	-0.0784864	0.987026	#N/A
APOBR	2.45898	0.0230242	#N/A
APOC1	-0.227695	0.409019	0.865836
APOC2	-2.06991	0.631813	#N/A
APOC3	-2.06985	0.631823	#N/A
APOC4	-0.564809	0.734234	#N/A
APOD	-2.87598	0.500665	#N/A
APOE	0.44373	0.0519131	0.481255
APOF	2.05325	0.213301	#N/A
APOL1	-0.186397	0.910975	#N/A
APOL2	0.282944	0.368774	0.843018
APOL3	-1.77041	0.139464	#N/A
APOL4	-2.06981	0.631829	#N/A
APOL6	1.01329	0.381229	#N/A
APOLD1	-0.874192	0.353159	0.834342
APOM	-0.240454	0.753709	0.961843
APOO	-0.617127	0.0237148	0.344771
APOOL	-0.287745	0.287428	0.798124
APP	0.197591	0.379974	0.850712
APPBP2	-0.310134	0.373165	0.846129
APPL1	-0.0122828	0.963361	0.99529
APPL2	0.460724	0.104691	0.605516
APRT	-0.0567091	0.822865	0.972566
APTX	-0.026644	0.921749	0.990594
AQP1	0.515039	0.521958	0.906924
AQP10	-0.0784864	0.987026	#N/A
AQP11	0.247827	0.644323	0.942032
AQP12A	-2.06991	0.631813	#N/A
AQP12B	-0.0784864	0.987026	#N/A
AQP3	-0.123891	0.785103	0.968165
AQP4	-1.46788	0.231795	#N/A
AQP5	-0.516862	0.49971	0.901031
AQP6	0.32762	0.850085	#N/A
AQP7	-2.06991	0.631813	#N/A
AQP8	-0.0784864	0.987026	#N/A
AQP9	-0.0784864	0.987026	#N/A
AQR	-0.397573	0.0886184	0.583615
AR	0.109403	0.781016	0.967901
ARAF	0.252879	0.311213	0.810551
ARAP1	0.485751	0.0488665	0.467072
ARAP2	1.32695	0.246294	#N/A
ARAP3	-0.328962	0.25916	0.78354
ARC	-0.67178	0.271283	0.789077
ARCN1	-0.117361	0.615174	0.936474
AREG	-0.194434	0.865154	#N/A
AREL1	-0.0548961	0.835073	0.975521
ARF1	-0.330456	0.146668	0.666873
ARF3	-0.109792	0.619133	0.936767
ARF4	-0.335154	0.187178	0.71681
ARF5	-0.137327	0.599527	0.932744
ARF6	-0.155412	0.510623	0.903951
ARFGAP1	0.408706	0.176076	0.708282
ARFGAP2	0.219427	0.391443	0.855959
ARFGAP3	0.0422142	0.884276	0.98479
ARFGEF1	-0.213808	0.365895	0.841585
ARFGEF2	-0.0269847	0.906157	0.988575
ARFGEF3	0.611386	0.171752	0.703356
ARFIP1	-0.412928	0.1487	0.668945
ARFIP2	0.130654	0.622804	0.937962
ARFRP1	0.698427	0.0260657	0.35897
ARG1	-1.99317	0.00737467	0.203569
ARG2	-0.144008	0.609583	0.935219
ARGFX	-2.06991	0.631916	#N/A
ARGLU1	0.244548	0.313878	0.811496
ARHGAP1	0.0464311	0.853276	0.978573
ARHGAP10	0.526258	0.127578	0.639481
ARHGAP11A	-0.031539	0.893312	0.986751
ARHGAP11B	0.324328	0.33423	0.824237
ARHGAP12	-0.0277	0.918502	0.990523
ARHGAP15	-0.0784864	0.987026	#N/A
ARHGAP17	0.0430184	0.857969	0.979306
ARHGAP18	0.0421986	0.916696	0.990523
ARHGAP19	-0.111649	0.643298	0.941461
ARHGAP20	1.1337	0.561075	#N/A
ARHGAP21	0.2222	0.417454	0.868914
ARHGAP22	0.622112	0.0683115	0.530487
ARHGAP23	0.17419	0.462346	0.888999
ARHGAP24	-0.889863	0.277471	0.792544
ARHGAP25	0.063965	0.923465	0.99086
ARHGAP26	-0.262299	0.344635	0.829444
ARHGAP27	0.493702	0.182305	0.714138
ARHGAP28	-0.246162	0.612912	0.93588
ARHGAP29	-0.575246	0.0187172	0.314186
ARHGAP30	-0.567945	0.478188	0.892936
ARHGAP31	0.381055	0.406843	0.865068
ARHGAP32	-0.0848918	0.772343	0.965629
ARHGAP33	-0.20631	0.593819	0.930482
ARHGAP35	-0.00492325	0.984202	0.997717
ARHGAP36	-0.425568	0.435553	0.876247
ARHGAP39	0.774352	0.0131667	0.26941
ARHGAP4	-0.103408	0.864559	0.981569
ARHGAP40	-0.256642	0.508221	0.903951
ARHGAP42	0.144132	0.700349	0.95227
ARHGAP44	0.478067	0.0682825	0.530487
ARHGAP45	0.379928	0.248618	0.776908
ARHGAP5	-0.0645424	0.803013	0.970204
ARHGAP6	0.311648	0.696723	0.951569
ARHGAP8	0.289738	0.325588	0.81793
ARHGAP9	1.34926	0.0140165	0.277334
ARHGDIA	-0.281948	0.241151	0.771615
ARHGDIB	-0.244825	0.579333	0.927187
ARHGDIG	-0.128539	0.794467	0.969434
ARHGEF1	0.513462	0.0925277	0.588165
ARHGEF10	-0.149129	0.585423	0.927951
ARHGEF10L	0.547823	0.0569545	0.495958
ARHGEF11	0.0840341	0.738856	0.959014
ARHGEF12	-0.00609234	0.980214	0.997717
ARHGEF15	-2.03103	0.0571558	0.496181
ARHGEF16	0.504793	0.126532	0.638013
ARHGEF17	0.83079	0.02336	0.342881
ARHGEF18	0.408205	0.0850434	0.575231
ARHGEF19	-0.192546	0.677288	0.947635
ARHGEF2	1.06733	9.59965e-05	0.0106475
ARHGEF25	-0.100789	0.811848	0.971312
ARHGEF26	0.142173	0.691891	0.950104
ARHGEF28	-0.902069	0.264404	0.787491
ARHGEF3	-0.15564	0.711693	0.95435
ARHGEF33	0.178797	0.73956	0.959014
ARHGEF37	0.995402	0.291811	#N/A
ARHGEF38	1.13379	0.55019	#N/A
ARHGEF39	-0.33976	0.256184	0.782082
ARHGEF4	0.421053	0.412395	0.867857
ARHGEF40	0.713576	0.0752936	0.545211
ARHGEF5	-0.101567	0.707926	0.952522
ARHGEF6	-0.602709	0.303237	0.806201
ARHGEF7	0.0635483	0.817254	0.97158
ARHGEF9	-0.0197888	0.940181	0.991646
ARID1A	0.138401	0.556161	0.921244
ARID1B	0.144738	0.567989	0.92424
ARID2	-0.170004	0.510405	0.903951
ARID3A	-0.0765727	0.752744	0.961568
ARID3B	0.201194	0.390491	0.85557
ARID3C	-3.76835	0.369189	#N/A
ARID4A	0.167055	0.622866	0.937962
ARID4B	-0.222286	0.398432	0.861114
ARID5A	0.365623	0.413166	0.86832
ARID5B	0.101122	0.860784	0.980761
ARIH1	-0.343766	0.141709	0.662542
ARIH2	0.303376	0.203814	0.736473
ARIH2OS	0.856701	0.170577	0.702113
ARL1	-0.0528679	0.828913	0.974159
ARL10	0.240449	0.490322	0.896672
ARL11	-1.17568	0.2259	#N/A
ARL13A	-0.0784864	0.987026	#N/A
ARL13B	-0.0970948	0.77422	0.965927
ARL14	0.327526	0.854463	#N/A
ARL14EP	-0.00479935	0.986941	0.997717
ARL15	-0.528269	0.17036	0.701965
ARL16	0.108865	0.684746	0.948752
ARL17A	0.193813	0.458811	0.888318
ARL2	-0.103982	0.690666	0.950104
ARL2BP	-0.294551	0.264746	0.787491
ARL3	-0.296073	0.353293	0.834342
ARL4A	-0.384782	0.265294	0.787491
ARL4C	0.630073	0.100853	0.600675
ARL4D	-0.462235	0.197215	0.72972
ARL5A	-0.517752	0.0708954	0.538941
ARL5B	-0.276769	0.284307	0.795129
ARL5C	1.29016	0.346371	#N/A
ARL6	-0.265116	0.582745	0.927896
ARL6IP1	-0.297575	0.193653	0.725563
ARL6IP4	0.71966	0.00190869	0.0871866
ARL6IP5	-0.0477586	0.884471	0.98479
ARL6IP6	-0.155128	0.580044	0.927647
ARL8A	0.0353719	0.917285	0.990523
ARL8B	0.0804748	0.770523	0.965629
ARL9	-0.444823	0.606867	#N/A
ARMC1	-0.178496	0.498381	0.900182
ARMC10	-0.181885	0.511646	0.903951
ARMC12	-0.0137376	0.986368	0.997717
ARMC2	-0.719583	0.176812	0.709805
ARMC3	-0.192306	0.890091	#N/A
ARMC4	1.22773	0.0959534	0.594285
ARMC5	0.542159	0.180525	0.712344
ARMC6	-0.0858726	0.730838	0.956673
ARMC7	0.303529	0.359532	0.838082
ARMC8	-0.0959422	0.714626	0.954662
ARMC9	0.185346	0.516277	0.905457
ARMCX1	-0.167421	0.553993	0.920819
ARMCX2	-0.577946	0.021762	0.334771
ARMCX3	-0.0120092	0.966133	0.996249
ARMCX4	0.32027	0.416145	0.868914
ARMCX5	0.193265	0.497047	0.899348
ARMCX6	0.212754	0.483687	0.894055
ARMS2	-0.0784864	0.987026	#N/A
ARMT1	-0.197392	0.400869	0.862973
ARNT	-0.183318	0.505074	0.902569
ARNT2	-0.476684	0.441221	0.879334
ARNTL	-0.0892692	0.838477	0.975609
ARNTL2	0.313726	0.27437	0.790442
ARPC1A	-0.185791	0.438258	0.877605
ARPC1B	-0.124704	0.646434	0.942955
ARPC2	-0.258191	0.277486	0.792544
ARPC3	-0.250288	0.305359	0.807545
ARPC4	-0.0720615	0.770783	0.965629
ARPC5	0.0960032	0.691937	0.950104
ARPC5L	0.168206	0.531822	0.912518
ARPIN	0.564829	0.252098	0.777597
ARPP19	-0.248132	0.323823	0.817029
ARPP21	-2.06981	0.631829	#N/A
ARR3	2.05325	0.213669	#N/A
ARRB1	0.0467269	0.843019	0.975821
ARRB2	-0.0872341	0.748661	0.960346
ARRDC1	0.488887	0.271984	0.789077
ARRDC2	-0.541187	0.131773	0.645414
ARRDC3	0.381264	0.26193	0.785891
ARRDC4	1.68689	0.000130276	0.0131962
ARSA	0.575814	0.21716	0.750911
ARSB	0.00870451	0.980566	0.997717
ARSD	0.443283	0.355527	0.835284
ARSG	0.774585	0.16306	0.693035
ARSI	0.579403	0.117723	0.625773
ARSJ	-0.169777	0.733306	0.957853
ARSK	-0.147902	0.730155	0.95643
ART1	-2.87598	0.497768	#N/A
ART3	-0.708404	0.466089	0.889691
ART4	3.12512	0.271287	#N/A
ART5	-0.453873	0.345024	0.829477
ARTN	0.677033	0.171851	0.703356
ARV1	-0.484544	0.198288	0.731087
ARVCF	0.992365	0.00457272	0.153363
ARX	0.377546	0.671669	#N/A
AS3MT	0.189269	0.641149	0.941189
ASAH1	-0.0603553	0.839964	0.975609
ASAH2	-0.46477	0.344485	0.829444
ASAH2B	-0.0798916	0.851371	0.978573
ASAP1	-0.187464	0.471971	0.890019
ASAP2	0.441643	0.319772	0.815167
ASAP3	-0.286594	0.325169	0.81793
ASB1	0.284662	0.31545	0.812076
ASB10	-0.0784864	0.987026	#N/A
ASB12	-1.34392	0.174148	#N/A
ASB13	0.349117	0.391235	0.855809
ASB14	1.0037	0.173999	0.705909
ASB15	-2.87598	0.497768	#N/A
ASB16	0.772226	0.16458	0.694617
ASB18	-2.06985	0.631926	#N/A
ASB2	0.177101	0.8191	0.971852
ASB3	-0.585787	0.0667833	0.525364
ASB4	-2.06981	0.631829	#N/A
ASB5	-2.06985	0.631823	#N/A
ASB6	0.317698	0.298445	0.804996
ASB7	-0.226367	0.513725	0.904202
ASB8	-0.285524	0.456305	0.88642
ASB9	-0.733509	0.1525	0.676532
ASCC1	-0.18207	0.520522	0.906749
ASCC2	0.147493	0.565447	0.924062
ASCC3	-0.296465	0.197753	0.729865
ASCL1	0.149653	0.837523	0.975609
ASCL2	-0.454689	0.524777	0.908539
ASCL3	-0.0784864	0.987026	#N/A
ASCL5	0.715318	0.428949	#N/A
ASF1A	-0.550779	0.0507594	0.474491
ASF1B	-0.526593	0.0788828	0.557845
ASGR1	0.486359	0.404597	0.863621
ASGR2	-2.87593	0.499347	#N/A
ASH1L	-0.463981	0.0761753	0.548546
ASH2L	-0.161487	0.496925	0.899348
ASIC1	0.43006	0.570795	0.925347
ASIC2	0.121491	0.861651	0.981105
ASIC3	0.65957	0.258392	0.783069
ASIC4	0.609538	0.464588	#N/A
ASIC5	3.12512	0.270952	#N/A
ASIP	0.0553736	0.96846	#N/A
ASL	0.285486	0.365316	0.841585
ASMT	-2.06985	0.631823	#N/A
ASMTL	-0.057684	0.846067	0.977217
ASNS	1.77399	1.88624e-09	1.14097e-06
ASNSD1	0.0779206	0.7523	0.961568
ASPA	1.13375	0.547091	#N/A
ASPDH	-0.192348	0.887135	#N/A
ASPG	0.117667	0.913102	#N/A
ASPH	-0.123331	0.652084	0.944541
ASPHD1	0.304318	0.393865	0.857771
ASPHD2	-0.27299	0.5824	0.927863
ASPM	-0.458497	0.0521286	0.481934
ASPRV1	-0.387287	0.66333	0.946306
ASPSCR1	0.730662	0.0166274	0.298991
ASRGL1	-0.115456	0.654883	0.945173
ASS1	0.775636	0.00510571	0.165662
ASTE1	-0.0428974	0.924754	0.990954
ASTL	-2.87598	0.497768	#N/A
ASTN1	0.733206	0.45218	0.884828
ASTN2	0.491333	0.224184	0.754721
ASXL1	-0.0111679	0.96552	0.996052
ASXL2	-0.191135	0.425217	0.871373
ASXL3	0.370005	0.743273	#N/A
ASZ1	-0.874264	0.33962	0.828005
ATAD1	-0.226617	0.37895	0.850102
ATAD2	0.139762	0.612269	0.935714
ATAD2B	0.144007	0.608169	0.935139
ATAD3A	0.318076	0.22105	0.753
ATAD3B	0.374048	0.191131	0.722262
ATAD3C	0.585684	0.478242	0.892936
ATAD5	0.203037	0.445276	0.880992
ATAT1	0.144055	0.71013	0.953517
ATCAY	0.127756	0.717588	0.954667
ATE1	-0.302035	0.279127	0.793634
ATF1	-0.421172	0.142868	0.663957
ATF2	-0.370037	0.19027	0.721049
ATF3	1.25935	9.68128e-05	0.0106475
ATF4	1.02137	3.19297e-06	0.000651558
ATF5	1.18041	7.29661e-05	0.00876473
ATF6	-0.226474	0.437056	0.87688
ATF6B	0.184445	0.500994	0.901193
ATF7	0.0182168	0.947435	0.993887
ATF7IP	0.0167531	0.948495	0.993887
ATF7IP2	-0.755069	0.0474261	0.462971
ATG10	-0.514612	0.246581	0.77564
ATG101	0.310845	0.248781	0.776988
ATG12	-0.278373	0.298943	0.805035
ATG13	0.233117	0.346579	0.830336
ATG14	0.132891	0.625951	0.938448
ATG16L1	0.189414	0.484066	0.89407
ATG16L2	1.14403	0.0169248	0.301109
ATG2A	0.348235	0.259104	0.78354
ATG2B	0.1029	0.717365	0.954667
ATG3	0.0658149	0.786102	0.968165
ATG4A	-1.06422	0.000527385	0.0367585
ATG4B	0.513509	0.048796	0.466925
ATG4C	-0.579129	0.0487115	0.466381
ATG4D	0.615265	0.0316516	0.397458
ATG5	-0.261733	0.337063	0.826887
ATG7	0.366804	0.218147	0.751177
ATG9A	0.20752	0.427629	0.872793
ATG9B	0.89913	0.138254	0.656573
ATIC	-0.310699	0.201824	0.733735
ATL1	-0.113178	0.85142	0.978573
ATL2	-0.200188	0.385043	0.853628
ATL3	-0.229873	0.41901	0.869064
ATM	0.0933304	0.739856	0.959014
ATMIN	-0.213314	0.366702	0.841804
ATN1	0.095072	0.685953	0.949426
ATOH1	-0.281605	0.708988	0.952723
ATOH7	0.239781	0.808468	#N/A
ATOH8	-0.0301357	0.965052	0.996044
ATOX1	-0.231467	0.424922	0.871296
ATP10A	-0.210701	0.671155	0.947334
ATP10B	-2.87608	0.502153	#N/A
ATP10D	0.784776	0.11532	0.622585
ATP11A	0.123634	0.66262	0.946306
ATP11B	0.0659426	0.840747	0.975609
ATP11C	-0.181707	0.466653	0.889691
ATP12A	-0.0808203	0.872112	0.983734
ATP13A1	0.342649	0.198228	0.731087
ATP13A2	0.417195	0.0983979	0.597263
ATP13A3	-0.129177	0.590192	0.929315
ATP13A4	0.732984	0.596487	#N/A
ATP13A5	-2.06985	0.631823	#N/A
ATP1A1	-0.0648348	0.752999	0.961568
ATP1A2	-0.0817663	0.867418	0.98264
ATP1A3	-1.05161	0.0164817	0.298991
ATP1A4	-1.16046	0.0957413	0.593829
ATP1B1	0.0193596	0.942356	0.99221
ATP1B2	-1.41538	0.000620047	0.0416376
ATP1B3	-0.367134	0.138803	0.657036
ATP1B4	-0.0784864	0.987026	#N/A
ATP23	-0.494571	0.240977	0.771615
ATP2A1	0.590302	0.303854	0.806515
ATP2A2	0.0487509	0.811026	0.971312
ATP2A3	-0.356577	0.366916	0.841953
ATP2B1	0.174061	0.4853	0.894615
ATP2B2	-1.32318	0.42565	#N/A
ATP2B3	-0.814937	0.314971	0.811685
ATP2B4	0.273313	0.296582	0.804774
ATP2C1	0.0229136	0.924565	0.990954
ATP2C2	1.93239	0.000299852	0.0241838
ATP4A	-1.24519	0.253305	#N/A
ATP6AP1	0.00209422	0.993095	0.99832
ATP6AP1L	-0.237322	0.724732	0.955478
ATP6AP2	-0.152994	0.514187	0.904305
ATP6V0A1	0.0766787	0.753445	0.96165
ATP6V0A2	-0.12278	0.629709	0.93926
ATP6V0A4	0.287807	0.534473	0.913458
ATP6V0B	0.0392199	0.887979	0.985241
ATP6V0C	-0.0012769	0.995711	0.998996
ATP6V0D1	-0.114437	0.635256	0.940557
ATP6V0D2	3.12512	0.281067	#N/A
ATP6V0E1	-0.217494	0.362404	0.840486
ATP6V0E2	-0.0147052	0.96333	0.99529
ATP6V1A	-0.157071	0.507878	0.903948
ATP6V1B1	1.29235	0.0887294	0.583615
ATP6V1B2	0.166824	0.536901	0.915598
ATP6V1C1	-0.110278	0.644127	0.941998
ATP6V1C2	-0.0883878	0.835931	0.975548
ATP6V1D	-0.0278253	0.91597	0.990375
ATP6V1E1	-0.124614	0.604694	0.934041
ATP6V1E2	-0.0650485	0.875839	0.984746
ATP6V1F	-0.491461	0.056288	0.494547
ATP6V1G1	0.243094	0.313103	0.811496
ATP6V1G2	-0.122421	0.85351	0.978573
ATP6V1H	0.193433	0.476841	0.892936
ATP7A	-0.498169	0.18297	0.71425
ATP7B	-0.143903	0.754101	0.96217
ATP8A1	0.362946	0.483456	0.89393
ATP8A2	0.186082	0.710332	0.953546
ATP8B1	-0.3038	0.546915	0.917628
ATP8B2	-0.343316	0.171197	0.703152
ATP8B3	-1.69249	0.016109	0.296008
ATP8B4	-0.154396	0.853415	0.978573
ATP9A	0.611712	0.0723505	0.541762
ATP9B	0.130834	0.695425	0.951028
ATPAF1	-0.0913629	0.700891	0.95227
ATPAF2	0.205317	0.480554	0.893314
ATR	-0.0925314	0.751252	0.961264
ATRAID	-0.0578713	0.805647	0.970493
ATRIP	0.0392823	0.885599	0.985075
ATRN	0.293818	0.238383	0.770221
ATRNL1	-0.0535221	0.920039	0.990523
ATRX	-0.0955858	0.687924	0.949502
ATXN1	0.622931	0.227854	0.757171
ATXN10	-0.271107	0.264787	0.787491
ATXN1L	0.0584498	0.800159	0.969434
ATXN2	-0.278009	0.258488	0.783069
ATXN2L	0.413512	0.0651972	0.520379
ATXN3	0.0177169	0.950429	0.994196
ATXN7	0.40381	0.164478	0.694617
ATXN7L1	-0.170547	0.610691	0.935665
ATXN7L3	0.308404	0.184306	0.714717
ATXN7L3B	-0.129772	0.591349	0.929357
AUH	0.110604	0.706974	0.952522
AUNIP	-0.0553802	0.84211	0.975609
AUP1	-0.0772138	0.757913	0.962766
AURKA	-0.682262	0.00591032	0.182337
AURKAIP1	0.429508	0.0943918	0.592582
AURKB	-0.148689	0.544557	0.917549
AURKC	-0.472548	0.477187	0.892936
AUTS2	0.387097	0.0962017	0.594285
AVEN	0.525205	0.196104	0.728427
AVIL	0.360064	0.595977	0.9316
AVL9	-0.00783615	0.974706	0.997472
AVP	-2.06991	0.634399	#N/A
AVPI1	-0.234936	0.613329	0.93588
AVPR1A	-0.313058	0.65638	0.945644
AVPR1B	-2.06985	0.631926	#N/A
AVPR2	-1.81801	0.243574	#N/A
AWAT2	0.32762	0.851464	#N/A
AXIN1	0.544429	0.0242808	0.349104
AXIN2	-0.375462	0.147258	0.667337
AXL	0.538801	0.0724557	0.541762
AZGP1	3.12512	0.270952	#N/A
AZI2	-0.0275089	0.925603	0.991145
AZIN1	-0.21765	0.327102	0.819303
AZIN2	0.56904	0.308905	0.808945
AZU1	1.00893	0.321643	#N/A
B2M	-0.212433	0.468668	0.889691
B3GALNT1	0.222369	0.600437	0.932744
B3GALNT2	0.345948	0.276842	0.792544
B3GALT1	-0.423812	0.399159	0.861365
B3GALT2	-0.0784864	0.987026	#N/A
B3GALT4	-0.361345	0.619286	0.936767
B3GALT5	-0.0270015	0.931347	0.991354
B3GALT6	-0.0321485	0.919505	0.990523
B3GAT1	-0.271088	0.418087	0.868914
B3GAT2	-0.0290182	0.970062	0.996459
B3GAT3	0.244509	0.470264	0.889691
B3GLCT	-0.66745	0.187241	0.71681
B3GNT2	0.0394738	0.898002	0.987317
B3GNT3	-1.62477	0.0576996	0.497724
B3GNT4	0.0416425	0.939169	0.99156
B3GNT5	-0.116972	0.806198	0.970543
B3GNT6	-0.549904	0.756113	#N/A
B3GNT7	-0.273135	0.468207	0.889691
B3GNT8	-2.56369	0.109526	#N/A
B3GNT9	-0.0732171	0.927317	0.991354
B3GNTL1	0.595414	0.207667	0.741966
B4GALNT1	0.184517	0.651369	0.944298
B4GALNT2	-2.02102	0.0275672	0.369105
B4GALNT3	0.449721	0.126966	0.638537
B4GALNT4	0.439674	0.18293	0.71425
B4GALT1	0.241461	0.374167	0.846901
B4GALT2	-0.143678	0.623163	0.937962
B4GALT3	-0.18781	0.533001	0.913138
B4GALT4	0.165893	0.543105	0.917548
B4GALT5	-0.201254	0.401803	0.862973
B4GALT6	-0.679594	0.0200681	0.324946
B4GALT7	0.389025	0.194715	0.726751
B4GAT1	-0.00554356	0.987088	0.997717
B9D1	-0.0189324	0.956311	0.994838
B9D2	0.328285	0.547447	0.917628
BAALC	-0.643082	0.341747	0.828862
BAAT	-1.18078	0.207152	#N/A
BABAM1	0.10722	0.647792	0.943606
BACE1	0.420518	0.166763	0.696709
BACE2	-0.205696	0.48917	0.896258
BACH1	0.203975	0.46934	0.889691
BACH2	1.0409	0.028847	0.378159
BAD	0.0287231	0.940425	0.99178
BAG1	0.147805	0.566244	0.924205
BAG2	-0.332791	0.217178	0.750911
BAG3	-0.1212	0.674555	0.947334
BAG4	-0.629438	0.0246874	0.35315
BAG5	-0.10891	0.669591	0.947334
BAG6	0.00591576	0.979168	0.997717
BAGE2	3.12512	0.270952	#N/A
BAHCC1	0.282607	0.721247	0.954667
BAHD1	0.0288094	0.91064	0.989352
BAIAP2	0.326208	0.26689	0.78813
BAIAP2L1	0.321165	0.236944	0.768944
BAIAP2L2	0.0750946	0.87101	0.983734
BAIAP3	0.338412	0.558411	0.922443
BAK1	-0.127123	0.624494	0.938161
BAMBI	0.560268	0.0448662	0.45503
BANF1	-0.03413	0.882195	0.984746
BANF2	-0.0784864	0.987026	#N/A
BANK1	0.338203	0.663284	0.946306
BANP	0.274779	0.384359	0.853402
BAP1	0.512531	0.0280641	0.372217
BARD1	-0.0876876	0.762006	0.963977
BARHL1	-2.87593	0.497776	#N/A
BARHL2	0.0433875	0.958675	0.994917
BARX1	-0.00388634	0.987879	0.997717
BARX2	1.0789	0.328466	#N/A
BASP1	1.43133	7.18088e-09	3.47493e-06
BATF	-0.0784864	0.987026	#N/A
BATF2	-0.611144	0.379487	0.850575
BATF3	-0.249147	0.607702	0.935132
BAX	0.361497	0.143663	0.6649
BAZ1A	0.0280615	0.939572	0.991646
BAZ1B	0.111737	0.62756	0.938622
BAZ2A	0.169359	0.453014	0.885649
BAZ2B	-0.0295759	0.932372	0.991354
BBC3	0.753226	0.0334983	0.405343
BBIP1	-0.0494504	0.9151	0.990375
BBOF1	0.381391	0.621093	0.936978
BBOX1	-0.747074	0.226804	0.757027
BBS1	0.710905	0.063203	0.514649
BBS10	-0.565929	0.0776656	0.554147
BBS12	0.261252	0.604692	0.934041
BBS2	0.210841	0.418795	0.868968
BBS4	0.112123	0.745019	0.960098
BBS5	0.0951075	0.867275	0.98264
BBS7	0.421635	0.197225	0.72972
BBS9	0.0736049	0.790687	0.96888
BBX	0.127168	0.661037	0.945927
BCAM	0.0474984	0.862912	0.981475
BCAN	0.408405	0.399429	0.861365
BCAP29	0.109494	0.707353	0.952522
BCAP31	0.179197	0.452546	0.885077
BCAR1	0.0049421	0.983217	0.997717
BCAR3	-0.102158	0.690486	0.950104
BCAS1	-1.75398	0.08206	0.566361
BCAS2	-0.0443492	0.858887	0.979929
BCAS3	0.216829	0.458068	0.887473
BCAS4	0.127526	0.745823	0.960098
BCAT1	-0.0399368	0.851388	0.978573
BCAT2	0.308784	0.517432	0.905548
BCCIP	-0.307037	0.247583	0.77582
BCDIN3D	-0.156974	0.731003	0.956727
BCHE	2.20513	0.117089	#N/A
BCKDHA	0.179398	0.604832	0.934041
BCKDHB	-0.302845	0.423237	0.870942
BCKDK	-0.40284	0.128668	0.64003
BCL10	-0.397345	0.190379	0.721066
BCL11A	0.193134	0.619409	0.936767
BCL11B	-0.39762	0.406612	0.865068
BCL2	-0.1412	0.800697	0.969434
BCL2A1	-2.06981	0.631932	#N/A
BCL2L1	0.29803	0.194846	0.726896
BCL2L10	-3.39009	0.424517	#N/A
BCL2L11	-0.0254994	0.932146	0.991354
BCL2L12	0.174388	0.516511	0.905548
BCL2L13	0.0195245	0.939659	0.991646
BCL2L14	-1.25537	0.0180735	0.311405
BCL2L15	0.110667	0.883947	0.984746
BCL2L2	0.667077	0.0326534	0.400181
BCL3	-0.0712746	0.882549	0.984746
BCL6	0.501578	0.285564	0.797185
BCL6B	-1.39067	0.0379962	0.430751
BCL7A	0.208969	0.533846	0.913308
BCL7B	0.234663	0.380486	0.850712
BCL7C	0.357682	0.293818	0.802515
BCL9	-0.149582	0.544876	0.917567
BCL9L	0.963401	5.63468e-05	0.00745137
BCLAF1	-0.209144	0.353795	0.834342
BCO1	-0.0784864	0.987026	#N/A
BCO2	0.715338	0.456063	#N/A
BCOR	0.515219	0.0256694	0.357336
BCORL1	-0.073314	0.805754	0.970493
BCR	0.303621	0.212789	0.7475
BCS1L	0.163328	0.57922	0.927187
BDH1	-1.72529	0.166842	#N/A
BDH2	-0.251092	0.43377	0.875949
BDKRB2	-1.1684	0.317196	#N/A
BDNF	-0.292313	0.490663	0.896672
BDP1	0.0530512	0.837554	0.975609
BEAN1	2.0405	0.0227233	#N/A
BECN1	-0.0165518	0.948323	0.993887
BECN2	-0.0784864	0.987026	#N/A
BEGAIN	-0.181776	0.840618	0.975609
BEND3	-0.348598	0.181276	0.713329
BEND5	0.23883	0.608761	0.935219
BEND6	1.08263	0.0658589	0.523195
BEND7	0.822096	0.052315	0.48234
BEST1	2.06688	0.00131304	0.0657957
BEST2	-3.39015	0.423327	#N/A
BEST3	0.683124	0.501475	#N/A
BEST4	-0.910628	0.400044	#N/A
BET1	0.295216	0.352801	0.834342
BET1L	-0.0138269	0.957338	0.994839
BEX1	0.54992	0.312542	0.811496
BEX2	0.850147	0.00359899	0.130527
BEX3	-0.217695	0.363745	0.841301
BEX4	0.0200965	0.938436	0.991354
BEX5	-0.471331	0.457537	0.887206
BFAR	-0.376088	0.108357	0.612362
BFSP1	-0.111245	0.819431	0.971966
BFSP2	-1.85237	0.0325653	0.39997
BGLAP	0.859258	0.340257	0.828365
BGN	-0.19732	0.814654	0.971515
BHLHA15	3.12512	0.276181	#N/A
BHLHA9	0.373031	0.720245	#N/A
BHLHB9	0.272909	0.417539	0.868914
BHLHE22	0.904913	0.322628	#N/A
BHLHE23	-0.0899349	0.880205	0.984746
BHLHE40	1.53839	4.43376e-06	0.000873192
BHLHE41	-0.101253	0.87243	0.983734
BHMG1	-1.0518	0.30681	#N/A
BHMT	1.1177	0.0901029	0.585397
BHMT2	0.678077	0.384244	0.853277
BICC1	-0.467053	0.383937	0.852875
BICD1	0.231346	0.339164	0.827996
BICD2	0.150131	0.55791	0.922065
BICDL1	0.431712	0.190294	0.721049
BICDL2	0.969708	0.00440445	0.14928
BID	-0.445143	0.265412	0.787491
BIK	0.412262	0.43751	0.877143
BIN1	0.761138	0.00725581	0.202232
BIN2	-0.104706	0.850759	0.978573
BIN3	0.427606	0.300642	0.805284
BIRC2	0.0106312	0.971338	0.996487
BIRC3	-2.87598	0.499759	#N/A
BIRC5	0.0772581	0.740381	0.959014
BIRC6	-0.556285	0.0215686	0.333352
BIRC7	-0.451167	0.634648	0.940557
BIRC8	-0.0784864	0.987026	#N/A
BIVM	-0.0305489	0.948153	0.993887
BLCAP	-0.463807	0.0559467	0.49434
BLK	0.32762	0.847039	#N/A
BLM	-0.35341	0.208136	0.74293
BLMH	0.0637159	0.780164	0.967601
BLNK	-1.64448	0.189431	#N/A
BLOC1S1	0.336832	0.240756	0.771615
BLOC1S2	-0.302728	0.271514	0.789077
BLOC1S3	-0.27349	0.547341	0.917628
BLOC1S4	0.167133	0.575791	0.926909
BLOC1S5	-0.0995018	0.790241	0.968801
BLOC1S5-TXNDC5	-11.5732	0.00693271	0.19599
BLOC1S6	0.0507746	0.850564	0.978573
BLVRA	0.0781253	0.817333	0.97158
BLVRB	0.46927	0.234655	0.765724
BLZF1	-0.276174	0.352955	0.834342
BMF	0.844316	0.0224445	0.337604
BMI1	0.387562	0.346124	0.830238
BMP1	-0.103541	0.832854	0.975163
BMP2	-0.300435	0.67512	0.947334
BMP2K	-0.669438	0.0552557	0.491747
BMP3	3.12512	0.270952	#N/A
BMP4	0.624959	0.0341091	0.408562
BMP5	1.24714	0.428732	#N/A
BMP6	-1.94164	0.0621545	0.510911
BMP7	0.0642917	0.821527	0.972195
BMP8A	0.84167	0.271532	0.789077
BMP8B	0.332533	0.643623	0.941531
BMPER	0.48175	0.421941	0.870942
BMPR1A	-0.159413	0.523129	0.907364
BMPR1B	0.193125	0.75909	0.962766
BMPR2	-0.572901	0.0747408	0.544301
BMS1	0.19169	0.401888	0.862973
BMT2	-0.379608	0.437275	0.877048
BMX	0.733041	0.581359	#N/A
BNC1	0.714462	0.185694	0.715695
BNC2	0.362005	0.298553	0.804996
BNIP1	-0.121471	0.771721	0.965629
BNIP2	0.165703	0.517945	0.905548
BNIP3	-0.923966	0.000721162	0.0445778
BNIP3L	-0.118983	0.695429	0.951028
BNIPL	1.0678	0.153434	0.677681
BOC	-0.0680879	0.902071	0.987614
BOD1	0.197667	0.426821	0.872548
BOD1L1	0.455933	0.0544636	0.489575
BOD1L2	-0.403988	0.763609	#N/A
BOK	0.17321	0.602733	0.933817
BOLA1	-0.102389	0.854193	0.978921
BOLA2	0.0474405	0.889989	0.985823
BOLA3	-0.26698	0.330585	0.821912
BOLL	-0.186418	0.911068	#N/A
BOP1	0.203155	0.435257	0.876174
BORA	-0.639412	0.0553753	0.491815
BORCS5	0.105656	0.719687	0.954667
BORCS6	0.0524725	0.899634	0.987334
BORCS7	-0.121266	0.790292	0.968801
BORCS8	-0.0743654	0.833113	0.975163
BPGM	0.0862683	0.822255	0.972388
BPHL	0.232544	0.532684	0.91298
BPI	-0.0784864	0.987026	#N/A
BPIFA2	-2.06985	0.631823	#N/A
BPIFB1	-2.87598	0.499498	#N/A
BPIFB2	-4.52692	0.284102	#N/A
BPIFB3	-0.0784864	0.987026	#N/A
BPIFB4	-0.0784864	0.987026	#N/A
BPIFB6	-0.0784864	0.987026	#N/A
BPIFC	3.12512	0.270952	#N/A
BPNT1	-0.40153	0.179228	0.712076
BPTF	-0.048991	0.8333	0.975214
BRAF	-0.211873	0.437735	0.877284
BRAP	-0.074372	0.774045	0.965927
BRAT1	0.43255	0.145575	0.665462
BRCA1	0.116738	0.633416	0.940161
BRCA2	-0.140774	0.664525	0.946997
BRCC3	-0.173893	0.500051	0.901031
BRD1	0.399828	0.12033	0.629488
BRD2	0.323085	0.165261	0.695743
BRD3	0.382331	0.109285	0.614324
BRD4	0.415382	0.0742167	0.543179
BRD7	0.265229	0.285717	0.797185
BRD8	0.324888	0.155809	0.681368
BRD9	0.32945	0.266415	0.787577
BRDT	-1.02099	0.0235977	0.344546
BRF1	0.661587	0.0390814	0.436792
BRF2	0.216611	0.45339	0.885649
BRI3	0.838471	0.00476129	0.158217
BRI3BP	-0.507883	0.0661868	0.52359
BRICD5	1.05163	0.0556249	0.49274
BRINP1	-0.289998	0.31827	0.814526
BRINP2	-0.588143	0.669864	#N/A
BRINP3	-3.38996	0.42072	#N/A
BRIP1	-0.0657228	0.811614	0.971312
BRIX1	-0.266467	0.260641	0.785538
BRK1	-0.295382	0.238069	0.770221
BRMS1	0.33563	0.18386	0.714717
BRMS1L	-0.263219	0.45695	0.886729
BROX	-0.333695	0.235055	0.765803
BRPF1	0.480113	0.0540132	0.489451
BRPF3	0.487248	0.039481	0.438198
BRS3	-2.06985	0.631823	#N/A
BRSK1	0.766775	0.0340904	0.408562
BRSK2	-0.000541758	0.998485	0.999757
BRWD1	-0.209827	0.439705	0.879046
BRWD3	-0.49093	0.0426133	0.446622
BSCL2	-0.268129	0.577844	0.927187
BSDC1	0.290917	0.213675	0.7475
BSG	0.187369	0.356228	0.835439
BSN	0.947013	0.00758092	0.204655
BSND	-1.21393	0.129399	0.641309
BSPRY	0.577235	0.22463	0.755258
BST1	0.36185	0.582019	0.927768
BST2	-1.58296	0.00249788	0.103589
BSX	-0.0549568	0.951559	#N/A
BTAF1	-0.00559802	0.981225	0.997717
BTBD1	-0.077229	0.765091	0.964257
BTBD10	-0.0707811	0.792363	0.968971
BTBD11	-1.05822	0.00122654	0.0627609
BTBD17	-0.0784864	0.987168	#N/A
BTBD18	-0.596478	0.588419	#N/A
BTBD2	0.180231	0.52016	0.906645
BTBD3	0.115128	0.698244	0.95211
BTBD6	0.550747	0.104073	0.604443
BTBD7	-0.00831736	0.975864	0.997472
BTBD9	0.41448	0.328435	0.820699
BTC	-0.0784864	0.987026	#N/A
BTD	0.0378815	0.923986	0.990954
BTF3	-0.166308	0.434794	0.876071
BTF3L4	-0.0578487	0.811854	0.971312
BTG1	-0.303013	0.291515	0.800902
BTG2	-0.139094	0.748241	0.960346
BTG3	-0.323975	0.238994	0.771127
BTG4	1.1337	0.555859	#N/A
BTK	-0.875155	0.320311	0.815167
BTLA	-2.67194	0.0221113	0.337054
BTN1A1	-0.867354	0.230063	0.760159
BTN2A1	0.374086	0.194219	0.726637
BTN2A2	0.215097	0.63804	0.940742
BTN2A3P	0.214918	0.75123	0.961264
BTN3A1	-0.326106	0.714763	#N/A
BTN3A2	-0.600654	0.56215	#N/A
BTN3A3	0.911897	0.474244	#N/A
BTNL2	-2.06985	0.631823	#N/A
BTNL8	-0.0733611	0.922437	0.990594
BTNL9	0.120455	0.897547	0.987317
BTRC	-0.248388	0.376491	0.848045
BUB1	-0.0845174	0.726031	0.955747
BUB1B	-0.0872865	0.715888	0.954667
BUB3	-0.286755	0.238451	0.770294
BUD13	-0.0509863	0.855329	0.978936
BUD31	0.460094	0.0731395	0.542841
BVES	-0.119004	0.804422	0.970493
BYSL	0.0966104	0.721778	0.954667
BZW1	-0.384931	0.0832112	0.569831
BZW2	-0.319695	0.176942	0.709862
C10orf105	0.553802	0.675892	#N/A
C10orf111	0.0628322	0.933449	0.991354
C10orf25	-0.219574	0.736941	0.958521
C10orf67	3.12512	0.270952	#N/A
C10orf90	-1.24482	0.281423	#N/A
C10orf95	1.41014	0.00826373	0.214338
C11orf1	-0.858139	0.0719938	0.54054
C11orf21	-3.39015	0.42084	#N/A
C11orf24	-0.315401	0.247503	0.775712
C11orf45	0.197718	0.681956	0.947864
C11orf49	-0.163786	0.665672	0.947185
C11orf52	0.765598	0.516944	#N/A
C11orf54	0.129845	0.783895	0.968165
C11orf68	0.287372	0.392804	0.856877
C11orf87	0.504039	0.519845	0.906567
C11orf88	0.327677	0.850507	#N/A
C11orf94	1.24721	0.397065	#N/A
C11orf95	0.367767	0.197238	0.72972
C12orf10	-0.00628666	0.980689	0.997717
C12orf29	-0.151868	0.615767	0.936767
C12orf4	-0.0960131	0.710197	0.953517
C12orf40	0.504642	0.332421	0.823107
C12orf49	-0.0741824	0.760318	0.963331
C12orf50	-5.59062	0.184458	#N/A
C12orf57	0.156695	0.509301	0.903951
C12orf65	-0.123255	0.677342	0.947635
C12orf66	-0.183859	0.631688	0.939332
C12orf73	-0.164507	0.636032	0.940557
C14orf119	-0.889896	0.000689946	0.0432801
C14orf132	-0.687063	0.122212	0.632226
C14orf93	0.0461656	0.924262	0.990954
C15orf39	-0.235971	0.323879	0.817029
C15orf40	0.171271	0.619753	0.936767
C15orf41	-0.328612	0.32528	0.81793
C15orf61	0.146107	0.781004	0.967901
C15orf62	0.0503378	0.943825	0.992679
C16orf46	-1.45265	0.195024	#N/A
C16orf54	-0.0607652	0.932473	0.991354
C16orf58	0.559902	0.0345851	0.411643
C16orf70	-0.455237	0.0940456	0.592185
C16orf72	-0.0482852	0.838595	0.975609
C16orf74	0.656003	0.258823	0.783501
C16orf78	-0.898516	0.473151	#N/A
C16orf87	0.017013	0.953996	0.994799
C16orf89	-1.05167	0.123559	0.634275
C16orf92	-2.06985	0.631823	#N/A
C17orf58	0.48763	0.104318	0.604876
C17orf67	0.104031	0.848839	0.978222
C17orf75	0.449381	0.0962814	0.594285
C17orf78	-0.0784864	0.987026	#N/A
C17orf80	-0.214266	0.369646	0.843834
C17orf99	-2.06981	0.631829	#N/A
C18orf25	-0.0196559	0.94014	0.991646
C18orf32	0.369149	0.290838	0.800666
C19orf12	0.129404	0.724245	0.955189
C19orf18	1.07238	0.232742	#N/A
C19orf25	0.46085	0.112077	0.619642
C19orf44	0.0374001	0.936594	0.991354
C19orf47	0.0745926	0.821721	0.972231
C19orf57	-0.192118	0.689131	0.950096
C19orf73	0.710548	0.322964	0.816941
C1D	-0.385312	0.241609	0.771615
C1GALT1	-0.477303	0.0628119	0.512677
C1GALT1C1	-0.148184	0.619192	0.936767
C1GALT1C1L	3.12512	0.270952	#N/A
C1orf105	-3.74221	0.382362	#N/A
C1orf109	0.0220067	0.931762	0.991354
C1orf115	-0.26674	0.343521	0.829429
C1orf127	-0.821298	0.306987	0.80835
C1orf131	-0.104729	0.75669	0.962727
C1orf159	0.239306	0.589464	0.929169
C1orf162	-0.862768	0.365	#N/A
C1orf174	0.109978	0.680365	0.94783
C1orf189	-2.87593	0.497776	#N/A
C1orf194	-2.87593	0.497911	#N/A
C1orf198	0.297202	0.307661	0.808897
C1orf21	-0.247333	0.480542	0.893314
C1orf210	-0.215241	0.618451	0.936767
C1orf216	0.0708114	0.813015	0.971312
C1orf43	-0.201346	0.418853	0.868968
C1orf50	0.0540754	0.90493	0.988117
C1orf52	0.180608	0.523755	0.907503
C1orf54	0.385152	0.507772	0.903948
C1orf61	0.197243	0.714875	0.954667
C1orf94	-0.878485	0.0903538	0.585397
C1QA	-2.06985	0.631926	#N/A
C1QBP	-0.231346	0.266447	0.787577
C1QC	-0.0784864	0.987026	#N/A
C1QL1	-0.260942	0.590061	0.929315
C1QL2	0.694331	0.343467	0.829429
C1QL3	-0.828311	0.299411	0.805035
C1QL4	0.279296	0.719402	0.954667
C1QTNF1	0.25391	0.616534	0.936767
C1QTNF12	0.40248	0.639042	0.940742
C1QTNF2	0.493195	0.440167	0.87926
C1QTNF3	-1.26602	0.300805	#N/A
C1QTNF4	-0.265028	0.720579	0.954667
C1QTNF5	-0.120694	0.859991	0.980523
C1QTNF6	-0.443497	0.372587	0.846031
C1QTNF7	-0.0784864	0.987026	#N/A
C1QTNF8	-2.87608	0.501893	#N/A
C1QTNF9	0.732947	0.59486	#N/A
C1QTNF9B	-1.32315	0.422747	#N/A
C1R	-0.731298	0.0203645	0.32539
C1RL	0.0243828	0.961883	0.99529
C1S	0.76434	0.00648885	0.191466
C2	0.102476	0.907312	#N/A
C20orf141	-0.564809	0.731884	#N/A
C20orf194	0.216982	0.543559	0.917548
C20orf203	-3.39009	0.423137	#N/A
C20orf27	0.138345	0.583397	0.927896
C22orf23	0.523291	0.333035	0.823347
C22orf24	0.0609373	0.948171	#N/A
C22orf39	0.333372	0.342589	0.829429
C22orf46	0.506113	0.0756936	0.546705
C2CD2	0.408812	0.188036	0.717773
C2CD2L	0.0106526	0.98185	0.997717
C2CD3	-0.0786665	0.767354	0.964725
C2CD4A	-0.0310254	0.97856	#N/A
C2CD4B	0.225493	0.773345	0.965927
C2CD4C	0.358251	0.323425	0.817029
C2CD5	-0.352654	0.134344	0.650483
C2orf15	0.481287	0.465909	0.889691
C2orf16	-0.351222	0.511309	0.903951
C2orf42	-0.0118865	0.979172	0.997717
C2orf49	-0.00623207	0.983579	0.997717
C2orf50	-1.69034	0.117512	0.625773
C2orf66	-2.06991	0.631813	#N/A
C2orf69	-0.211165	0.497548	0.899741
C2orf74	0.441978	0.303812	0.806515
C2orf88	0.327555	0.649322	0.943758
C3	-0.142793	0.852766	0.978573
C3AR1	1.24717	0.389452	#N/A
C3orf18	0.023718	0.96444	0.995594
C3orf20	-1.00178	0.352048	#N/A
C3orf33	0.357156	0.513872	0.904202
C3orf38	-0.235066	0.46152	0.888999
C3orf62	0.0902743	0.842087	0.975609
C3orf70	-1.97441	0.0377083	0.429332
C3orf80	1.33385	0.0473222	0.462971
C3P1	-2.06991	0.631813	#N/A
C4A	0.963681	0.120299	0.629488
C4B	1.35542	0.149041	#N/A
C4BPA	3.12512	0.270952	#N/A
C4BPB	-3.39004	0.428241	#N/A
C4orf19	0.712202	0.357428	0.836385
C4orf3	-0.328774	0.218953	0.751202
C4orf33	-0.471593	0.335119	0.82512
C4orf46	-0.177359	0.552024	0.919726
C4orf47	-0.920303	0.31816	0.814526
C4orf48	1.13382	0.0745456	0.544215
C5	-0.31117	0.723851	0.955189
C5AR1	-1.70183	0.00882528	0.220138
C5AR2	0.911897	0.45052	#N/A
C5orf22	-0.346127	0.221781	0.753531
C5orf24	0.103772	0.738338	0.959014
C5orf38	0.463191	0.297636	0.804996
C5orf46	-0.844177	0.405619	#N/A
C5orf51	-0.513082	0.0627128	0.512629
C5orf60	0.480854	0.592571	#N/A
C5orf63	0.524682	0.386541	0.854979
C5orf64	-2.87602	0.497762	#N/A
C6	-2.06981	0.631829	#N/A
C6orf120	0.0273806	0.917077	0.990523
C6orf141	-0.36745	0.520987	0.906823
C6orf15	-2.06991	0.631813	#N/A
C6orf163	0.347046	0.629998	0.93926
C6orf226	0.482815	0.354435	0.834342
C6orf62	-0.0888828	0.714165	0.954644
C6orf89	0.307155	0.293717	0.802515
C7	3.12512	0.276539	#N/A
C7orf25	-0.558757	0.321598	0.815558
C7orf31	-0.191053	0.682126	0.947864
C7orf50	0.696821	0.00563039	0.176831
C7orf61	-4.06776	0.33627	#N/A
C7orf66	-0.0784864	0.987026	#N/A
C8B	-0.0784864	0.987026	#N/A
C8G	1.62612	0.161971	#N/A
C8orf33	-0.123763	0.632908	0.940045
C8orf37	0.194611	0.680955	0.94783
C8orf44	0.275574	0.629595	0.93926
C8orf48	0.37999	0.638233	#N/A
C8orf88	-0.0455542	0.91505	0.990375
C9	-2.06981	0.631829	#N/A
C9orf116	-0.539832	0.271765	0.789077
C9orf129	-1.24054	0.0396802	0.439545
C9orf135	-2.26985	0.0291628	0.380825
C9orf16	-0.00138004	0.996559	0.99923
C9orf43	0.26303	0.683432	0.948315
C9orf47	0.202699	0.78737	0.968165
C9orf57	3.12512	0.270952	#N/A
C9orf64	-0.0735616	0.943422	#N/A
C9orf72	-0.292232	0.335654	0.825944
C9orf78	0.0870186	0.735525	0.958349
CA10	-0.969478	0.295554	0.8042
CA11	-0.143694	0.791431	0.968971
CA12	-0.144636	0.835699	0.975521
CA13	-0.132968	0.820655	0.972123
CA14	-0.915417	0.0620624	0.510911
CA2	-0.27797	0.324921	0.81793
CA3	0.206414	0.847945	0.977832
CA4	-0.696128	0.135621	0.652374
CA5A	4.04461	0.133629	#N/A
CA5B	-0.347499	0.468671	0.889691
CA5BP1	0.133675	0.653046	0.945065
CA6	0.327526	0.855262	#N/A
CA7	-0.898257	0.505444	#N/A
CA8	-0.0945409	0.790205	0.968801
CA9	-0.341548	0.769763	#N/A
CAAP1	-0.14925	0.566408	0.924205
CAB39	-0.0393551	0.872168	0.983734
CAB39L	0.746323	0.174311	0.706663
CABIN1	0.295469	0.231153	0.760672
CABLES1	0.816901	0.00671836	0.194511
CABLES2	-0.0168388	0.963938	0.99538
CABP1	0.682133	0.275088	0.791434
CABP4	-2.87598	0.497768	#N/A
CABP7	0.266384	0.729415	0.956372
CABS1	3.12512	0.270952	#N/A
CABYR	-0.442371	0.26737	0.788347
CACFD1	0.986546	0.0161837	0.296008
CACHD1	-0.141725	0.560787	0.923692
CACNA1A	0.103323	0.827721	0.973617
CACNA1B	0.429824	0.380803	0.85099
CACNA1C	0.53895	0.301689	0.805284
CACNA1D	-0.198041	0.762256	0.964177
CACNA1E	-0.190722	0.726622	0.955942
CACNA1F	-0.926211	0.243795	0.773106
CACNA1G	0.425491	0.47283	0.890019
CACNA1H	0.316794	0.350434	0.832557
CACNA1I	-0.392703	0.489272	0.896258
CACNA1S	-0.920659	0.314596	#N/A
CACNA2D1	-0.113119	0.699974	0.95227
CACNA2D2	0.228728	0.3765	0.848045
CACNA2D3	0.0171972	0.959485	0.994917
CACNA2D4	1.2479	0.162117	#N/A
CACNB1	-0.203603	0.656558	0.945644
CACNB2	0.957868	0.0804227	0.560782
CACNB3	0.24146	0.613928	0.93588
CACNB4	-0.999113	0.187241	0.71681
CACNG1	-0.0784864	0.987026	#N/A
CACNG2	-2.06991	0.631813	#N/A
CACNG3	2.05325	0.221989	#N/A
CACNG4	0.82889	0.0457642	0.458916
CACNG5	0.211167	0.799513	0.969434
CACNG6	0.382368	0.589351	0.929169
CACNG7	-0.943618	0.0535718	0.488083
CACNG8	0.403802	0.460412	0.888999
CACTIN	0.631159	0.0160645	0.295743
CACUL1	-0.154752	0.549562	0.918746
CACYBP	-0.763547	0.00416065	0.143189
CAD	0.138615	0.572795	0.925858
CADM1	0.190571	0.466919	0.889691
CADM2	1.43396	0.0582887	0.499708
CADM3	-0.305848	0.671397	0.947334
CADM4	0.152795	0.825523	0.973343
CADPS	0.584073	0.0739781	0.543179
CADPS2	0.285172	0.618039	0.936767
CAGE1	-1.0627	0.169534	0.699998
CALB1	0.119844	0.655722	0.945189
CALB2	-0.484939	0.366384	0.841731
CALCA	2.98716	0.00525123	#N/A
CALCB	-0.586916	0.690636	#N/A
CALCOCO1	0.393545	0.181762	0.713606
CALCOCO2	0.560732	0.035	0.414832
CALCR	-1.46312	0.00356429	0.129546
CALCRL	-0.196986	0.831961	0.974977
CALD1	0.458363	0.10316	0.603581
CALHM1	-1.4678	0.231224	#N/A
CALHM2	0.118527	0.823962	0.973231
CALHM3	0.412797	0.584901	0.927951
CALM1	-0.257854	0.278873	0.793634
CALM2	-0.250782	0.276048	0.792261
CALM3	0.250136	0.306493	0.808312
CALML3	-0.0784864	0.987026	#N/A
CALML4	-0.248737	0.641058	0.941189
CALML5	-2.07309	0.186638	#N/A
CALML6	0.693322	0.364241	0.841382
CALN1	-2.82603	0.0199301	0.323632
CALR	-0.0922612	0.66568	0.947185
CALR3	-1.11186	0.49136	#N/A
CALU	-0.00199554	0.99302	0.99832
CALY	0.112989	0.856811	0.978973
CAMK1	0.33915	0.550187	0.918895
CAMK1D	0.0254004	0.959187	0.994917
CAMK1G	-1.49481	0.228509	#N/A
CAMK2A	0.497196	0.620203	#N/A
CAMK2B	-5.49385	0.193895	#N/A
CAMK2D	0.38666	0.222612	0.753531
CAMK2G	0.270327	0.326422	0.818554
CAMK2N1	0.09823	0.864389	0.981507
CAMK2N2	0.460128	0.413937	0.868647
CAMK4	0.214138	0.704362	0.952493
CAMKK1	0.236509	0.642505	0.941277
CAMKK2	0.380581	0.188337	0.717791
CAMKMT	-0.112129	0.770191	0.965629
CAMKV	-0.552892	0.0323632	0.398805
CAMLG	0.0333043	0.901665	0.987614
CAMP	0.73289	0.621045	#N/A
CAMSAP1	0.348521	0.168163	0.698632
CAMSAP2	-0.197164	0.419641	0.869413
CAMSAP3	0.754386	0.0268899	0.363766
CAMTA1	-0.288356	0.318408	0.814526
CAMTA2	0.213801	0.430396	0.87446
CAND1	-0.458616	0.0405364	0.44136
CAND2	0.1914	0.675425	0.947334
CANT1	0.181818	0.471934	0.890019
CANX	0.0538595	0.806768	0.970607
CAP1	-0.521729	0.0208686	0.32727
CAP2	-0.330612	0.429298	0.873711
CAPG	0.0100869	0.971044	0.996466
CAPN1	0.00956184	0.967189	0.996459
CAPN10	0.839982	0.00960691	0.22885
CAPN11	-0.0900126	0.897255	0.987317
CAPN12	-0.95814	0.124399	0.63563
CAPN13	0.269756	0.493091	0.897333
CAPN14	0.0064002	0.993138	0.99832
CAPN15	0.356354	0.207691	0.741966
CAPN2	0.263564	0.551417	0.919594
CAPN3	-0.142243	0.863516	0.981484
CAPN5	0.122553	0.628964	0.938652
CAPN6	-0.279411	0.531753	0.912518
CAPN7	0.338595	0.253287	0.778712
CAPN8	-2.87589	0.499471	#N/A
CAPN9	0.229337	0.78167	#N/A
CAPNS1	-0.31586	0.176172	0.708412
CAPNS2	0.327641	0.851852	#N/A
CAPRIN1	-0.557745	0.0149553	0.284604
CAPRIN2	0.519598	0.0403961	0.441116
CAPS	0.54224	0.302022	0.805284
CAPS2	-0.240688	0.698948	0.95227
CAPSL	-0.0784864	0.987026	#N/A
CAPZA1	-0.637689	0.00968808	0.229649
CAPZA2	-0.443457	0.106804	0.609278
CAPZA3	-0.0784864	0.987026	#N/A
CAPZB	-0.0945613	0.66657	0.947334
CARD10	0.245374	0.455788	0.886301
CARD11	-0.0827881	0.741664	0.959088
CARD14	0.97873	0.156487	0.682592
CARD16	-0.0784864	0.987026	#N/A
CARD19	-0.0434501	0.926693	0.991354
CARD6	-1.16828	0.288852	#N/A
CARD8	-0.053187	0.899737	0.987334
CARD9	0.696825	0.220961	0.752932
CARF	0.170935	0.717772	0.954667
CARHSP1	0.203044	0.438687	0.878048
CARM1	-0.0299603	0.897873	0.987317
CARMIL1	-0.266279	0.412948	0.86822
CARMIL2	0.258756	0.39093	0.85567
CARMIL3	0.129028	0.84115	0.975609
CARNMT1	-0.128774	0.672835	0.947334
CARNS1	0.0607304	0.953071	#N/A
CARS2	-0.190135	0.546155	0.917628
CASC2	1.04437	0.106073	0.607664
CASC3	0.120503	0.616253	0.936767
CASC4	-0.111927	0.695294	0.950997
CASD1	0.0495201	0.879593	0.984746
CASK	-0.0977528	0.681016	0.94783
CASKIN1	0.0633896	0.901402	0.987614
CASKIN2	0.139263	0.609362	0.935219
CASP10	0.000425529	0.999268	0.999757
CASP14	3.12512	0.270952	#N/A
CASP2	-0.239511	0.377636	0.849075
CASP3	-0.410246	0.0955029	0.593372
CASP4	-0.0784864	0.987026	#N/A
CASP6	0.135245	0.735427	0.958349
CASP7	-0.435086	0.218897	0.751202
CASP8	-0.246204	0.472543	0.890019
CASP8AP2	0.128317	0.634479	0.940557
CASP9	0.0220408	0.953289	0.994509
CASQ1	-0.770189	0.206303	0.739347
CASQ2	1.12469	0.280639	#N/A
CASR	0.733077	0.595148	#N/A
CASS4	1.32686	0.235292	#N/A
CAST	0.369676	0.248494	0.776664
CASZ1	0.885931	0.0602856	0.504974
CAT	-0.474239	0.699225	#N/A
CATIP	0.354649	0.800202	#N/A
CATSPER2	0.43534	0.47281	0.890019
CATSPER3	-0.387194	0.657589	0.945868
CATSPER4	-5.59062	0.184303	#N/A
CATSPERB	-0.194398	0.869748	#N/A
CATSPERD	-4.31544	0.30933	#N/A
CATSPERG	-0.794325	0.266017	0.787577
CAV1	-0.0611621	0.85625	0.978936
CAV2	0.018171	0.968486	0.996459
CAV3	-0.0784864	0.987026	#N/A
CBARP	0.827253	0.026548	0.361721
CBFA2T2	-0.0783314	0.765611	0.964432
CBFA2T3	-0.0488855	0.927804	0.991354
CBFB	0.118439	0.692636	0.950104
CBL	-0.00581393	0.981225	0.997717
CBLB	0.0316307	0.929109	0.991354
CBLC	-0.408581	0.478414	0.892936
CBLL1	-0.336363	0.266872	0.78813
CBLN1	0.148185	0.691258	0.950104
CBLN2	-0.0784864	0.987026	#N/A
CBLN3	-0.530649	0.570964	#N/A
CBLN4	-4.06765	0.330921	#N/A
CBR1	0.300809	0.591065	0.929357
CBR3	-1.5607	0.000753639	0.0462478
CBR4	0.138684	0.64061	0.941189
CBS	1.22168	0.00267181	0.106901
CBSL	0.863932	0.000227283	0.0197143
[truncated: 15,237 more rows]

## Sheet: H - RNASeq PRT4165
unsorted data					sorted data: log2>±1.5, FDR p-value<0.05										DAVID functional annotation analysis
					upregulated					downregulated					upregulated				downregulated
Name	PRT4165 vs. DMSO - Log2 fold change	PRT4165 vs. DMSO - P-value	PRT4165 vs. DMSO - FDR p-value		Name	PRT4165 vs. DMSO - Log2 fold change	PRT4165 vs. DMSO - P-value			Name	PRT4165 vs. DMSO - Log2 fold change	PRT4165 vs. DMSO - P-value			Category	Term	P-Value		Category	Term	P-Value
A1BG	-0.249296	0.67527	0.996973		MMP10	6.89252	2.753e-11	1.1905e-07		EIF3CL	-2.52209	1.64079e-10	4.92542e-07		UP_KEYWORDS	Secreted	1,5E-7		UP_KEYWORDS	Cytoplasm	3,4E-3
A1CF	0.911324	0.625503	#N/A		MMP1	6.175	1.45467e-07	0.000160879		PPFIA4	-2.2567	5.24422e-05	0.0180651		UP_KEYWORDS	Extracellular matrix	1,8E-7
A2M	1.70889	0.00353768	0.262676		SPANXA1	5.74217	1.05649e-06	0.000698734		BST2	-2.05343	9.14107e-05	0.0274402		UP_KEYWORDS	Metalloprotease	4,8E-6
A2ML1	-0.485226	0.171519	0.996973		NPB	4.47721	1.94912e-05	0.00758461		SULT1A4	-1.95111	0.00022179	0.0490577		UP_KEYWORDS	Disulfide bond	1,6E-4
A3GALT2	-0.0480626	0.991471	#N/A		SPANXC	4.27499	1.84501e-08	2.76922e-05		DPPA3	-1.81271	1.64558e-05	0.00678012		GOTERM_BP_DIRECT	negative regulation of apoptotic process	2,3E-4
A4GALT	-0.281648	0.312389	0.996973		MMP3	4.10011	0.000138992	0.0369702		DPPA5	-1.79009	1.28994e-05	0.00564697		UP_KEYWORDS	Signal	3,9E-4
AAAS	-0.237675	0.316776	0.996973		SPANXB1	3.70758	1.60276e-08	2.59068e-05		PCDHGC4	-1.63679	2.69125e-05	0.00975021		UP_KEYWORDS	Collagen degradation	4,0E-4
AACS	-0.53248	0.0274698	0.690072		CPA4	3.69849	5.60484e-07	0.000471098							UP_KEYWORDS	Zymogen	4,1E-4
AADACL3	0.29389	0.565905	0.996973		ACE2	3.41383	2.75205e-08	3.85526e-05							GOTERM_BP_DIRECT	extracellular matrix disassembly	4,4E-4
AADACL4	-0.0480626	0.991471	#N/A		OLR1	3.34316	4.41521e-06	0.00226285							GOTERM_MF_DIRECT	metalloendopeptidase activity	1,4E-3
AADAT	0.286107	0.434882	0.996973		COMP	3.24239	7.3169e-08	9.60938e-05							KEGG_PATHWAY	Proteoglycans in cancer	1,5E-3
AAGAB	0.0489479	0.844698	0.996973		ALOXE3	3.0419	0.000228287	0.0499687							UP_KEYWORDS	Protease	1,9E-3
AAK1	0.227499	0.389201	0.996973		POSTN	2.49488	4.60013e-06	0.00230149							GOTERM_BP_DIRECT	proteolysis	2,7E-3
AAMDC	0.0286289	0.946099	0.996973		NPPB	2.34583	1.04734e-06	0.000698734							GOTERM_MF_DIRECT	endopeptidase activity	5,0E-3
AAMP	0.0115178	0.96339	0.997392		FLNC	2.3179	1.96633e-17	4.13186e-13							GOTERM_BP_DIRECT	extracellular matrix organization	6,6E-3
AANAT	0.0285453	0.972923	0.997805		DIO2	2.27204	5.60757e-05	0.0190051							GOTERM_BP_DIRECT	collagen catabolic process	7,0E-3
AAR2	0.0962049	0.705363	0.996973		GATA3	2.17201	9.76497e-07	0.000698734							GOTERM_MF_DIRECT	metallopeptidase activity	1,1E-2
AARD	-0.226071	0.684036	0.996973		TIMP3	2.1416	2.83278e-11	1.1905e-07							GOTERM_BP_DIRECT	cell adhesion	1,2E-2
AARS2	0.242668	0.401788	0.996973		HAND1	2.14001	4.64669e-07	0.000406837							GOTERM_MF_DIRECT	protein binding	1,3E-2
AARSD1	-0.263965	0.353911	0.996973		GDF15	2.12392	1.52833e-09	3.56831e-06							UP_KEYWORDS	Calcium	1,4E-2
AASDH	0.0464704	0.882799	0.996973		ANXA1	2.08136	8.42887e-15	8.85579e-11							GOTERM_BP_DIRECT	regulation of vasodilation	2,3E-2
AASDHPPT	0.0237846	0.93499	0.996973		ADAMTS9	2.06947	4.1019e-07	0.000374753							GOTERM_BP_DIRECT	leukocyte migration	2,4E-2
AASS	-0.421242	0.0693002	0.908683		ANK1	2.05119	3.05259e-06	0.00164472							GOTERM_MF_DIRECT	zinc ion binding	2,4E-2
AATF	0.331025	0.15411	0.994234		GPRC5A	2.03616	1.42523e-12	9.98277e-09							GOTERM_BP_DIRECT	positive regulation of protein oligomerization	2,7E-2
AATK	0.636969	0.414321	0.996973		TGM2	2.00454	1.5438e-05	0.00662038							UP_KEYWORDS	Metal-binding	2,8E-2
ABAT	-1.29744	0.0139733	0.526202		CD44	1.9066	1.16273e-08	2.03603e-05							GOTERM_BP_DIRECT	skeletal system development	3,0E-2
ABCA1	0.379	0.165906	0.996973		KCNJ2	1.86727	0.000123897	0.034256							UP_KEYWORDS	Zinc	3,4E-2
ABCA10	-0.408863	0.805106	0.996973		COL9A2	1.813	3.65199e-06	0.00191848							GOTERM_BP_DIRECT	response to X-ray	4,2E-2
ABCA11P	-0.0235305	0.959706	0.997318		GLIPR2	1.81113	1.15748e-06	0.000737035							UP_KEYWORDS	Cell adhesion	4,4E-2
ABCA12	1.82389	0.0151698	0.546762		CLDN10	1.80421	1.25045e-05	0.00559057							GOTERM_MF_DIRECT	calcium ion binding	5,0E-2
ABCA13	0.992188	0.0923205	0.938795		SEMG1	1.73246	1.99563e-05	0.0076244							GOTERM_MF_DIRECT	metallocarboxypeptidase activity	5,2E-2
ABCA2	-0.294211	0.580531	0.996973		PLK2	1.67953	2.63833e-07	0.000263997							UP_KEYWORDS	Polymorphism	5,2E-2
ABCA3	-0.831809	0.0486332	0.832083		CDKN1A	1.64862	1.30069e-06	0.000780898							UP_KEYWORDS	Disease mutation	5,2E-2
ABCA4	-0.735289	0.247972	0.996973		DHRS2	1.57527	6.05041e-05	0.0201805							UP_KEYWORDS	Carboxypeptidase	5,3E-2
ABCA5	0.715191	0.121928	0.985412		EEF1A2	1.50633	4.58924e-05	0.0160723							UP_KEYWORDS	Glycoprotein	5,5E-2
ABCA6	-0.0480626	0.991471	#N/A												GOTERM_BP_DIRECT	positive regulation of reactive oxygen species metabolic process	5,7E-2
ABCA7	-0.236773	0.579725	0.996973												GOTERM_BP_DIRECT	cellular response to fibroblast growth factor stimulus	5,7E-2
ABCA8	2.90274	0.305224	#N/A												UP_KEYWORDS	Pharmaceutical	7,5E-2
ABCA9	1.00889	0.505253	0.996973												UP_KEYWORDS	Proteoglycan	7,8E-2
ABCB1	0.34939	0.66129	0.996973												GOTERM_MF_DIRECT	structural molecule activity	8,4E-2
[truncated: 17,194 more rows]

## Sheet: I - RNASeq GSK343
unsorted data					sorted data: log2>±1.5, FDR p-value<0.05										DAVID functional annotation analysis
[truncated: 17,236 more rows]
