# Supplementary material for: Therapeutical interference with the epigenetic landscape of germ cell tumors: a comparative drug study and new mechanistical insights
Source: Clin Epigenetics. 2022 Jan 7;14:5. doi: 10.1186/s13148-021-01223-1 (PMC8742467; doi:10.1186/s13148-021-01223-1)
Supplement: Supplementary file 12 — Additional file 12: Table S2. A Studied cell lines including appropriate culture conditions. B Sequences of used oligonucleotides. C Epi-drug solvents and suppliers. D Used antibodies. [file 13148_2021_1223_MOESM12_ESM.xlsx]

## Sheet: A cell lines
Cell line	Species	Cancer Type	Entity	Medium	Supplements	Kindly provided by
1411H	Human	germ cell tumor	Yolk-sac tumor	DMEM (1x) + GlutaMAX-I	10% FBS, 1% P/S (10,000 U), 1% L-Glutamin (200 mM)	Prof. Dr. Matthew Murray (University of Cambridge, Cambridge, United Kingdom)
2102EP	Human		Embryonal carcinoma	DMEM (1x) + GlutaMAX-I	10% FBS, 1% P/S (10,000 U), 1% L-Glutamin (200 mM)	Dr. Christoph Oing (University Medical Center Hamburg-Eppendorf, Germany)
2102EP-R	Human		Embryonal carcinoma	DMEM (1x) + GlutaMAX-I	10% FBS, 1% P/S (10,000 U), 1% L-Glutamin (200 mM)	Dr. Christoph Oing (University Medical Center Hamburg-Eppendorf, Germany)
BeWo	Human		Choriocarcinoma	Ham's F-12 Nutrient Mix	10% FBS, 1% P/S (10,000 U), 1% L-Glutamin (200 mM)	ATCC, #CCL-98
GCT72	Human		Yolk-sac tumor	RPMI Medium 1640 (1x)	10% FBS, 1% P/S (10,000 U), 1% L-Glutamin (200 mM)	Dr. Thomas Müller (Medical Faculty of Martin Luther University Halle-Wittenberg, Halle (Saale), Germany)
JAR	Human		Choriocarcinoma	DMEM (1x) + GlutaMAX-I	10% FBS, 1% P/S (10,000 U), 1% L-Glutamin (200 mM)	ATCC, #HTB-144
JEG-3	Human		Choriocarcinoma	DMEM (1x) + GlutaMAX-I	10% FBS, 1% P/S (10,000 U), 1% L-Glutamin (200 mM)	ATCC, #HTB-36
JEG-3-R	Human		Choriocarcinoma	DMEM (1x) + GlutaMAX-I	10% FBS, 1% P/S (10,000 U), 1% L-Glutamin (200 mM)	Dr. Michal Mego (National Cancer Institute Comenius University, Bratislava, Slovakia)
NCCIT	Human		Embryonal carcinoma	RPMI Medium 1640 (1x)	10% FBS, 1% P/S (10,000 U), 1% L-Glutamin (200 mM)	Dr. Christoph Oing (University Medical Center Hamburg-Eppendorf, Germany)
NCCIT-R	Human		Embryonal carcinoma	RPMI Medium 1640 (1x)	10% FBS, 1% P/S (10,000 U), 1% L-Glutamin (200 mM)	Dr. Christoph Oing (University Medical Center Hamburg-Eppendorf, Germany)
NT2/D1	Human		Embryonal carcinoma	DMEM (1x) + GlutaMAX-I	10% FBS, 1% P/S (10,000 U), 1% L-Glutamin (200 mM)	Dr. Christoph Oing (University Medical Center Hamburg-Eppendorf, Germany)
NT2/D1-R	Human		Embryonal carcinoma	DMEM (1x) + GlutaMAX-I	10% FBS, 1% P/S (10,000 U), 1% L-Glutamin (200 mM)	Dr. Christoph Oing (University Medical Center Hamburg-Eppendorf, Germany)
TCam-2	Human		Seminoma	RPMI Medium 1640 (1x)	10% FBS, 1% P/S (10,000 U), 1% L-Glutamin (200 mM)	Dr. Janet Shipley (Institute of Cancer Research, Sutton, England)
TCam-2-R	Human		Seminoma	RPMI Medium 1640 (1x)	10% FBS, 1% P/S (10,000 U), 1% L-Glutamin (200 mM)	Dr. Michal Mego (National Cancer Institute Comenius University, Bratislava, Slovakia)
HVHF2	Human	fibroblast controls	Fibroblasts	DMEM (1x) + GlutaMAX-I	10% FBS, 1% P/S (10,000 U)	Dermatology, University Hospital Düsseldorf, Germany
MPAF	Human		Fibroblasts	DMEM (1x) + GlutaMAX-I	10% FBS, 1% P/S (10,000 U), 1% L-Glutamin (200 mM), 1% non-essential amino acids (100x), 100 nM β-Mercaptoethanole	Dr. Michael Peitz (Life & Brain, Bonn, Germany)
FS1	Human	Sertoli cells	Sertoli cells	DMEM (1x) + GlutaMAX-I	20 % FBS, 1 % P/S (10,000 U), 1 % L-Glutamin (200 mM)	Dr. Valerie Schumacher (Harvard Medical School, Boston, MA, USA)
VM-CUB-1	Human	urothelial carcinoma	Transitional cell carcinoma	DMEM (1x) + GlutaMAX-I	10% FBS heat inactivated, 1% P/S (10,000 U), 1% L-Glutamin (200 mM)	Dr. Michèle Hoffmann, Medical Faculty and University Hospital Düsseldorf, Germany
RT-112	Human		Transitional cell carcinoma	DMEM (1x) + GlutaMAX-I	10% FBS heat inactivated, 1% P/S (10,000 U), 1% L-Glutamin (200 mM)	Dr. Michèle Hoffmann, Medical Faculty and University Hospital Düsseldorf, Germany
SCaBER	Human		Squamous cell carcinoma	DMEM (1x) + GlutaMAX-I	10% FBS heat inactivated, 1% P/S (10,000 U), 1% L-Glutamin (200 mM)	Dr. Michèle Hoffmann, Medical Faculty and University Hospital Düsseldorf, Germany
DU145	Human	prostate cancer	Metastatic central nervous system lesion	RPMI Medium 1640 (1x)	10% FBS, 1% P/S (10,000 U), 1% L-Glutamin (200 mM)	Dr. Michèle Hoffmann, Medical Faculty and University Hospital Düsseldorf, Germany
PC-3	Human		Bone marrow metastasis	RPMI Medium 1640 (1x)	10% FBS, 1% P/S (10,000 U), 1% L-Glutamin (200 mM)	Dr. Michèle Hoffmann, Medical Faculty and University Hospital Düsseldorf, Germany
LNCap	Human		Lymph node carcinoma	RPMI Medium 1640 (1x)	10% FBS, 1% P/S (10,000 U), 1% L-Glutamin (200 mM)	Dr. Michèle Hoffmann, Medical Faculty and University Hospital Düsseldorf, Germany
Caki-1	Human	renal cell carcinoma	Cutaneous metastasis of adenocarcinoma	DMEM (1x) + GlutaMAX-I	10% FBS heat inactivated, 1% P/S (10,000 U), 1% L-Glutamin (200 mM)	Dr. Michèle Hoffmann, Medical Faculty and University Hospital Düsseldorf, Germany
786-O	Human		Renal cell adenocarcinoma	RPMI Medium 1640 (1x)	10% FBS, 1% P/S (10,000 U), 1% L-Glutamin (200 mM)	Dr. Michèle Hoffmann, Medical Faculty and University Hospital Düsseldorf, Germany
ACHN	Human		Renal cell adenocarcinoma	DMEM (1x) + GlutaMAX-I	10% FBS, 1% P/S (10,000 U), 1% L-Glutamin (200 mM)	Dr. Michèle Hoffmann, Medical Faculty and University Hospital Düsseldorf, Germany

## Sheet: B oligonucleotides
	Gene	Forward primer	Reverse primer	Tan	Cycles
qRT-PCR	GAPDH	TGCCAAATATGATGACATCAAGAA	GGAGTGGGTGTCGCTGTTG	60°C	45
	β-Actin	CCATCATGAAGTGTGACGTGG	GTCCGCCTAGAAGCATTTGCG	60°C	45
	DHRS2	CTCCATGTAGGGCAGCAACT	GTAGGGAGCACTCTGGGGAC	60°C	45
	DDIT4	GGACCAAGTGTGTTTGTTGTTTG	CACCCACCCCTTCCTACTCTT	60°C	45
	CD36	CTTTGGCTTAATGAGACTGGGAC	GCAACAAACATCACCACACCA	60°C	45
	EIF3CL	ATGAGGAGGAGGAGGAGGA	CAGTTCCCTTGGCAAACATT	60°C	45
	SAMD3	TGGTCAGTTGAGCAGGTCTG	GGCCCCACTTACTTCTTCCTC	60°C	45
	ACE2	CGAAGCCGAAGACCTGTTCTA	GGGCAAGTGTGGACTGTTCC	60°C	45
	FOS	GAGAGCTGGTAGTTAGTAGCATGTTGA	AATTCCAATAATGAACCCAATAGATTAGTTA	60°C	45
	PRKCB	AGCCCCACGTTTTGTGACC	GCTGGGAACATTCATCACGC	60°C	45
	PRKD1	TGCCAGAGCACATAACGAAG	CAGCTGAGGCTAGCAACACA	60°C	45
	HDAC9	AGTAGAGAGGCATCGCAGAGA	GGAGTGTCTTTCGTTGCTGAT	60°C	45
	CSF1R	CTGCCCAGATCGTGTGCTC	AGGTTGAGGGTCAGGACTTTTT	60°C	45
genomic PCR	mycoplasma test primer mix	CGCCTGAGTAGTACGTTCGC	GCGGTGTGTACAAGACCCGA	65°C	34
		CGCCTGAGTAGTACGTACGC	GCGGTGTGTACAAAACCCGA
		TGCCTGGGTAGTACATTCGC	GCGGTGTGTACAAACCCCGA
		TGCCTGAGTAGTACATTCGC
		CGCCTGAGTAGTATGCTCGC
		CACCTGAGTAGTATGCTCGC
		CGCCTGGGTAGTACATTCGC

## Sheet: C drugs
	Drug	Supplier	Solvent
epi-drugs	Quisinostat	Selleckchem	DMSO
	Selisistat	Selleckchem	DMSO
	Nicotinamide	Selleckchem	H2O
	GSK2879552	Selleckchem	DMSO
	Bizine	Cayman Chemical	DMSO
	Daminozide	Selleckchem	DMSO
	JIB-04	Selleckchem	DMSO
	PBIT	Cayman Chemical	DMSO
	Chaetocin	Selleckchem	DMSO
	MZ-1	opnMe	DMSO
	LP99	Cayman Chemical	DMSO
	VZ185	opnMe	DMSO
	BI-9564	opnMe	DMSO
	PRT4165	Selleckchem	DMSO
	GSK343	Selleckchem	DMF
	Aurintricarboxylic Acid	Sigma-Aldrich	Ethanol
co-treatment	Enzastaurin	Cayman Chemical	DMSO
	kb NB 142-70	Cayman Chemical	DMSO
	Panobinostat	Cayman Chemical	DMSO
	Sunitinib	Cayman Chemical	DMSO

## Sheet: D antibodies
Antibodies	Company	Order No.	Dilution	Application
beta-ACTIN	Sigma Aldrich	a5441	1:30000	WB
BRD4	Abcam	ab128874	1:1000	WB
VHL	BD Pharmingen	65031A	1:400	WB
EZH2	Abcam	ab3748	1:2000	WB
H2AK119ub	Cell Signaling	8240	1:2000	Histone WB
H3K23ac	Active Motif	39131	1:2000	Histone WB
H3K79me3	Abcam	ab208189	1:400	Histone WB
H3K4me3	Active Motif	39915	1:1000	Histone WB
H3K64ac	Abcam	ab214808	1:400	Histone WB
H4K16ac	Active Motif	39167	1:1000	Histone WB
H3K36me2	Active Motif	39891	1:1000	Histone WB
H3K9me3	Abcam	ab8898	1:3000	Histone WB
H3	Active Motif	39763	1:3000	Histone WB
H4	Active Motif	61199	1:3000	Histone WB
5mC	Abcam	ab10805	1:5000	DNA Slot Blot
5hmC	Active Motif	39769	1:2000	DNA Slot Blot
anti-mouse HRP	Dako	P0260	1:1000	all Blots
anti-rabbit HRP	Dako	P0448	1:2000	all Blots
